# Supplementary material for: Crystal structure, Hirshfeld surface analysis and DFT study of 1-ethyl-3-phenyl-1,2-di­hydro­quinoxalin-2-one
Source: Acta Crystallogr E Crystallogr Commun. 2021 Jan 1;77(Pt 1):18–22. doi: 10.1107/S2056989020015819 (PMC7784057; doi:10.1107/S2056989020015819)
Supplement: Supplementary file 1 [file e-77-00018-sup1.cif]

##############################################################################
#                                                                            #
# This CIF contains the data in a paper accepted for publication in          #
# Acta Crystallographica Section E. It conforms to the requirements of       #
# Notes for Authors for Acta Crystallographica Section E, and has been       #
# peer reviewed under the auspices of the IUCr Commission on Journals.       #
#                                                                            #
# Full details of the Crystallographic Information File format               #
# are given in the paper "The Crystallographic Information File (CIF):       #
# a New Standard Archive File for Crystallography" by S. R. Hall, F. H.      #
# Allen and I. D. Brown [Acta Cryst. (1991), A47, 655-685].                  #
#                                                                            #
# The current version of the core CIF dictionary is obtainable from          #
# ftp://ftp.iucr.org/pub/cif_core.dic.                                       #
#                                                                            #
# Software is freely available for graphical display of the structure(s)     #
# in this CIF. For information consult the CIF software page                 #
# http://www.iucr.org/resources/cif/software.                                #
#                                                                            #
# This file may be used for bona fide research purposes within the           #
# scientific community so long as proper attribution is given to the journal # 
# article from which it was obtained.                                        #
#                                                                            #
##############################################################################
data_global
_audit_creation_method     'APEX3 v2017.3-0'
_journal_date_recd_electronic     2020-11-03
_journal_date_accepted     2020-12-02
_journal_name_full     'Acta Crystallographica, Section E'
_journal_year     2021
_journal_volume     77
_journal_issue      1
_journal_page_first     18
_journal_page_last     22
_journal_paper_category     GO
_journal_paper_doi     10.1107/S2056989020015819
_journal_coeditor_code     PK2652
_publ_contact_author_name     'Mashrai, Ashraf'
_publ_contact_author_address
;
;
_publ_contact_author_email
;
ashraf.yemen7@gmail.com
;
_publ_contact_author_fax     ?
_publ_contact_author_phone     ??
_publ_section_title
;
Crystal structure, Hirshfeld surface analysis and DFT study of
1-ethyl-3-phenyl-1,2-dihydroquinoxalin-2-one
;
_publ_section_title_footnote     .
loop_
    _publ_author_name
    _publ_author_footnote
    _publ_author_address
    'Al Ati, Gamal' .
;
Laboratory of Heterocyclic Organic Chemistry URAC 21,
 Pharmacochemistry Competence Center, Av. Ibn Battouta, BP 1014,
Faculty of Sciences, Mohammed V University, Rabat, Morocco
;
    'Chkirate, Karim' .
;
Laboratory of Heterocyclic Organic Chemistry URAC 21,
Pharmacochemistry Competence Center, Av. Ibn Battouta, BP 1014,
Faculty of Sciences, Mohammed V University, Rabat, Morocco
;
    'Mashrai, Ashraf' .
;
Department of Pharmacy, University of Science and Technology, Ibb Branch, Ibb,
 Yemen
;
    'Mague, Joel T.' .
;
Department of Chemistry
Tulane University
New Orleans, LA 70118
USA
;
    'Ramli, Youssef' .
;
Laboratory of Medicinal Chemistry, Drug Sciences Research Center,
Faculty of Medicine and Pharmacy, Mohammed V University in Rabat, Morocco
;
    'Achour, Redouane' .
;
Laboratory of Heterocyclic Organic Chemistry URAC 21,
 Pharmacochemistry Competence Center, Av. Ibn Battouta, BP 1014,
Faculty of Sciences, Mohammed V University, Rabat, Morocco
;
    'Essassi, El Mokhtar' .
;
Laboratory of Heterocyclic Organic Chemistry URAC 21,
 Pharmacochemistry Competence Center, Av. Ibn Battouta, BP 1014,
Faculty of Sciences, Mohammed V University, Rabat, Morocco
;
_publ_section_synopsis
;
The dihydroquinoxaline moiety in the title compound is not planar. In the
crystal, C---H...O hydrogen bonds form helical chains about the
crystallographic 2~1~ axes. The chains pack with normal van der Waals
contacts.
;
data_I
_audit_creation_method     'SHELXL-2018/1'
_chemical_name_systematic
;
1-Ethyl-3-phenyl-1,2-dihydroquinoxalin-2-one
;
_chemical_name_common     ?
_chemical_formula_moiety     'C16 H14 N2 O'
_chemical_formula_sum     'C16 H14 N2 O'
_chemical_formula_iupac     'C16 H14 N2 O'
_chemical_formula_weight     250.29
_chemical_melting_point     ?
_space_group_crystal_system     monoclinic
_space_group_name_H-M_alt     'P 21/n'
_space_group_name_Hall     '-P 2yn'
loop_
    _space_group_symop_operation_xyz
    'x, y, z'
    '-x+1/2, y+1/2, -z+1/2'
    '-x, -y, -z'
    'x-1/2, -y-1/2, z-1/2'
_cell_length_a     9.2572(9)
_cell_length_b     9.0531(9)
_cell_length_c     15.0557(14)
_cell_angle_alpha     90
_cell_angle_beta     99.3290(10)
_cell_angle_gamma     90
_cell_volume     1245.1(2)
_cell_formula_units_Z     4
_cell_measurement_reflns_used     9889
_cell_measurement_theta_min     2.420
_cell_measurement_theta_max     29.189
_cell_measurement_temperature     150(2)
_exptl_crystal_description     plate
_exptl_crystal_colour     colourless
_exptl_crystal_size_max     0.497
_exptl_crystal_size_mid     0.465
_exptl_crystal_size_min     0.160
_exptl_crystal_density_diffrn     1.335
_exptl_crystal_density_meas     ?
_exptl_crystal_density_method     'not measured'
_exptl_crystal_F_000     528
_exptl_absorpt_coefficient_mu     0.085
_exptl_absorpt_correction_type     multi-scan
_exptl_absorpt_process_details
;
(<i>SADABS</i>; Krause <i>et al.</i>, 2015)
;
_exptl_absorpt_correction_T_min     0.96
_exptl_absorpt_correction_T_max     0.99
_exptl_special_details
;
The diffraction data were obtained from 3 sets of 400 frames,
each of width 0.5\% in \w, collected at \f = 0.00,
90.00 and 180.00\% and 2 sets of 800 frames, each of
width 0.45\% in \f, collected at \w = --30.00 and 210.00\%.
The scan time was 10 sec/frame.
;
_diffrn_ambient_temperature     150(2)
_diffrn_source     'fine-focus sealed tube'
_diffrn_radiation_type     MoK\a
_diffrn_radiation_wavelength     0.71073
_diffrn_radiation_monochromator     graphite
_diffrn_measurement_device_type     'Bruker SMART APEX CCD'
_diffrn_measurement_method     '\f and \w scans'
_diffrn_detector_area_resol_mean     8.3333
_diffrn_reflns_number     23365
_diffrn_reflns_av_R_equivalents     0.0252
_diffrn_reflns_av_unetI/netI     0.0168
_diffrn_reflns_theta_min     2.421
_diffrn_reflns_theta_max     29.253
_diffrn_reflns_theta_full     29.250
_diffrn_measured_fraction_theta_max     0.991
_diffrn_measured_fraction_theta_full     0.991
_diffrn_reflns_limit_h_min     -12
_diffrn_reflns_limit_h_max     12
_diffrn_reflns_limit_k_min     -12
_diffrn_reflns_limit_k_max     12
_diffrn_reflns_limit_l_min     -20
_diffrn_reflns_limit_l_max     20
_refine_special_details
;
Refinement of F^2^ against ALL reflections.  The weighted R-factor wR and
goodness of fit S are based on F^2^, conventional R-factors R are based
on F, with F set to zero for negative F^2^. The threshold expression of
F^2^ > 2sigma(F^2^) is used only for calculating R-factors(gt) etc. and is
not relevant to the choice of reflections for refinement.  R-factors based
on F^2^ are statistically about twice as large as those based on F, and R-
factors based on ALL data will be even larger.
;
_reflns_number_total     3364
_reflns_number_gt     2925
_reflns_threshold_expression     'I > 2\s(I)'
_refine_ls_structure_factor_coef     Fsqd
_refine_ls_matrix_type     full
_refine_ls_R_factor_all     0.0468
_refine_ls_R_factor_gt     0.0422
_refine_ls_wR_factor_gt     0.1254
_refine_ls_wR_factor_ref     0.1299
_refine_ls_goodness_of_fit_ref     1.085
_refine_ls_restrained_S_all     1.085
_refine_ls_number_reflns     3364
_refine_ls_number_parameters     228
_refine_ls_number_restraints     0
_refine_ls_hydrogen_treatment     refall
_refine_ls_weighting_scheme     calc
_refine_ls_weighting_details
              'w=1/[\s^2^(Fo^2^)+(0.0911P)^2^+0.1012P] where P=(Fo^2^+2Fc^2^)/3'
_atom_sites_solution_hydrogens     difmap
_atom_sites_solution_primary     difmap
_atom_sites_solution_secondary     difmap
_refine_ls_shift/su_max     0.000
_refine_ls_shift/su_mean     0.000
_refine_diff_density_max     0.407
_refine_diff_density_min     -0.207
_refine_ls_extinction_method     none
_refine_ls_extinction_coef     .
loop_
    _atom_type_symbol
    _atom_type_description
    _atom_type_scat_dispersion_real
    _atom_type_scat_dispersion_imag
    _atom_type_scat_source
    'C' 'C' 0.0033 0.0016
                         'International Tables Vol C Tables 4.2.6.8 and 6.1.1.4'
    'H' 'H' 0.0000 0.0000
                         'International Tables Vol C Tables 4.2.6.8 and 6.1.1.4'
    'N' 'N' 0.0061 0.0033
                         'International Tables Vol C Tables 4.2.6.8 and 6.1.1.4'
    'O' 'O' 0.0106 0.0060
                         'International Tables Vol C Tables 4.2.6.8 and 6.1.1.4'
_computing_data_collection
;
<i>APEX3</i> (Bruker, 2016)
;
_computing_cell_refinement
;
<i>SAINT</i> (Bruker, 2016)
;
_computing_data_reduction
;
<i>SAINT</i> (Bruker, 2016)
;
_computing_structure_solution
;
<i>SHELXT</i> (Sheldrick, 2015<i>a</i>)
;
_computing_structure_refinement
;
<i>SHELXL2018/1</i> (Sheldrick, 2015<i>b</i>)
;
_computing_molecular_graphics
;
<i>DIAMOND</i> (Brandenburg & Putz, 2012)
;
_computing_publication_material
;
<i>SHELXTL</i> (Sheldrick, 2008)
;
loop_
    _atom_site_type_symbol
    _atom_site_label
    _atom_site_fract_x
    _atom_site_fract_y
    _atom_site_fract_z
    _atom_site_U_iso_or_equiv
    _atom_site_adp_type
    _atom_site_calc_flag
    _atom_site_occupancy
    _atom_site_disorder_assembly
    _atom_site_disorder_group
    O O1 0.43347(7) 0.55741(7) 0.27640(5) 0.02811(19) Uani d 1 . .
    N N1 0.45495(8) 0.30830(7) 0.26163(5) 0.01831(17) Uani d 1 . .
    N N2 0.71192(8) 0.31976(7) 0.38726(5) 0.01948(18) Uani d 1 . .
    C C1 0.66994(9) 0.19050(9) 0.34103(6) 0.01852(19) Uani d 1 . .
    C C2 0.75776(10) 0.06426(9) 0.36083(6) 0.0229(2) Uani d 1 . .
    H H2 0.8512(14) 0.0771(12) 0.4013(9) 0.030(3) Uiso d 1 . .
    C C3 0.71308(11) -0.07042(10) 0.32364(6) 0.0254(2) Uani d 1 . .
    H H3 0.7731(13) -0.1609(13) 0.3384(9) 0.029(3) Uiso d 1 . .
    C C4 0.57963(11) -0.08094(10) 0.26512(7) 0.0262(2) Uani d 1 . .
    H H4 0.5463(15) -0.1782(14) 0.2407(10) 0.040(4) Uiso d 1 . .
    C C5 0.49306(10) 0.04224(10) 0.24245(6) 0.0237(2) Uani d 1 . .
    H H5 0.3962(14) 0.0325(13) 0.2015(9) 0.032(3) Uiso d 1 . .
    C C6 0.53750(9) 0.18006(9) 0.28052(6) 0.01830(19) Uani d 1 . .
    C C7 0.49871(9) 0.44227(9) 0.30059(6) 0.01918(19) Uani d 1 . .
    C C8 0.62953(9) 0.43608(9) 0.37231(5) 0.01762(19) Uani d 1 . .
    C C9 0.31974(9) 0.30696(10) 0.19483(6) 0.0233(2) Uani d 1 . .
    H H9A 0.2631(14) 0.3931(15) 0.2067(9) 0.033(3) Uiso d 1 . .
    H H9B 0.2651(13) 0.2186(14) 0.2059(8) 0.029(3) Uiso d 1 . .
    C C10 0.35231(12) 0.31217(12) 0.09942(7) 0.0316(2) Uani d 1 . .
    H H10A 0.4106(16) 0.4010(16) 0.0903(10) 0.043(4) Uiso d 1 . .
    H H10B 0.4032(16) 0.2247(17) 0.0845(10) 0.047(4) Uiso d 1 . .
    H H10C 0.2620(16) 0.3135(15) 0.0563(11) 0.048(4) Uiso d 1 . .
    C C11 0.66935(9) 0.56627(9) 0.43138(6) 0.01939(19) Uani d 1 . .
    C C12 0.56472(10) 0.66442(10) 0.45417(6) 0.0239(2) Uani d 1 . .
    H H12 0.4642(14) 0.6541(13) 0.4277(9) 0.029(3) Uiso d 1 . .
    C C13 0.60553(11) 0.77375(11) 0.51836(7) 0.0288(2) Uani d 1 . .
    H H13 0.5343(14) 0.8431(14) 0.5340(9) 0.034(3) Uiso d 1 . .
    C C14 0.75007(12) 0.78690(11) 0.55996(7) 0.0311(2) Uani d 1 . .
    H H14 0.7760(14) 0.8637(16) 0.6076(10) 0.040(3) Uiso d 1 . .
    C C15 0.85551(12) 0.69263(11) 0.53570(7) 0.0313(2) Uani d 1 . .
    H H15 0.9599(15) 0.7034(14) 0.5636(10) 0.041(4) Uiso d 1 . .
    C C16 0.81542(10) 0.58303(10) 0.47181(7) 0.0258(2) Uani d 1 . .
    H H16 0.8876(14) 0.5150(15) 0.4564(8) 0.034(3) Uiso d 1 . .
loop_
    _atom_site_aniso_label
    _atom_site_aniso_U_11
    _atom_site_aniso_U_22
    _atom_site_aniso_U_33
    _atom_site_aniso_U_12
    _atom_site_aniso_U_13
    _atom_site_aniso_U_23
    O1 0.0285(3) 0.0206(3) 0.0317(4) 0.0062(2) -0.0059(3) -0.0015(3)
    N1 0.0178(3) 0.0182(4) 0.0182(3) -0.0006(2) 0.0006(3) -0.0008(2)
    N2 0.0208(3) 0.0179(3) 0.0192(4) 0.0000(2) 0.0017(3) 0.0004(2)
    C1 0.0208(4) 0.0172(4) 0.0180(4) 0.0004(3) 0.0042(3) 0.0004(3)
    C2 0.0256(4) 0.0208(4) 0.0223(4) 0.0040(3) 0.0043(3) 0.0021(3)
    C3 0.0346(5) 0.0181(4) 0.0254(5) 0.0048(3) 0.0103(4) 0.0023(3)
    C4 0.0361(5) 0.0177(4) 0.0264(5) -0.0035(3) 0.0097(4) -0.0020(3)
    C5 0.0279(4) 0.0204(4) 0.0226(4) -0.0041(3) 0.0039(3) -0.0012(3)
    C6 0.0215(4) 0.0169(4) 0.0172(4) -0.0006(3) 0.0051(3) 0.0008(3)
    C7 0.0192(4) 0.0178(4) 0.0200(4) 0.0001(3) 0.0015(3) -0.0010(3)
    C8 0.0182(4) 0.0172(4) 0.0170(4) -0.0010(3) 0.0014(3) 0.0000(3)
    C9 0.0190(4) 0.0247(4) 0.0244(4) -0.0025(3) -0.0021(3) -0.0022(3)
    C10 0.0377(5) 0.0328(5) 0.0216(5) -0.0009(4) -0.0036(4) -0.0013(4)
    C11 0.0234(4) 0.0164(4) 0.0178(4) -0.0024(3) 0.0018(3) 0.0005(3)
    C12 0.0258(4) 0.0226(4) 0.0242(4) -0.0026(3) 0.0066(3) -0.0014(3)
    C13 0.0387(5) 0.0233(4) 0.0271(5) -0.0036(4) 0.0137(4) -0.0047(4)
    C14 0.0465(6) 0.0249(5) 0.0217(5) -0.0114(4) 0.0054(4) -0.0050(4)
    C15 0.0337(5) 0.0284(5) 0.0284(5) -0.0075(4) -0.0052(4) -0.0023(4)
    C16 0.0251(4) 0.0227(4) 0.0272(5) -0.0014(3) -0.0023(3) -0.0015(3)
_geom_special_details
;
 All esds (except the esd in the dihedral angle between two l.s. planes)
 are estimated using the full covariance matrix.  The cell esds are taken
 into account individually in the estimation of esds in distances, angles
 and torsion angles; correlations between esds in cell parameters are only
 used when they are defined by crystal symmetry.  An approximate (isotropic)
 treatment of cell esds is used for estimating esds involving l.s. planes.
;
loop_
    _geom_bond_atom_site_label_1
    _geom_bond_atom_site_label_2
    _geom_bond_site_symmetry_2
    _geom_bond_distance
    _geom_bond_publ_flag
    O1 C7 . 1.2299(10) ?
    N1 C7 . 1.3791(10) ?
    N1 C6 . 1.3936(10) ?
    N1 C9 . 1.4732(11) ?
    N2 C8 . 1.2983(11) ?
    N2 C1 . 1.3846(11) ?
    C1 C2 . 1.4063(11) ?
    C1 C6 . 1.4071(12) ?
    C2 C3 . 1.3770(13) ?
    C2 H2 . 0.980(13) ?
    C3 C4 . 1.3995(14) ?
    C3 H3 . 0.995(12) ?
    C4 C5 . 1.3834(13) ?
    C4 H4 . 0.985(14) ?
    C5 C6 . 1.4065(11) ?
    C5 H5 . 1.006(12) ?
    C7 C8 . 1.4872(11) ?
    C8 C11 . 1.4864(11) ?
    C9 C10 . 1.5156(14) ?
    C9 H9A . 0.972(13) ?
    C9 H9B . 0.975(13) ?
    C10 H10A . 0.990(14) ?
    C10 H10B . 0.966(15) ?
    C10 H10C . 0.972(16) ?
    C11 C12 . 1.3976(12) ?
    C11 C16 . 1.3983(12) ?
    C12 C13 . 1.3920(13) ?
    C12 H12 . 0.955(12) ?
    C13 C14 . 1.3875(15) ?
    C13 H13 . 0.967(12) ?
    C14 C15 . 1.3893(16) ?
    C14 H14 . 1.000(15) ?
    C15 C16 . 1.3899(13) ?
    C15 H15 . 0.994(14) ?
    C16 H16 . 0.964(13) ?
loop_
    _geom_angle_atom_site_label_1
    _geom_angle_atom_site_label_2
    _geom_angle_atom_site_label_3
    _geom_angle_site_symmetry_1
    _geom_angle_site_symmetry_3
    _geom_angle
    _geom_angle_publ_flag
    C7 N1 C6 . . 122.16(7) ?
    C7 N1 C9 . . 117.14(7) ?
    C6 N1 C9 . . 120.63(7) ?
    C8 N2 C1 . . 119.29(7) ?
    N2 C1 C2 . . 118.35(8) ?
    N2 C1 C6 . . 121.76(7) ?
    C2 C1 C6 . . 119.72(8) ?
    C3 C2 C1 . . 120.54(9) ?
    C3 C2 H2 . . 122.3(7) ?
    C1 C2 H2 . . 117.2(7) ?
    C2 C3 C4 . . 119.51(8) ?
    C2 C3 H3 . . 121.2(7) ?
    C4 C3 H3 . . 119.3(7) ?
    C5 C4 C3 . . 121.16(8) ?
    C5 C4 H4 . . 119.7(8) ?
    C3 C4 H4 . . 119.2(8) ?
    C4 C5 C6 . . 119.67(9) ?
    C4 C5 H5 . . 120.2(7) ?
    C6 C5 H5 . . 120.0(7) ?
    N1 C6 C5 . . 122.78(8) ?
    N1 C6 C1 . . 117.87(7) ?
    C5 C6 C1 . . 119.34(7) ?
    O1 C7 N1 . . 121.54(8) ?
    O1 C7 C8 . . 123.36(7) ?
    N1 C7 C8 . . 115.10(7) ?
    N2 C8 C11 . . 117.24(7) ?
    N2 C8 C7 . . 122.87(7) ?
    C11 C8 C7 . . 119.89(7) ?
    N1 C9 C10 . . 111.67(7) ?
    N1 C9 H9A . . 107.0(8) ?
    C10 C9 H9A . . 110.2(8) ?
    N1 C9 H9B . . 107.3(7) ?
    C10 C9 H9B . . 112.1(7) ?
    H9A C9 H9B . . 108.4(11) ?
    C9 C10 H10A . . 110.7(9) ?
    C9 C10 H10B . . 112.0(9) ?
    H10A C10 H10B . . 109.7(12) ?
    C9 C10 H10C . . 110.6(9) ?
    H10A C10 H10C . . 109.0(12) ?
    H10B C10 H10C . . 104.7(12) ?
    C12 C11 C16 . . 118.94(8) ?
    C12 C11 C8 . . 122.45(8) ?
    C16 C11 C8 . . 118.36(8) ?
    C13 C12 C11 . . 120.11(9) ?
    C13 C12 H12 . . 119.7(7) ?
    C11 C12 H12 . . 120.1(7) ?
    C14 C13 C12 . . 120.51(9) ?
    C14 C13 H13 . . 118.7(8) ?
    C12 C13 H13 . . 120.8(8) ?
    C13 C14 C15 . . 119.73(9) ?
    C13 C14 H14 . . 119.0(8) ?
    C15 C14 H14 . . 121.2(8) ?
    C14 C15 C16 . . 120.02(9) ?
    C14 C15 H15 . . 120.3(8) ?
    C16 C15 H15 . . 119.7(8) ?
    C15 C16 C11 . . 120.64(9) ?
    C15 C16 H16 . . 120.3(8) ?
    C11 C16 H16 . . 119.0(8) ?
loop_
    _geom_torsion_atom_site_label_1
    _geom_torsion_atom_site_label_2
    _geom_torsion_atom_site_label_3
    _geom_torsion_atom_site_label_4
    _geom_torsion_site_symmetry_1
    _geom_torsion_site_symmetry_2
    _geom_torsion_site_symmetry_3
    _geom_torsion_site_symmetry_4
    _geom_torsion
    _geom_torsion_publ_flag
    C8 N2 C1 C2 . . . . -177.53(8) ?
    C8 N2 C1 C6 . . . . -2.33(12) ?
    N2 C1 C2 C3 . . . . 173.30(8) ?
    C6 C1 C2 C3 . . . . -2.01(13) ?
    C1 C2 C3 C4 . . . . 0.51(14) ?
    C2 C3 C4 C5 . . . . 1.36(14) ?
    C3 C4 C5 C6 . . . . -1.71(14) ?
    C7 N1 C6 C5 . . . . 178.92(8) ?
    C9 N1 C6 C5 . . . . -4.29(13) ?
    C7 N1 C6 C1 . . . . -0.46(12) ?
    C9 N1 C6 C1 . . . . 176.34(7) ?
    C4 C5 C6 N1 . . . . -179.18(8) ?
    C4 C5 C6 C1 . . . . 0.19(13) ?
    N2 C1 C6 N1 . . . . 5.90(12) ?
    C2 C1 C6 N1 . . . . -178.96(8) ?
    N2 C1 C6 C5 . . . . -173.50(8) ?
    C2 C1 C6 C5 . . . . 1.64(12) ?
    C6 N1 C7 O1 . . . . 172.14(8) ?
    C9 N1 C7 O1 . . . . -4.76(13) ?
    C6 N1 C7 C8 . . . . -7.37(12) ?
    C9 N1 C7 C8 . . . . 175.73(7) ?
    C1 N2 C8 C11 . . . . 172.67(7) ?
    C1 N2 C8 C7 . . . . -6.49(12) ?
    O1 C7 C8 N2 . . . . -168.24(9) ?
    N1 C7 C8 N2 . . . . 11.27(12) ?
    O1 C7 C8 C11 . . . . 12.63(13) ?
    N1 C7 C8 C11 . . . . -167.87(7) ?
    C7 N1 C9 C10 . . . . 98.17(9) ?
    C6 N1 C9 C10 . . . . -78.78(10) ?
    N2 C8 C11 C12 . . . . -148.33(9) ?
    C7 C8 C11 C12 . . . . 30.85(12) ?
    N2 C8 C11 C16 . . . . 25.81(12) ?
    C7 C8 C11 C16 . . . . -155.00(8) ?
    C16 C11 C12 C13 . . . . -2.08(14) ?
    C8 C11 C12 C13 . . . . 172.04(8) ?
    C11 C12 C13 C14 . . . . 0.30(14) ?
    C12 C13 C14 C15 . . . . 1.64(15) ?
    C13 C14 C15 C16 . . . . -1.78(15) ?
    C14 C15 C16 C11 . . . . -0.03(15) ?
    C12 C11 C16 C15 . . . . 1.95(14) ?
    C8 C11 C16 C15 . . . . -172.41(9) ?
loop_
    _geom_hbond_atom_site_label_D
    _geom_hbond_atom_site_label_H
    _geom_hbond_atom_site_label_A
    _geom_hbond_site_symmetry_A
    _geom_hbond_distance_DH
    _geom_hbond_distance_HA
    _geom_hbond_distance_DA
    _geom_hbond_angle_DHA
    _geom_hbond_publ_flag
    C9 H9B O1 2_545 0.975(13) 2.396(13) 3.3340(11) 161.3(10) yes
_shelx_space_group_comment
;
The symmetry employed for this shelxl refinement is uniquely defined
by the following loop, which should always be used as a source of
symmetry information in preference to the above space-group names.
They are only intended as comments.
;
_shelx_estimated_absorpt_T_min     0.959
_shelx_estimated_absorpt_T_max     0.987
_shelx_hkl_file
;
   1   0   0    0.00    0.10
   1   0   0    0.10    0.10
  -1   0   0    0.00    0.10
  -1   0   0    0.00    0.10
   2   0   0   56.69    1.90
   2   0   0   54.39    1.90
  -2   0   0   54.09    1.90
  -2   0   0   56.69    1.90
   2   0   0   59.09    1.90
   3   0   0    0.00    0.10
   3   0   0    0.10    0.10
  -3   0   0   -0.10    0.10
  -3   0   0    0.10    0.10
   3   0   0    0.20    0.10
   4   0   0  120.59    4.10
  -4   0   0  118.99    4.20
  -4   0   0  120.29    4.10
  -4   0   0  129.89    4.20
   4   0   0  118.09    4.20
   4   0   0  119.19    4.20
  -5   0   0    0.00    0.20
  -5   0   0    0.10    0.20
  -5   0   0    0.00    0.30
   5   0   0    0.20    0.20
   5   0   0    0.00    0.20
   5   0   0    0.00    0.20
   6   0   0   17.70    0.90
  -6   0   0   17.20    0.90
  -6   0   0   19.50    0.80
   6   0   0   20.50    0.90
   6   0   0   18.60    0.80
  -7   0   0    0.10    0.30
  -7   0   0   -0.20    0.40
   7   0   0    0.00    0.20
   7   0   0    0.00    0.30
   7   0   0    0.20    0.30
   8   0   0   28.40    1.20
  -8   0   0   28.60    1.30
  -8   0   0   29.60    1.40
   8   0   0   27.60    1.30
   8   0   0   29.90    1.40
   9   0   0   -0.10    0.40
   9   0   0   -0.30    0.30
  -9   0   0    0.00    0.50
  -9   0   0    0.10    0.40
   9   0   0   -0.20    0.40
  10   0   0   17.90    1.00
 -10   0   0   17.40    1.20
  10   0   0   16.60    1.20
  10   0   0   17.80    1.10
 -10   0   0   17.00    1.10
 -11   0   0   -0.30    0.60
  11   0   0    0.00    0.70
  11   0   0   -0.20    0.70
 -11   0   0   -0.20    0.70
  11   0   0    0.00    0.40
  12   0   0    9.70    0.90
 -12   0   0    7.50    1.20
  12   0   0    7.00    1.00
 -12   0   0    7.90    1.00
   0  -1   0    0.10    0.10
   0  -1   0    0.10    0.10
   0   1   0    0.10    0.10
   0   1   0    0.10    0.10
  -1  -1   0  260.07    8.40
   1  -1   0  258.17    8.40
   1  -1   0  260.87    8.40
   1  -1   0  263.27    8.40
  -1  -1   0  253.47    8.40
  -1  -1   0  255.07    8.40
   1   1   0  244.08    8.40
   1   1   0  257.27    8.40
  -1   1   0  251.97    8.40
   1   1   0  237.48    8.40
  -1   1   0  249.58    8.40
   1   1   0  242.88    8.40
  -1   1   0  247.28    8.40
   2  -1   0  200.68    7.00
   2  -1   0  191.78    6.90
  -2  -1   0  193.68    6.90
   2  -1   0  207.98    7.00
  -2  -1   0  208.68    7.00
  -2  -1   0  212.88    7.00
   2   1   0  212.98    6.90
  -2   1   0  210.78    6.90
   2   1   0  213.78    7.00
  -2   1   0  204.18    7.00
   2   1   0  217.18    7.00
   2   1   0  209.78    6.90
  -3  -1   0   11.20    0.50
   3  -1   0   10.90    0.50
  -3  -1   0   10.80    0.50
   3  -1   0   11.60    0.50
   3  -1   0   10.70    0.50
  -3  -1   0   11.50    0.50
   3   1   0   12.00    0.50
   3   1   0   10.30    0.50
  -3   1   0   10.30    0.50
   3   1   0   12.10    0.50
  -3   1   0   11.30    0.50
   3   1   0   10.80    0.50
  -4  -1   0  290.97    9.30
   4  -1   0  276.17    9.30
   4  -1   0  270.07    9.30
  -4  -1   0  262.17    9.30
   4  -1   0  284.47    9.30
  -4  -1   0  268.97    9.30
  -4   1   0  282.07    9.30
   4   1   0  274.17    9.30
   4   1   0  280.77    9.30
  -4   1   0  263.57    9.30
   4   1   0  269.27    9.30
   4   1   0  285.97    9.30
  -5  -1   0   16.10    0.80
   5  -1   0   18.60    0.80
   5  -1   0   15.40    0.80
  -5  -1   0   16.70    0.80
   5  -1   0   17.40    0.70
   5   1   0   18.00    0.80
  -5   1   0   17.10    0.80
   5   1   0   16.00    0.80
   5   1   0   18.40    0.80
  -5   1   0   18.00    0.70
   6  -1   0    1.40    0.30
   6  -1   0    0.60    0.30
   6  -1   0    1.10    0.20
  -6  -1   0    0.80    0.30
  -6  -1   0    0.90    0.30
  -6   1   0    0.90    0.30
   6   1   0    1.00    0.30
  -6   1   0    0.90    0.20
   6   1   0    1.30    0.30
   6   1   0    0.90    0.30
   7  -1   0    0.10    0.20
   7  -1   0    0.20    0.30
  -7  -1   0    0.10    0.40
  -7  -1   0    0.00    0.30
   7  -1   0    0.10    0.30
  -7   1   0    0.10    0.20
   7   1   0    0.00    0.30
   7   1   0    0.00    0.40
  -7   1   0   -0.10    0.40
   7   1   0    1.10    0.30
   8  -1   0    2.60    0.50
   8  -1   0    2.50    0.50
  -8  -1   0    3.50    0.60
  -8  -1   0    3.20    0.50
   8  -1   0    2.50    0.40
   8   1   0    2.30    0.50
  -8   1   0    1.90    0.50
   8   1   0    2.90    0.40
   8   1   0    2.20    0.50
  -8   1   0    2.90    0.40
  -9  -1   0    7.80    0.90
   9  -1   0    6.20    0.70
   9  -1   0    7.00    0.60
   9  -1   0    8.50    0.90
  -9  -1   0    5.50    0.60
  -9   1   0    7.60    0.80
  -9   1   0    7.40    0.70
   9   1   0    7.70    0.70
   9   1   0    7.30    0.70
   9   1   0    7.10    0.70
  10  -1   0   10.50    1.00
  10  -1   0    8.60    0.70
 -10  -1   0   10.90    0.90
  10  -1   0   10.80    1.00
 -10  -1   0   10.60    1.00
  10   1   0    9.70    0.90
  10   1   0   10.50    0.80
 -10   1   0   10.40    1.00
  10   1   0    9.90    1.00
 -10   1   0    9.10    0.90
 -11  -1   0   10.50    1.00
 -11  -1   0    7.30    1.00
  11  -1   0    9.70    0.80
  11  -1   0    8.40    0.90
  11  -1   0    9.30    1.00
 -11   1   0    9.40    1.00
  11   1   0    8.00    1.00
  11   1   0    9.70    0.90
 -11   1   0    9.70    1.10
  12  -1   0    0.10    0.90
  12  -1   0   -0.30    0.50
  12  -1   0   -0.90    0.90
 -12  -1   0    0.10    0.80
 -12  -1   0    0.30    0.90
 -12   1   0   -0.40    0.90
 -12   1   0   -0.10    0.70
  12   1   0   -0.40    0.90
  12   1   0    0.20    0.50
   0  -2   0  295.47    9.80
   0  -2   0  282.07    9.80
   0   2   0  303.57    9.80
   0   2   0  292.77    9.80
  -1  -2   0  268.67    8.80
   1  -2   0  259.17    8.80
  -1  -2   0  266.57    8.80
   1  -2   0  263.77    8.70
  -1  -2   0  258.37    8.70
  -1  -2   0  277.27    8.80
  -1   2   0  254.97    8.70
   1   2   0  254.47    8.80
   1   2   0  266.87    8.80
   1   2   0  252.77    8.70
  -1   2   0  262.27    8.80
  -1   2   0  264.27    8.70
   1   2   0  249.88    8.80
  -2  -2   0  224.58    7.60
   2  -2   0  221.38    7.60
  -2  -2   0  224.78    7.60
   2  -2   0  225.38    7.60
   2  -2   0  229.68    7.60
  -2  -2   0  236.88    7.60
  -2   2   0  225.08    7.60
  -2   2   0  226.68    7.60
   2   2   0  220.68    7.60
   2   2   0  219.58    7.60
  -2   2   0  224.48    7.60
   2   2   0  224.88    7.60
   2   2   0  230.68    7.60
  -3  -2   0    7.50    0.50
   3  -2   0    7.70    0.40
  -3  -2   0    8.00    0.40
  -3  -2   0    7.60    0.40
   3  -2   0    7.50    0.40
   3  -2   0    8.50    0.40
   3  -2   0    8.00    0.40
   3   2   0    8.00    0.40
   3   2   0    8.10    0.40
   3   2   0    6.30    0.40
  -3   2   0    7.70    0.40
  -3   2   0    7.70    0.40
   3   2   0    7.30    0.40
  -3   2   0    6.70    0.40
   4  -2   0   36.60    1.40
   4  -2   0   39.60    1.50
  -4  -2   0   38.40    1.40
  -4  -2   0   35.70    1.40
   4  -2   0   37.90    1.40
  -4  -2   0   39.00    1.40
   4  -2   0   41.00    1.40
   4   2   0   37.30    1.40
   4   2   0   36.60    1.40
   4   2   0   35.10    1.40
  -4   2   0   38.10    1.40
   4   2   0   39.50    1.40
  -4   2   0   37.50    1.40
  -5  -2   0  131.99    4.70
   5  -2   0  138.39    4.70
   5  -2   0  138.19    4.60
  -5  -2   0  137.89    4.70
  -5  -2   0  138.69    4.70
   5  -2   0  144.99    4.70
   5  -2   0  132.59    4.70
   5   2   0  134.29    4.70
   5   2   0  136.19    4.70
  -5   2   0  135.59    4.70
   5   2   0  132.59    4.70
   5   2   0  137.99    4.70
  -5   2   0  130.49    4.70
  -6  -2   0    0.10    0.60
   6  -2   0    0.00    0.30
   6  -2   0    0.20    0.20
  -6  -2   0   -0.10    0.30
   6  -2   0    0.10    0.30
  -6  -2   0    0.40    0.30
  -6   2   0    0.30    0.30
  -6   2   0    0.00    0.20
   6   2   0    0.00    0.30
   6   2   0    0.30    0.30
   6   2   0    0.10    0.30
   7  -2   0  242.38    8.40
  -7  -2   0  238.08    8.40
   7  -2   0  241.08    8.40
   7  -2   0  242.48    8.20
  -7  -2   0  243.68    8.30
   7   2   0  240.48    8.30
   7   2   0  249.97    8.30
   7   2   0  242.38    8.30
  -7   2   0  239.98    8.40
  -7   2   0  249.48    8.30
   8  -2   0   25.30    1.30
   8  -2   0   26.80    1.40
  -8  -2   0   28.80    1.40
   8  -2   0   28.80    1.20
  -8  -2   0   29.30    1.30
   8   2   0   27.30    1.30
  -8   2   0   26.40    1.20
   8   2   0   26.40    1.20
   8   2   0   29.30    1.30
  -8   2   0   29.60    1.40
   9  -2   0   19.80    0.90
  -9  -2   0   18.00    1.20
  -9  -2   0   19.80    1.10
   9  -2   0   19.40    1.10
   9  -2   0   21.20    1.20
   9   2   0   19.10    1.10
   9   2   0   18.60    1.20
   9   2   0   18.30    1.00
  -9   2   0   17.60    1.20
  -9   2   0   19.10    1.00
 -10  -2   0   33.70    1.70
  10  -2   0   30.00    1.30
  10  -2   0   32.70    1.70
 -10  -2   0   33.50    1.60
  10  -2   0   32.90    1.60
 -10   2   0   34.50    1.70
  10   2   0   32.40    1.50
  10   2   0   32.60    1.60
 -10   2   0   31.20    1.50
  11  -2   0   28.70    1.70
  11  -2   0   34.20    1.80
 -11  -2   0   29.50    1.70
 -11  -2   0   30.40    1.80
  11  -2   0   30.40    1.30
  11   2   0   28.70    1.50
  11   2   0   32.90    1.70
 -11   2   0   29.10    1.50
 -11   2   0   29.80    1.80
 -11   2   0   30.20    1.70
  12  -2   0   21.10    1.10
 -12  -2   0   19.60    1.70
  12  -2   0   21.30    1.70
  12  -2   0   22.40    1.60
  12   2   0   19.90    1.50
 -12   2   0   21.30    1.70
 -12   2   0   20.90    1.50
  12   2   0   19.80    1.30
 -12   2   0   21.70    1.80
   0  -3   0    0.00    0.10
   0  -3   0    0.10    0.10
   0   3   0    0.00    0.20
   0   3   0    0.00    0.10
   0   3   0    0.10    0.10
  -1  -3   0    1.70    0.20
   1  -3   0    1.60    0.20
   1  -3   0    1.90    0.20
  -1  -3   0    1.00    0.20
  -1  -3   0    1.80    0.20
  -1   3   0    1.90    0.20
  -1   3   0    2.10    0.20
   1   3   0    1.50    0.20
  -1   3   0    1.70    0.10
   1   3   0    1.60    0.20
   1   3   0    1.40    0.20
   2  -3   0   66.79    2.20
  -2  -3   0   66.49    2.20
   2  -3   0   62.79    2.30
   2  -3   0   66.49    2.20
  -2  -3   0   61.39    2.30
  -2  -3   0   62.49    2.30
  -2   3   0   66.59    2.20
   2   3   0   64.89    2.30
  -2   3   0   66.09    2.20
  -2   3   0   62.19    2.30
   2   3   0   62.99    2.30
   2   3   0   62.29    2.20
   2   3   0   65.89    2.20
   3  -3   0    0.00    0.10
  -3  -3   0    0.10    0.20
   3  -3   0   -0.10    0.20
  -3  -3   0    0.00    0.20
   3  -3   0   -0.10    0.20
   3  -3   0    0.20    0.20
  -3  -3   0    0.10    0.20
  -3   3   0    0.30    0.20
   3   3   0    0.20    0.20
  -3   3   0    0.00    0.20
   3   3   0   -0.10    0.20
  -3   3   0    1.30    0.20
   3   3   0    0.40    0.20
   3   3   0    0.00    0.20
  -4  -3   0  131.59    4.60
  -4  -3   0  131.69    4.50
   4  -3   0  139.69    4.50
   4  -3   0  126.19    4.60
   4  -3   0  131.59    4.50
  -4  -3   0  127.99    4.50
   4  -3   0  121.19    4.50
   4   3   0  136.09    4.50
  -4   3   0  133.39    4.60
  -4   3   0  127.59    4.50
   4   3   0  134.59    4.50
  -4   3   0  132.09    4.50
   4   3   0  131.29    4.60
   4   3   0  131.29    4.50
   5  -3   0   69.99    2.40
  -5  -3   0   70.99    2.50
  -5  -3   0   67.59    2.60
   5  -3   0   70.49    2.50
   5  -3   0   64.59    2.50
   5  -3   0   73.49    2.40
  -5  -3   0   70.69    2.50
   5   3   0   73.99    2.50
  -5   3   0   68.99    2.50
   5   3   0   69.09    2.50
   5   3   0   66.89    2.50
   5   3   0   72.39    2.50
  -5   3   0   66.09    2.50
  -5   3   0   63.79    2.50
   6  -3   0   24.90    1.20
  -6  -3   0   30.40    1.20
  -6  -3   0   29.00    1.20
  -6  -3   0   28.00    1.30
   6  -3   0   27.60    1.20
   6  -3   0   27.40    1.10
   6   3   0   28.40    1.20
  -6   3   0   27.10    1.10
   6   3   0   26.50    1.20
  -6   3   0   26.70    1.20
  -6   3   0   28.70    1.20
   6   3   0   25.40    1.20
  -7  -3   0   72.59    2.80
   7  -3   0   73.79    2.60
  -7  -3   0   72.09    2.70
   7  -3   0   75.79    2.80
   7  -3   0   72.49    2.80
  -7   3   0   72.89    2.70
   7   3   0   72.89    2.70
   7   3   0   75.49    2.70
  -7   3   0   70.59    2.70
  -7   3   0   71.79    2.80
   7   3   0   76.29    2.80
   8  -3   0    2.20    0.50
  -8  -3   0    3.00    0.60
   8  -3   0    3.10    0.60
   8  -3   0    2.20    0.30
  -8  -3   0    3.60    0.60
   8   3   0    3.00    0.50
  -8   3   0    2.30    0.40
  -8   3   0    3.00    0.60
   8   3   0    2.70    0.50
   8   3   0    2.80    0.60
  -8   3   0    2.70    0.60
   9  -3   0    0.60    0.50
   9  -3   0    0.60    0.50
  -9  -3   0    0.20    0.50
   9  -3   0    1.10    0.30
  -9  -3   0    0.90    0.70
  -9   3   0    0.40    0.60
   9   3   0    1.00    0.50
  -9   3   0    0.90    0.40
  -9   3   0    1.00    0.60
   9   3   0    0.80    0.50
  10  -3   0    1.20    0.40
 -10  -3   0    1.40    0.80
 -10  -3   0    1.10    0.70
  10  -3   0    1.00    0.70
  10  -3   0    0.30    0.70
 -10   3   0    0.60    0.60
  10   3   0    1.30    0.60
 -10   3   0    0.80    0.70
 -10   3   0    1.20    0.50
  10   3   0    0.70    0.50
  11  -3   0    1.80    0.90
  11  -3   0    2.10    0.80
  11  -3   0    1.00    0.40
 -11  -3   0    1.20    0.80
 -11   3   0    1.30    0.60
  11   3   0    0.80    0.60
 -11   3   0    0.50    0.90
 -11   3   0    1.00    0.90
  11   3   0    1.30    0.80
  12  -3   0    1.70    1.00
 -12  -3   0    0.80    1.20
  12  -3   0    2.00    1.00
 -12   3   0    1.70    1.00
  12   3   0    2.10    1.00
 -12   3   0    1.10    0.80
 -12   3   0    1.70    1.00
   0  -4   0    1.30    0.20
   0  -4   0    0.80    0.20
   0   4   0    1.00    0.30
   0   4   0    0.90    0.20
   0   4   0    1.20    0.20
  -1  -4   0  115.09    4.00
  -1  -4   0  119.99    3.90
   1  -4   0  116.29    4.00
  -1  -4   0  116.09    4.00
   1  -4   0  114.59    4.00
  -1  -4   0  122.09    4.00
  -1   4   0  112.29    4.00
   1   4   0  122.99    4.00
  -1   4   0  117.19    4.00
   1   4   0  113.49    4.00
   1   4   0  114.49    4.00
   1   4   0  112.49    4.00
   2  -4   0    8.70    0.40
   2  -4   0    5.80    0.40
  -2  -4   0    7.20    0.40
   2  -4   0    7.00    0.50
  -2  -4   0    6.80    0.50
  -2  -4   0    7.10    0.50
   2   4   0    6.10    0.50
   2   4   0    7.80    0.40
  -2   4   0    6.50    0.50
  -2   4   0    8.00    0.40
   2   4   0    6.70    0.40
   2   4   0    6.80    0.40
   3  -4   0 2146.09   68.39
  -3  -4   0 2109.19   68.49
   3  -4   0 2071.09   68.49
   3  -4   0 2072.79   68.39
  -3  -4   0 2052.79   68.39
  -3  -4   0 2044.10   68.49
  -3   4   0 2032.40   68.49
   3   4   0 2066.69   68.39
   3   4   0 2066.79   68.49
  -3   4   0 2000.50   68.39
   3   4   0 2045.60   68.39
   3   4   0 1979.60   68.49
  -3   4   0 2033.40   68.49
  -4  -4   0    1.00    0.30
  -4  -4   0    1.20    0.30
   4  -4   0    1.00    0.20
   4  -4   0    1.50    0.30
   4  -4   0    1.00    0.30
  -4  -4   0    0.50    0.30
   4   4   0    1.10    0.30
   4   4   0    1.00    0.30
  -4   4   0    1.10    0.20
  -4   4   0    1.10    0.30
   4   4   0    1.40    0.30
  -4   4   0    0.90    0.30
   4   4   0    1.00    0.30
  -5  -4   0    1.50    0.40
   5  -4   0    1.70    0.40
  -5  -4   0    1.50    0.40
   5  -4   0    2.00    0.20
   5  -4   0    1.50    0.40
  -5  -4   0    1.90    0.40
  -5   4   0    2.20    0.40
  -5   4   0    1.60    0.30
   5   4   0    1.80    0.40
   5   4   0    1.40    0.40
   5   4   0    1.90    0.40
  -5   4   0    2.40    0.40
   5   4   0    1.60    0.40
   6  -4   0    0.30    0.20
   6  -4   0   -0.10    0.40
   6  -4   0   -0.30    0.40
  -6  -4   0    0.00    0.30
  -6  -4   0   -0.10    0.40
  -6  -4   0    0.10    0.40
   6   4   0   -0.20    0.40
   6   4   0    0.20    0.30
  -6   4   0    0.10    0.40
  -6   4   0    0.10    0.30
  -6   4   0    0.10    0.40
   6   4   0    0.10    0.30
   7  -4   0  176.88    6.20
   7  -4   0  175.18    6.20
  -7  -4   0  176.78    6.20
  -7  -4   0  176.78    6.20
   7  -4   0  173.78    6.00
   7   4   0  175.18    6.20
  -7   4   0  175.48    6.10
  -7   4   0  185.28    6.20
  -7   4   0  176.08    6.20
   7   4   0  176.38    6.20
   7   4   0  178.58    6.10
   8  -4   0   35.00    1.40
   8  -4   0   36.10    1.70
  -8  -4   0   38.40    1.70
   8  -4   0   35.20    1.70
  -8  -4   0   35.30    1.70
   8   4   0   39.10    1.70
  -8   4   0   38.40    1.60
  -8   4   0   35.10    1.70
   8   4   0   36.00    1.60
  -8   4   0   35.80    1.50
   9  -4   0    8.80    0.90
   9  -4   0    8.30    0.60
  -9  -4   0    8.80    1.00
   9  -4   0    8.80    0.90
  -9   4   0    7.90    0.90
  -9   4   0    6.50    0.90
  -9   4   0    8.30    0.80
   9   4   0    6.70    0.80
   9   4   0    7.90    0.90
  10  -4   0    0.30    0.30
  10  -4   0    0.60    0.80
  10  -4   0    0.40    0.70
 -10  -4   0    0.10    0.70
  10   4   0    0.30    0.60
 -10   4   0    0.10    0.70
  10   4   0    0.70    0.70
 -10   4   0    0.60    0.60
 -10   4   0    0.00    0.70
  11  -4   0    3.70    0.90
 -11  -4   0    3.10    0.90
  11  -4   0    4.60    1.00
 -11   4   0    6.50    1.00
  11   4   0    4.60    1.00
 -11   4   0    4.70    0.90
  11   4   0    4.60    0.80
 -11   4   0    5.00    0.80
   0  -5   0    0.00    0.20
   0  -5   0   -0.10    0.20
   0   5   0    0.10    0.30
   0   5   0    0.00    0.30
   0   5   0    0.10    0.20
   1  -5   0    4.20    0.40
   1  -5   0    4.30    0.40
  -1  -5   0    4.10    0.40
  -1  -5   0    3.20    0.40
  -1  -5   0    5.00    0.30
  -1  -5   0    4.90    0.50
   1   5   0    4.00    0.40
   1   5   0    4.70    0.40
  -1   5   0    3.90    0.40
  -1   5   0    4.10    0.40
   1   5   0    4.60    0.50
  -1   5   0    4.00    0.40
  -2  -5   0    0.00    0.30
   2  -5   0    0.10    0.30
  -2  -5   0   -0.10    0.20
  -2  -5   0    0.10    0.20
   2  -5   0    0.00    0.20
  -2  -5   0    0.00    0.30
   2  -5   0    0.00    0.20
   2   5   0    0.10    0.30
  -2   5   0   -0.10    0.20
   2   5   0    0.10    0.20
   2   5   0    0.20    0.30
  -2   5   0    0.10    0.20
   2   5   0    0.10    0.30
  -2   5   0    0.00    0.20
  -3  -5   0   11.10    0.70
  -3  -5   0   12.00    0.70
   3  -5   0    9.50    0.70
  -3  -5   0   14.00    0.60
   3  -5   0   11.10    0.60
   3  -5   0   12.60    0.60
   3   5   0   11.50    0.70
   3   5   0    9.70    0.70
  -3   5   0   11.20    0.60
  -3   5   0   10.50    0.70
  -3   5   0   12.10    0.50
   3   5   0   12.00    0.60
   3   5   0   11.10    0.70
  -4  -5   0  141.69    4.80
  -4  -5   0  133.29    4.90
  -4  -5   0  145.29    4.90
   4  -5   0  133.89    4.90
   4  -5   0  139.29    4.70
  -4   5   0  137.79    4.80
   4   5   0  138.19    4.80
  -4   5   0  135.89    4.90
   4   5   0  136.39    4.80
   4   5   0  136.49    4.90
  -4   5   0  144.69    4.80
   4   5   0  138.59    4.80
  -5  -5   0   35.00    1.50
  -5  -5   0   36.70    1.50
   5  -5   0   38.70    1.60
  -5  -5   0   36.00    1.60
   5  -5   0   36.90    1.40
  -5   5   0   37.10    1.40
  -5   5   0   36.80    1.50
  -5   5   0   35.20    1.50
   5   5   0   37.00    1.50
   5   5   0   36.30    1.60
   5   5   0   36.80    1.50
   6  -5   0   10.10    0.60
  -6  -5   0   11.20    1.10
  -6  -5   0    9.10    0.90
   6  -5   0    9.60    0.80
  -6  -5   0    9.80    0.80
   6   5   0   10.70    0.90
   6   5   0   10.90    0.70
   6   5   0   12.00    0.80
  -6   5   0   10.80    0.80
  -6   5   0    9.90    0.70
  -6   5   0   10.70    0.70
   7  -5   0  125.69    4.70
  -7  -5   0  131.19    4.70
   7  -5   0  125.49    4.50
   7  -5   0  130.09    4.70
  -7   5   0  127.29    4.60
   7   5   0  137.69    4.70
   7   5   0  134.59    4.70
  -7   5   0  134.39    4.80
   7   5   0  125.79    4.90
  -7   5   0  131.79    4.70
   8  -5   0    3.70    0.70
  -8  -5   0    3.70    0.70
   8  -5   0    3.40    0.70
   8  -5   0    3.60    0.40
   8   5   0    3.60    0.60
  -8   5   0    3.10    0.60
  -8   5   0    3.30    0.50
  -8   5   0    4.20    0.70
   8   5   0    4.30    0.60
   9  -5   0    2.80    0.30
   9  -5   0    3.40    0.80
  -9  -5   0    2.90    0.70
   9  -5   0    2.90    0.70
  -9   5   0    2.50    0.60
   9   5   0    2.90    0.70
   9   5   0    2.10    0.70
  -9   5   0    2.20    0.70
  10  -5   0   13.30    1.40
  10  -5   0   15.20    1.30
 -10  -5   0   15.90    1.40
 -10   5   0   13.10    1.30
 -10   5   0   14.20    1.10
  10   5   0   14.40    1.20
  10   5   0   15.70    1.30
 -11  -5   0    0.50    0.90
  11  -5   0   -0.10    0.90
  11  -5   0    0.60    0.90
  11   5   0    0.20    0.80
  11   5   0    1.10    1.30
 -11   5   0    0.50    0.90
 -11   5   0   -0.30    0.70
   0  -6   0   20.90    0.90
   0  -6   0   17.40    0.90
   0   6   0   21.00    0.90
   0   6   0   19.20    0.90
  -1  -6   0    3.10    0.40
  -1  -6   0    2.50    0.40
   1  -6   0    2.70    0.40
   1  -6   0    2.70    0.30
   1   6   0    3.40    0.50
   1   6   0    3.50    0.40
  -1   6   0    2.50    0.40
  -1   6   0    2.90    0.30
   1   6   0    2.60    0.40
   1   6   0    2.40    0.40
   2  -6   0   29.20    1.30
  -2  -6   0   27.10    1.20
   2  -6   0   28.10    1.10
  -2  -6   0   27.50    1.20
   2   6   0   27.20    1.20
   2   6   0   27.40    1.20
  -2   6   0   27.50    1.20
   2   6   0   30.50    1.20
  -2   6   0   28.50    1.20
   3  -6   0    1.40    0.30
   3  -6   0    0.90    0.40
  -3  -6   0    1.20    0.30
  -3  -6   0    1.00    0.40
   3   6   0    0.80    0.40
  -3   6   0    1.20    0.30
   3   6   0    0.60    0.30
  -3   6   0    0.90    0.30
   3   6   0    0.60    0.30
   3   6   0    0.80    0.40
   4  -6   0    2.80    0.50
   4  -6   0    2.50    0.30
  -4  -6   0    3.90    0.40
  -4  -6   0    2.30    0.50
  -4   6   0    2.70    0.50
   4   6   0    3.10    0.40
   4   6   0    2.10    0.50
   4   6   0    2.30    0.40
   4   6   0    1.80    0.50
  -4   6   0    2.70    0.40
   5  -6   0   87.29    3.10
   5  -6   0   85.09    3.30
  -5  -6   0   88.79    3.30
  -5  -6   0   91.29    3.20
   5   6   0   87.09    3.20
   5   6   0   83.19    3.20
   5   6   0   91.89    3.20
  -5   6   0   90.09    3.30
  -5   6   0   83.39    3.10
  -6  -6   0    9.10    1.00
   6  -6   0   10.30    0.90
  -6  -6   0   11.10    0.90
   6  -6   0   11.60    0.60
   6   6   0   10.40    0.90
  -6   6   0   10.30    0.90
   6   6   0   10.80    0.90
  -6   6   0   11.00    0.80
   6   6   0   11.90    0.90
   7  -6   0  135.49    5.10
  -7  -6   0  139.39    5.00
   7  -6   0  137.49    4.80
   7   6   0  145.49    5.10
   7   6   0  148.09    5.00
  -7   6   0  135.59    4.90
  -7   6   0  136.19    5.10
  -8  -6   0   19.10    1.20
   8  -6   0   20.10    0.80
   8  -6   0   17.90    1.40
  -8   6   0   20.20    1.10
   8   6   0   16.60    1.20
   8   6   0   17.90    1.30
  -8   6   0   17.90    1.30
  -9  -6   0    8.00    1.00
   9  -6   0    8.60    1.00
  -9   6   0   11.80    1.20
  -9   6   0    8.70    0.80
   9   6   0   10.90    1.20
   9   6   0    9.90    1.00
 -10  -6   0   20.80    1.50
  10  -6   0   20.90    1.70
  10   6   0   18.10    1.50
 -10   6   0   20.10    1.40
  10   6   0   18.70    1.50
 -10   6   0   18.40    1.70
   0  -7   0    0.00    0.30
   0  -7   0   -0.10    0.30
   0   7   0   -0.10    0.30
   0   7   0   -0.40    0.30
   1  -7   0    8.20    0.60
  -1  -7   0    9.10    0.70
  -1  -7   0    7.50    0.60
   1  -7   0    8.70    0.70
   1   7   0    7.30    0.60
   1   7   0    9.40    0.70
  -1   7   0    7.80    0.60
  -1   7   0    7.20    0.60
   1   7   0    7.60    0.60
   2  -7   0   18.50    0.90
   2  -7   0   18.20    1.00
  -2  -7   0   15.20    0.90
  -2  -7   0   16.10    1.00
   2   7   0   17.50    1.00
  -2   7   0   20.40    0.90
   2   7   0   17.10    0.90
  -2   7   0   19.10    1.00
   2   7   0   18.60    0.90
   3  -7   0   10.80    0.60
   3  -7   0   11.10    0.80
  -3  -7   0   11.40    0.80
  -3   7   0   11.50    0.80
  -3   7   0   10.30    0.70
   3   7   0   11.20    0.80
   3   7   0   11.00    0.80
   3   7   0   11.60    0.80
   4  -7   0    0.40    0.30
  -4  -7   0    0.00    0.50
   4  -7   0    0.90    0.50
   4   7   0    1.10    0.50
   4   7   0    0.90    0.40
  -4   7   0    0.30    0.30
  -4   7   0    0.20    0.40
   5  -7   0    1.90    0.60
  -5  -7   0    3.60    0.70
   5  -7   0    2.90    0.30
   5   7   0    2.70    0.50
  -5   7   0    1.80    0.40
  -5   7   0    1.50    0.50
   5   7   0    2.80    0.50
   6  -7   0    8.30    0.80
   6  -7   0    7.50    0.50
  -6  -7   0    7.00    0.80
  -6   7   0    6.10    0.60
   6   7   0    6.80    0.80
  -6   7   0    6.40    0.80
   6   7   0    9.40    1.00
   7  -7   0   26.30    1.60
   7  -7   0   26.10    1.00
   7   7   0   26.30    1.60
  -7   7   0   27.90    1.60
   7   7   0   27.70    1.50
  -7   7   0   26.30    1.30
   8  -7   0   10.60    1.10
  -8   7   0   10.00    1.10
   8   7   0    9.40    1.00
  -8   7   0    9.90    0.90
   8   7   0    8.20    1.00
   9  -7   0    0.90    0.90
  -9   7   0    0.90    0.90
   9   7   0    1.30    0.90
  -9   7   0    1.20    0.60
   9   7   0    0.80    0.80
  10  -7   0    7.00    1.20
 -10   7   0    6.40    1.20
  10   7   0    6.80    1.10
 -10   7   0    5.30    0.90
   0  -8   0 2221.78   74.19
   0  -8   0 2264.17   74.19
   0   8   0 2203.88   74.19
   0   8   0 2210.48   74.19
  -1  -8   0    0.20    0.50
  -1  -8   0    0.40    0.40
   1  -8   0    0.20    0.50
   1  -8   0    0.20    0.40
   1   8   0    0.10    0.50
   1   8   0   -0.10    0.50
   1   8   0    0.70    0.50
  -1   8   0    0.40    0.50
  -1   8   0    0.40    0.40
   2  -8   0    3.20    0.40
  -2  -8   0    3.00    0.60
  -2  -8   0    3.00    0.50
   2  -8   0    3.00    0.60
   2   8   0    2.10    0.50
  -2   8   0    3.60    0.60
   2   8   0    2.50    0.50
  -2   8   0    2.50    0.40
   2   8   0    2.80    0.60
   3  -8   0   15.30    1.10
   3  -8   0   16.50    0.90
  -3  -8   0   17.20    1.10
  -3   8   0   17.20    1.00
   3   8   0   19.80    1.10
   3   8   0   17.20    1.00
   3   8   0   17.70    1.10
  -3   8   0   18.50    1.10
   4  -8   0   11.80    0.70
   4  -8   0    9.60    0.90
  -4  -8   0   11.00    1.00
  -4   8   0   14.90    1.00
   4   8   0   11.90    0.90
  -4   8   0   11.10    0.80
   4   8   0   11.40    0.90
   5  -8   0   32.10    1.60
   5  -8   0   30.50    1.30
  -5  -8   0   34.60    1.70
  -5   8   0   31.00    1.40
   5   8   0   34.70    1.60
  -5   8   0   34.30    1.70
  -6  -8   0   38.30    1.90
   6  -8   0   40.00    1.50
   6  -8   0   36.50    1.90
  -6   8   0   38.70    1.70
  -6   8   0   39.10    1.90
   6   8   0   41.60    1.90
   7  -8   0   35.80    1.90
   7   8   0   37.70    1.80
  -7   8   0   34.60    1.60
  -7   8   0   33.70    1.80
   8  -8   0   12.70    1.30
  -8   8   0   13.20    1.40
   8   8   0   13.50    1.40
  -8   8   0   12.70    1.10
   9  -8   0   -0.20    1.00
   9   8   0    0.00    1.60
  -9   8   0    0.20    0.70
  -9   8   0    0.10    0.90
   0  -9   0    0.00    0.40
   0  -9   0    0.30    0.60
   0   9   0    0.10    0.50
   0   9   0   -0.20    0.50
   0   9   0    0.00    0.60
   1  -9   0   88.69    3.40
   1  -9   0   88.49    3.20
  -1  -9   0   84.09    3.20
  -1  -9   0   90.29    3.30
   1   9   0   85.39    3.30
  -1   9   0   87.29    3.20
   1   9   0   91.79    3.30
   1   9   0   85.39    3.30
  -1   9   0   85.19    3.30
  -2  -9   0    0.00    0.60
   2  -9   0    0.40    0.60
  -2  -9   0    0.00    0.50
   2  -9   0   -0.10    0.40
   2   9   0    0.30    0.60
   2   9   0    0.10    0.50
  -2   9   0   -0.20    0.50
   2   9   0    0.20    0.60
  -2   9   0    0.10    0.50
   3  -9   0   14.60    1.10
   3  -9   0   15.10    0.90
  -3  -9   0   15.10    1.10
  -3   9   0   13.90    1.00
   3   9   0   15.70    1.10
   3   9   0   16.00    1.00
  -3   9   0   14.00    1.10
   4  -9   0    5.60    0.90
  -4  -9   0    5.90    0.80
   4  -9   0    5.30    0.60
  -4   9   0    6.50    0.70
  -4   9   0    5.20    0.80
   4   9   0    4.80    0.70
  -5  -9   0   10.00    1.00
   5  -9   0    7.50    0.60
   5  -9   0    7.80    1.00
  -5   9   0    8.00    0.80
   5   9   0    7.60    0.90
  -5   9   0    7.20    0.90
   6  -9   0    3.40    0.90
  -6  -9   0    4.40    0.90
  -6   9   0    5.70    0.80
  -6   9   0    4.30    0.80
   6   9   0    4.10    0.90
   7  -9   0    3.10    1.00
  -7   9   0    3.20    0.90
   7   9   0    2.70    0.90
  -7   9   0    2.10    0.70
   8  -9   0    3.00    1.10
   8   9   0    5.90    1.20
  -8   9   0    4.30    0.80
  -8   9   0    4.70    1.00
   0 -10   0    1.30    0.70
   0 -10   0    0.70    0.50
   0  10   0    0.90    0.60
   0  10   0    0.60    0.60
   0  10   0    0.50    0.70
   1 -10   0   34.10    1.70
  -1 -10   0   31.90    1.60
  -1 -10   0   32.50    1.70
   1 -10   0   34.50    1.50
   1  10   0   32.50    1.70
   1  10   0   30.20    1.70
   1  10   0   33.00    1.70
  -1  10   0   31.80    1.60
  -1  10   0   34.90    1.60
   2 -10   0   44.40    1.80
  -2 -10   0   41.00    2.00
   2 -10   0   44.40    2.10
   2  10   0   45.30    2.20
  -2  10   0   42.70    2.00
  -2  10   0   49.30    2.00
   2  10   0   46.70    2.00
  -3 -10   0    2.30    0.70
   3 -10   0    1.90    0.80
   3 -10   0    2.50    0.50
   3  10   0    2.60    0.80
  -3  10   0    2.90    0.70
  -3  10   0    2.80    0.70
   4 -10   0   12.70    0.80
   4 -10   0   12.10    1.20
  -4 -10   0   13.80    1.20
  -4  10   0   13.20    1.10
   4  10   0   12.90    1.30
  -4  10   0   12.30    1.30
   5 -10   0    0.20    0.80
  -5 -10   0    1.20    0.80
   5 -10   0    0.60    0.30
  -5  10   0    0.30    0.80
  -5  10   0    0.50    0.70
   5  10   0    0.80    0.80
   6 -10   0    6.30    1.20
  -6 -10   0    5.40    1.00
   6  10   0    5.60    1.10
  -6  10   0    5.90    1.00
  -6  10   0    5.50    0.80
   7 -10   0   18.60    1.70
   7  10   0   20.30    1.80
  -7  10   0   17.70    1.40
  -7  10   0   18.80    1.90
   0 -11   0    0.40    0.90
   0 -11   0    0.00    0.60
   0  11   0    0.30    0.80
   0  11   0   -0.10    0.70
   0  11   0    0.30    0.70
  -1 -11   0    3.40    0.70
   1 -11   0    4.20    1.00
   1 -11   0    3.70    0.60
  -1  11   0    1.90    0.90
   1  11   0    2.40    0.80
  -1  11   0    3.70    0.80
  -1  11   0    2.60    0.80
   2 -11   0    0.30    0.90
  -2 -11   0    1.00    0.70
   2 -11   0    0.50    0.50
   2  11   0    0.20    0.70
  -2  11   0   -0.40    0.70
  -2  11   0    0.90    0.70
   3 -11   0    0.40    0.50
   3 -11   0    0.70    0.90
  -3 -11   0    0.50    0.70
  -3  11   0    0.80    0.70
   3  11   0    0.50    0.90
  -3  11   0    0.70    0.90
   4 -11   0    7.90    1.10
   4 -11   0    9.80    0.80
  -4 -11   0    9.20    1.10
   4  11   0   11.50    1.30
  -4  11   0    8.90    1.20
  -4  11   0   11.20    1.00
   5 -11   0    1.70    1.20
  -5 -11   0    0.40    0.90
   5  11   0    0.50    1.10
  -5  11   0    1.10    0.80
  -5  11   0    0.60    0.90
   0 -12   0    3.40    0.80
   0  12   0    4.90    1.10
   1 -12   0   29.30    1.60
   1 -12   0   31.80    2.10
  -1 -12   0   30.90    1.80
  -1  12   0   34.80    1.90
  -1  12   0   31.20    1.90
  -1  12   0   34.90    2.10
   1  12   0   28.90    1.90
   2 -12   0    4.00    1.20
   2 -12   0    3.30    0.70
  -2 -12   0    3.30    0.90
  -2  12   0    4.00    1.20
  -2  12   0    3.20    1.10
  -2  12   0    3.20    1.00
   2  12   0    2.90    1.20
   3 -12   0   78.29    3.50
   3 -12   0   71.49    2.80
   3  12   0   79.49    3.40
  -3  12   0   82.49    3.30
 -12   0   1   -0.20    0.70
  12   0  -1    0.70    0.90
 -12   0   1   -0.40    1.00
  12   0  -1   -0.20    0.40
  11   0  -1    2.70    0.50
 -11   0   1    1.50    0.60
 -11   0   1    2.40    0.80
  11   0  -1    1.90    0.70
 -10   0   1    0.20    0.40
  10   0  -1    0.20    0.60
 -10   0   1   -0.10    0.60
  10   0  -1   -0.10    0.60
  10   0  -1   -0.20    0.30
   9   0  -1    8.60    0.80
   9   0  -1    7.10    0.60
  -9   0   1    8.90    0.90
  -9   0   1    8.10    0.70
   9   0  -1    6.50    0.70
  -8   0   1    0.20    0.40
   8   0  -1    0.00    0.30
   8   0  -1   -0.20    0.40
   8   0  -1   -0.30    0.40
  -8   0   1   -0.20    0.30
  -7   0   1    8.40    0.70
   7   0  -1    9.20    0.60
   7   0  -1    8.10    0.70
  -7   0   1    8.50    0.60
   7   0  -1    9.70    0.50
   6   0  -1    0.10    0.30
   6   0  -1    0.00    0.30
  -6   0   1    0.00    0.20
  -6   0   1    0.20    0.30
   6   0  -1   -0.10    0.20
   5   0  -1    6.80    0.40
   5   0  -1    6.20    0.50
   5   0  -1    7.30    0.50
  -5   0   1    6.00    0.50
   5   0  -1    8.10    0.50
  -5   0   1    6.30    0.40
   4   0  -1    0.10    0.20
   4   0  -1    0.00    0.20
  -4   0   1   -0.10    0.10
  -4   0   1    0.10    0.20
   4   0  -1    0.00    0.10
   4   0  -1    0.00    0.20
  -3   0   1  842.72   27.60
   3   0  -1  827.72   27.60
  -3   0   1  831.42   27.70
   3   0  -1  810.22   27.60
   3   0  -1  830.22   27.60
  -2   0   1    0.00    0.10
  -2   0   1    0.00    0.10
   2   0  -1    0.10    0.10
   2   0  -1    0.00    0.10
   2   0  -1    0.10    0.10
  -1   0   1   12.20    0.50
   1   0  -1   12.50    0.50
   1   0  -1   12.30    0.40
   1   0  -1   13.00    0.50
  -1   0   1   11.90    0.40
   1   0   1 2072.19   68.09
   1   0   1 2013.00   67.99
  -1   0  -1 2036.20   67.99
  -1   0  -1 2067.19   68.09
   1   0   1 2006.70   67.99
   1   0   1 1992.20   67.99
  -1   0  -1 2093.39   67.99
   2   0   1    0.60    0.10
  -2   0  -1    0.70    0.10
   2   0   1    0.50    0.10
   2   0   1    0.50    0.10
  -2   0  -1    0.80    0.10
   3   0   1   80.39    2.70
  -3   0  -1   73.29    2.70
   3   0   1   78.79    2.70
  -3   0  -1   80.49    2.70
  -3   0  -1   76.79    2.70
   3   0   1   78.29    2.70
   4   0   1    0.20    0.20
  -4   0  -1    0.10    0.20
   4   0   1    0.00    0.20
   4   0   1   -0.10    0.20
  -4   0  -1    0.10    0.20
  -4   0  -1    0.00    0.10
   5   0   1   45.80    1.70
  -5   0  -1   44.20    1.60
   5   0   1   41.80    1.70
  -5   0  -1   46.30    1.70
  -5   0  -1   44.00    1.70
   5   0   1   46.30    1.70
  -6   0  -1    0.10    0.30
   6   0   1   -0.10    0.30
   6   0   1    0.10    0.20
  -6   0  -1    0.10    0.20
   6   0   1    0.10    0.20
  -7   0  -1  130.09    4.70
   7   0   1  135.49    4.70
   7   0   1  137.79    4.70
   7   0   1  136.89    4.70
  -7   0  -1  132.59    4.80
  -8   0  -1    0.00    0.30
  -8   0  -1    0.10    0.40
   8   0   1    0.50    0.40
   8   0   1    0.00    0.30
   8   0   1    0.40    0.40
  -9   0  -1    1.30    0.40
   9   0   1    1.00    0.40
   9   0   1    1.00    0.50
  -9   0  -1    0.70    0.50
   9   0   1    0.70    0.50
  10   0   1   -0.10    0.40
  10   0   1   -0.40    0.60
 -10   0  -1   -0.10    0.60
 -10   0  -1   -0.30    0.50
  10   0   1   -0.70    0.60
  11   0   1    2.80    0.80
  11   0   1    2.80    0.80
 -11   0  -1    3.10    0.70
 -11   0  -1    2.40    0.90
  11   0   1    2.80    0.60
 -12   0  -1   -0.40    0.80
  12   0   1    0.00    0.90
 -12   0  -1    0.10    1.00
  12   0   1    0.10    0.60
  12  -1  -1    0.50    0.80
 -12  -1   1    1.00    0.70
 -12  -1   1    0.40    0.90
  12  -1  -1    0.70    0.50
  12   1  -1    0.90    0.90
  12   1  -1    0.40    0.50
 -12   1   1    0.80    1.10
 -12   1   1    0.40    0.70
  11  -1  -1    1.70    0.80
 -11  -1   1    1.60    0.60
  11  -1  -1    1.20    0.80
  11  -1  -1    1.80    0.40
 -11  -1   1    1.30    0.90
  11   1  -1    1.80    0.50
  11   1  -1    0.50    0.70
 -11   1   1    1.90    0.60
 -11   1   1    1.00    0.80
  10  -1  -1   14.30    1.10
 -10  -1   1   14.40    1.00
  10  -1  -1   15.80    0.80
 -10  -1   1   12.90    1.10
  10  -1  -1   14.70    1.10
  10   1  -1   14.10    1.10
  10   1  -1   15.30    0.90
 -10   1   1   14.70    1.20
 -10   1   1   14.70    1.00
   9  -1  -1    5.00    0.60
   9  -1  -1    5.00    0.60
  -9  -1   1    5.80    0.60
  -9  -1   1    6.40    0.80
   9  -1  -1    5.60    0.50
   9   1  -1    5.60    0.60
   9   1  -1    5.80    0.70
   9   1  -1    5.00    0.60
  -9   1   1    6.90    0.80
  -9   1   1    6.10    0.60
  -8  -1   1   22.00    1.10
   8  -1  -1   23.20    1.10
   8  -1  -1   22.30    1.00
   8  -1  -1   23.70    1.20
  -8  -1   1   26.60    1.30
   8   1  -1   21.90    1.20
   8   1  -1   20.90    1.10
   8   1  -1   21.70    1.00
  -8   1   1   24.40    1.20
  -8   1   1   22.40    1.00
  -7  -1   1   77.49    2.90
  -7  -1   1   79.99    2.80
   7  -1  -1   75.59    2.80
   7  -1  -1   73.69    2.70
   7   1  -1   77.79    2.80
  -7   1   1   79.29    2.80
  -7   1   1   77.99    2.90
   7   1  -1   76.69    2.80
   7   1  -1   76.59    2.80
   6  -1  -1  445.86   14.80
   6  -1  -1  421.66   14.90
   6  -1  -1  454.75   14.90
  -6  -1   1  431.46   14.90
  -6  -1   1  457.75   14.80
  -6   1   1  440.76   14.90
   6   1  -1  431.96   14.80
   6   1  -1  456.35   14.80
   6   1  -1  419.86   14.90
  -6   1   1  449.86   14.80
  -5  -1   1  139.99    5.00
   5  -1  -1  144.09    4.90
  -5  -1   1  146.49    4.90
   5  -1  -1  141.59    4.90
  -5  -1   1  153.78    5.00
   5  -1  -1  141.09    5.00
   5  -1  -1  151.98    4.90
   5   1  -1  142.49    4.90
  -5   1   1  139.09    5.00
  -5   1   1  146.19    4.90
   5   1  -1  142.09    4.90
   5   1  -1  134.49    4.90
   4  -1  -1   11.10    0.50
   4  -1  -1   11.50    0.50
  -4  -1   1   12.10    0.60
  -4  -1   1   11.90    0.50
   4  -1  -1    9.40    0.50
  -4  -1   1   10.70    0.60
   4  -1  -1   10.20    0.50
   4   1  -1   10.80    0.50
   4   1  -1   11.40    0.50
  -4   1   1    9.70    0.50
   4   1  -1   10.00    0.50
  -4   1   1   10.60    0.50
   3  -1  -1  320.07   10.80
   3  -1  -1  316.37   10.80
   3  -1  -1  329.97   10.80
   3  -1  -1  342.57   10.80
  -3  -1   1  322.47   10.80
  -3  -1   1  323.37   10.90
  -3   1   1  324.57   10.80
   3   1  -1  318.77   10.80
  -3   1   1  316.97   10.90
   3   1  -1  320.67   10.80
  -3   1   1  317.07   10.80
   2  -1  -1  900.91   29.90
  -2  -1   1  913.01   30.00
  -2  -1   1  906.61   29.90
   2  -1  -1  880.11   29.90
   2  -1  -1  924.71   30.00
   2  -1  -1  923.01   30.00
  -2   1   1  874.71   29.90
   2   1  -1  907.11   29.90
   2   1  -1  889.61   30.00
  -2   1   1  889.91   30.00
  -2   1   1  880.81   29.90
   1  -1  -1  560.14   18.00
  -1  -1   1  556.04   18.00
   1  -1  -1  533.25   18.00
   1  -1  -1  520.25   18.00
  -1   1   1  504.75   18.00
   1   1  -1  574.44   18.00
  -1   1   1  537.65   18.00
  -1   1   1  530.45   18.00
   1   1  -1  548.05   18.00
   1   1  -1  544.75   18.00
   0  -1   1  532.55   18.50
   0  -1  -1  573.44   18.60
   0  -1  -1  570.74   18.50
   0  -1   1  571.44   18.60
   0  -1   1  536.25   18.50
   0   1  -1  544.25   18.50
   0   1  -1  561.94   18.50
   0   1   1  581.64   18.50
   0   1   1  559.64   18.50
   0   1  -1  538.85   18.50
   0   1  -1  555.54   18.50
   1  -1   1 1574.94   53.09
  -1  -1  -1 1642.64   53.09
   1  -1   1 1607.64   53.09
  -1  -1  -1 1530.15   52.99
   1   1   1 1498.45   52.89
   1   1   1 1604.34   53.09
  -1   1  -1 1603.94   53.09
   1   1   1 1614.34   53.09
   1   1   1 1605.74   52.99
  -1   1  -1 1588.94   52.99
  -1   1  -1 1626.04   53.09
  -2  -1  -1  103.89    3.30
  -2  -1  -1   95.89    3.30
   2  -1   1   95.19    3.30
  -2  -1  -1   97.99    3.30
   2  -1   1   99.39    3.30
   2  -1   1   92.19    3.30
   2   1   1   96.79    3.30
   2   1   1   95.79    3.30
  -2   1  -1   92.19    3.30
   2   1   1   96.69    3.30
  -2   1  -1   98.59    3.30
   2   1   1   99.19    3.30
  -2   1  -1   94.39    3.30
   3  -1   1   16.20    0.70
  -3  -1  -1   16.70    0.70
  -3  -1  -1   16.40    0.70
   3  -1   1   17.20    0.70
   3  -1   1   16.60    0.70
  -3  -1  -1   17.40    0.70
  -3   1  -1   16.50    0.60
   3   1   1   17.40    0.70
  -3   1  -1   15.60    0.70
   3   1   1   16.20    0.70
   3   1   1   15.50    0.70
   3   1   1   15.60    0.70
   4  -1   1  620.24   22.10
   4  -1   1  657.53   22.10
  -4  -1  -1  679.33   22.10
   4  -1   1  649.24   22.10
  -4  -1  -1  668.23   22.10
  -4  -1  -1  644.14   22.10
  -4   1  -1  689.93   22.10
   4   1   1  676.33   22.10
   4   1   1  682.43   22.10
  -4   1  -1  666.13   22.10
   4   1   1  644.24   22.10
   4   1   1  667.13   22.10
  -4   1  -1  650.53   22.10
  -5  -1  -1  458.45   15.20
   5  -1   1  433.36   15.20
  -5  -1  -1  472.25   15.20
   5  -1   1  430.76   15.20
  -5  -1  -1  442.96   15.20
  -5   1  -1  485.15   15.20
   5   1   1  459.75   15.20
   5   1   1  456.35   15.20
   5   1   1  432.66   15.20
  -5   1  -1  445.36   15.20
   5   1   1  454.35   15.20
  -5   1  -1  458.65   15.20
  -6  -1  -1   14.70    0.70
   6  -1   1   13.70    0.70
   6  -1   1   13.20    0.70
  -6  -1  -1   13.00    0.90
   6  -1   1   12.70    0.70
  -6  -1  -1   13.40    0.80
   6   1   1   14.50    0.80
   6   1   1   12.90    0.70
  -6   1  -1   12.80    0.80
   6   1   1   12.10    0.70
  -6   1  -1   14.60    0.70
  -7  -1  -1    0.90    0.30
   7  -1   1    1.60    0.40
   7  -1   1    1.20    0.40
  -7  -1  -1    1.40    0.40
   7  -1   1    1.70    0.30
  -7   1  -1    0.90    0.30
   7   1   1    4.00    0.40
   7   1   1    1.00    0.40
  -7   1  -1    1.20    0.40
   7   1   1    1.00    0.40
   8  -1   1    8.20    0.60
  -8  -1  -1    8.60    0.80
   8  -1   1    7.70    0.80
  -8  -1  -1    9.80    0.70
   8  -1   1    9.20    0.80
   8   1   1    8.70    0.70
  -8   1  -1    8.10    0.70
  -8   1  -1    8.00    0.80
   8   1   1    8.70    0.80
   8   1   1    8.40    0.70
   9  -1   1    7.60    0.70
  -9  -1  -1   10.20    1.00
  -9  -1  -1    8.70    0.80
   9  -1   1    9.10    0.80
   9  -1   1    7.90    0.80
  -9   1  -1    7.90    0.80
   9   1   1   10.00    0.80
   9   1   1   10.50    0.80
  -9   1  -1    8.10    0.90
   9   1   1    8.70    0.90
  10  -1   1   36.20    1.80
  10  -1   1   36.00    1.60
  10  -1   1   38.70    1.80
 -10  -1  -1   38.50    1.90
 -10  -1  -1   39.10    1.80
  10   1   1   38.50    1.80
  10   1   1   38.70    1.80
 -10   1  -1   40.70    1.70
 -10   1  -1   38.40    1.90
  10   1   1   36.00    1.60
 -11  -1  -1    6.70    0.90
 -11  -1  -1    4.70    1.00
  11  -1   1    5.70    0.90
  11  -1   1    5.10    0.60
  11  -1   1    6.90    1.00
  11   1   1    6.80    0.90
  11   1   1    6.50    0.90
 -11   1  -1    5.80    0.80
  11   1   1    5.60    0.70
 -11   1  -1    6.10    1.00
  12  -1   1    0.60    1.00
 -12  -1  -1   -0.10    1.10
  12  -1   1   -0.40    1.00
  12  -1   1    0.10    0.50
  12   1   1    0.20    0.90
 -12   1  -1   -0.30    0.90
 -12   1  -1    0.40    0.90
  12   1   1   -0.30    0.60
 -12   1  -1    0.60    0.80
  12  -2  -1   10.20    1.30
 -12  -2   1    9.80    1.10
 -12  -2   1    8.60    1.20
  12  -2  -1   11.10    1.30
 -12   2   1    8.30    0.90
 -12   2   1    9.40    1.40
 -12   2   1    8.30    1.20
  12   2  -1    9.40    1.20
  12   2  -1    8.40    1.00
 -11  -2   1    0.00    0.60
  11  -2  -1    0.30    0.30
  11  -2  -1   -0.10    0.80
 -11  -2   1   -0.10    0.80
  11  -2  -1   -0.10    0.70
 -11   2   1    0.30    0.80
  11   2  -1    0.50    0.70
  11   2  -1    0.10    0.50
 -11   2   1    0.20    0.60
 -10  -2   1   81.09    3.10
  10  -2  -1   80.39    2.80
 -10  -2   1   75.39    3.20
  10  -2  -1   77.69    3.10
  10  -2  -1   83.69    3.20
  10   2  -1   81.59    3.10
  10   2  -1   75.99    3.00
 -10   2   1   79.39    3.20
 -10   2   1   78.19    3.00
  -9  -2   1   18.80    1.10
   9  -2  -1   18.70    1.20
   9  -2  -1   20.60    0.90
  -9  -2   1   20.00    1.20
   9  -2  -1   18.80    1.10
  -9   2   1   21.40    1.00
   9   2  -1   20.40    1.00
   9   2  -1   20.20    1.10
  -9   2   1   19.60    1.20
   9   2  -1   17.90    1.20
   8  -2  -1    3.30    0.50
  -8  -2   1    3.20    0.60
   8  -2  -1    3.30    0.30
   8  -2  -1    3.20    0.60
  -8  -2   1    3.10    0.50
   8   2  -1    3.20    0.50
   8   2  -1    2.80    0.40
   8   2  -1    3.40    0.60
  -8   2   1    3.20    0.40
  -8   2   1    3.60    0.60
   7  -2  -1  140.99    4.90
   7  -2  -1  139.69    5.00
   7  -2  -1  143.59    5.10
  -7  -2   1  150.28    5.00
  -7  -2   1  142.69    5.10
   7   2  -1  139.39    5.00
  -7   2   1  141.39    4.90
  -7   2   1  139.79    5.10
   7   2  -1  144.49    5.00
   7   2  -1  149.39    5.00
  -6  -2   1    1.60    0.40
   6  -2  -1    1.00    0.30
   6  -2  -1    1.40    0.20
   6  -2  -1    1.20    0.30
   6  -2  -1    1.30    0.20
  -6  -2   1    1.10    0.30
   6   2  -1    1.30    0.40
   6   2  -1    1.20    0.30
  -6   2   1    1.20    0.20
   6   2  -1    1.50    0.30
  -6   2   1    0.60    0.30
   5  -2  -1   38.10    1.40
   5  -2  -1   38.00    1.30
   5  -2  -1   38.10    1.30
  -5  -2   1   37.20    1.50
  -5  -2   1   33.60    1.40
  -5  -2   1   36.40    1.40
   5  -2  -1   31.10    1.40
   5   2  -1   35.40    1.40
   5   2  -1   34.70    1.40
   5   2  -1   38.70    1.40
  -5   2   1   34.30    1.40
   5   2  -1   35.40    1.40
  -5   2   1   36.70    1.30
   4  -2  -1  299.97   10.00
  -4  -2   1  291.27   10.10
   4  -2  -1  276.87   10.00
   4  -2  -1  318.17   10.00
  -4  -2   1  312.17   10.10
  -4  -2   1  293.07   10.00
   4  -2  -1  288.07   10.00
  -4   2   1  302.77   10.00
  -4   2   1  289.17   10.00
   4   2  -1  302.27   10.00
   4   2  -1  295.57   10.00
   4   2  -1  290.67   10.00
   4   2  -1  303.47   10.00
  -4   2   1  298.67   10.00
   3  -2  -1    3.20    0.20
  -3  -2   1    3.10    0.30
  -3  -2   1    3.40    0.30
   3  -2  -1    2.60    0.30
   3  -2  -1    1.90    0.20
   3  -2  -1    3.40    0.20
  -3  -2   1    3.20    0.30
   3   2  -1    2.80    0.30
   3   2  -1    3.50    0.30
  -3   2   1    2.50    0.20
  -3   2   1    2.00    0.20
   3   2  -1    3.10    0.30
   3   2  -1    3.40    0.30
  -3   2   1    2.70    0.20
  -3   2   1    2.90    0.30
   2  -2  -1  168.88    5.60
   2  -2  -1  167.08    5.70
  -2  -2   1  172.08    5.70
  -2  -2   1  166.18    5.70
   2  -2  -1  163.48    5.70
   2  -2  -1  165.58    5.60
  -2  -2   1  172.68    5.70
  -2   2   1  158.58    5.70
   2   2  -1  169.58    5.60
   2   2  -1  170.68    5.60
   2   2  -1  163.38    5.70
  -2   2   1  172.18    5.60
  -2   2   1  163.28    5.60
   2   2  -1  168.78    5.70
  -2   2   1  169.28    5.60
   1  -2  -1  552.44   18.40
  -1  -2   1  565.44   18.40
  -1  -2   1  569.14   18.50
  -1  -2   1  563.14   18.50
   1  -2  -1  522.75   18.50
   1  -2  -1  553.34   18.40
  -1  -2   1  581.74   18.50
   1   2  -1  538.45   18.50
   1   2  -1  540.35   18.50
   1   2  -1  568.84   18.40
  -1   2   1  547.05   18.50
   1   2  -1  568.34   18.40
  -1   2   1  538.15   18.40
   1   2  -1  548.55   18.50
  -1   2   1  543.95   18.40
   0  -2   1  161.28    5.30
   0  -2   1  147.19    5.30
   0  -2  -1  161.98    5.30
   0  -2  -1  153.78    5.30
   0  -2   1  154.28    5.30
   0   2  -1  164.28    5.30
   0   2   1  149.29    5.30
   0   2   1  153.28    5.30
   0   2  -1  155.88    5.30
   0   2  -1  161.68    5.20
   0   2  -1  161.58    5.30
  -1  -2  -1  499.65   17.30
   1  -2   1  529.15   17.30
  -1  -2  -1  519.55   17.30
   1  -2   1  518.55   17.30
   1   2   1  504.65   17.30
   1   2   1  509.25   17.30
  -1   2  -1  547.25   17.30
  -1   2  -1  511.95   17.30
  -1   2  -1  536.45   17.30
   1   2   1  532.85   17.30
   1   2   1  503.45   17.30
  -2  -2  -1  754.02   25.00
   2  -2   1  727.03   25.00
   2  -2   1  730.93   25.00
  -2  -2  -1  735.93   25.00
   2  -2   1  751.82   25.00
  -2  -2  -1  769.22   25.00
   2   2   1  749.23   25.00
   2   2   1  766.52   24.90
  -2   2  -1  733.03   25.00
   2   2   1  750.52   25.00
  -2   2  -1  729.83   24.90
  -2   2  -1  761.62   24.90
   2   2   1  767.92   24.90
   3  -2   1  219.08    7.70
  -3  -2  -1  235.08    7.70
  -3  -2  -1  230.78    7.70
   3  -2   1  222.58    7.70
  -3  -2  -1  230.98    7.70
   3  -2   1  234.58    7.70
   3   2   1  225.88    7.70
   3   2   1  234.08    7.70
  -3   2  -1  229.08    7.70
  -3   2  -1  228.38    7.70
   3   2   1  226.88    7.70
  -3   2  -1  223.58    7.70
   3   2   1  234.08    7.70
   4  -2   1   90.19    3.30
  -4  -2  -1   92.99    3.30
  -4  -2  -1   93.09    3.30
   4  -2   1   94.69    3.20
  -4  -2  -1   94.39    3.30
   4  -2   1   95.19    3.30
   4   2   1   91.09    3.30
   4   2   1   93.89    3.20
  -4   2  -1   94.79    3.20
   4   2   1   88.59    3.30
  -4   2  -1   96.49    3.30
  -4   2  -1   96.29    3.30
   4   2   1   94.19    3.30
   5  -2   1    7.50    0.50
   5  -2   1    9.10    0.80
  -5  -2  -1    9.00    0.60
  -5  -2  -1    8.60    0.50
   5  -2   1    7.40    0.50
  -5  -2  -1    8.80    0.60
   5  -2   1    7.60    0.60
   5   2   1    7.50    0.50
   5   2   1    8.00    0.50
  -5   2  -1    7.30    0.50
   5   2   1    9.80    0.60
  -5   2  -1    9.30    0.50
   5   2   1    7.40    0.50
  -5   2  -1    8.40    0.50
  -5   2  -1    7.50    0.60
   6  -2   1    8.20    0.50
   6  -2   1    7.20    0.60
  -6  -2  -1    7.50    0.70
   6  -2   1    8.30    0.60
  -6  -2  -1    8.90    0.60
  -6  -2  -1    7.60    0.60
  -6   2  -1    8.10    0.50
   6   2   1    7.80    0.50
   6   2   1    8.40    0.60
  -6   2  -1    7.60    0.60
   6   2   1    6.70    0.60
   7  -2   1   28.60    1.30
   7  -2   1   28.50    1.30
  -7  -2  -1   26.20    1.20
   7  -2   1   27.50    1.20
  -7  -2  -1   28.60    1.30
   7   2   1   27.50    1.30
  -7   2  -1   27.40    1.30
   7   2   1   26.90    1.20
   7   2   1   29.00    1.30
  -7   2  -1   28.70    1.20
  -8  -2  -1   14.50    0.90
   8  -2   1   14.10    0.90
   8  -2   1   14.60    0.80
  -8  -2  -1   13.60    1.00
   8  -2   1   15.10    0.90
  -8   2  -1   14.70    0.80
  -8   2  -1   13.70    1.00
   8   2   1   13.30    0.90
   8   2   1   14.40    0.90
   8   2   1   13.30    0.90
   9  -2   1    0.60    0.60
  -9  -2  -1    0.80    0.50
   9  -2   1    0.40    0.40
   9  -2   1    0.50    0.60
  -9  -2  -1    0.70    0.60
  -9   2  -1    0.40    0.40
   9   2   1    1.10    0.60
   9   2   1    0.90    0.40
  -9   2  -1    0.70    0.60
   9   2   1    0.70    0.60
  -9   2  -1    0.60    0.60
  10  -2   1    0.30    0.40
  10  -2   1    0.10    0.60
  10  -2   1   -0.70    0.60
 -10  -2  -1    0.00    0.50
 -10  -2  -1   -0.10    0.60
  10   2   1   -0.10    0.60
 -10   2  -1    0.60    0.70
 -10   2  -1    0.40    0.70
 -10   2  -1    0.20    0.50
  10   2   1    0.70    0.70
  10   2   1    0.20    0.50
 -11  -2  -1    5.20    1.00
  11  -2   1    7.70    1.10
  11  -2   1    5.40    0.60
  11  -2   1    6.30    1.00
  11   2   1    5.60    0.70
  11   2   1    5.60    0.90
 -11   2  -1    5.80    1.00
 -11   2  -1    4.50    0.80
 -11   2  -1    6.40    0.90
 -12  -2  -1    8.30    1.20
  12  -2   1   10.40    0.90
  12  -2   1    9.20    1.20
  12  -2   1    9.50    1.30
  12   2   1   11.20    1.30
 -12   2  -1    9.00    1.30
 -12   2  -1   10.80    1.30
 -12   2  -1   11.00    1.10
  12  -3  -1    0.40    1.00
 -12  -3   1    0.10    0.90
  12  -3  -1    0.70    1.00
 -12   3   1   -0.30    1.10
  12   3  -1   -0.40    1.00
  12   3  -1    0.00    1.00
 -12   3   1   -0.10    0.70
 -12   3   1    0.20    1.00
  11  -3  -1    3.80    1.00
  11  -3  -1    4.00    1.00
 -11  -3   1    5.30    1.00
  11   3  -1    5.10    0.70
 -11   3   1    5.90    1.00
 -11   3   1    4.20    0.70
  11   3  -1    3.30    0.90
 -11   3   1    4.00    0.90
  10  -3  -1   -0.40    0.60
  10  -3  -1   -0.10    0.20
  10  -3  -1   -0.50    0.60
 -10  -3   1    0.30    0.70
 -10  -3   1   -0.30    0.50
  10   3  -1    0.20    0.70
  10   3  -1    0.20    0.50
 -10   3   1    0.00    0.50
 -10   3   1   -0.40    0.60
 -10   3   1   -0.60    0.60
   9  -3  -1  227.28    7.70
  -9  -3   1  230.38    8.10
   9  -3  -1  227.98    8.00
  -9  -3   1  237.78    8.00
   9  -3  -1  225.88    8.00
   9   3  -1  232.08    8.00
   9   3  -1  226.68    8.00
  -9   3   1  229.88    7.90
  -9   3   1  229.38    8.00
  -9   3   1  227.98    8.00
   8  -3  -1   86.19    3.30
  -8  -3   1   88.79    3.20
   8  -3  -1   86.79    3.00
  -8  -3   1   84.49    3.30
   8  -3  -1   88.79    3.30
  -8   3   1   89.19    3.10
   8   3  -1   90.39    3.20
  -8   3   1   86.59    3.30
   8   3  -1   84.39    3.20
  -8   3   1   83.39    3.30
   8   3  -1   85.69    3.20
   7  -3  -1    9.20    0.80
   7  -3  -1    8.50    0.80
   7  -3  -1    8.70    0.50
  -7  -3   1    7.70    0.70
  -7  -3   1    8.40    0.70
  -7   3   1    9.00    0.60
   7   3  -1    8.30    0.70
  -7   3   1    8.30    0.80
   7   3  -1    8.20    0.70
   7   3  -1    8.30    0.70
   6  -3  -1    3.50    0.30
  -6  -3   1    2.60    0.40
   6  -3  -1    1.80    0.40
   6  -3  -1    2.80    0.30
  -6  -3   1    2.00    0.40
   6  -3  -1    2.60    0.40
   6   3  -1    2.60    0.40
  -6   3   1    2.30    0.40
  -6   3   1    2.70    0.30
  -6   3   1    2.60    0.40
   6   3  -1    2.80    0.40
   6   3  -1    3.00    0.40
  -5  -3   1  110.99    3.80
  -5  -3   1  110.49    3.80
   5  -3  -1  107.69    3.80
   5  -3  -1  108.69    3.70
  -5  -3   1  106.79    3.80
   5  -3  -1  114.59    3.70
   5  -3  -1  106.79    3.80
   5   3  -1  100.89    3.80
   5   3  -1  109.59    3.70
   5   3  -1  112.29    3.80
  -5   3   1  105.49    3.70
   5   3  -1  104.19    3.80
  -5   3   1  106.29    3.80
  -5   3   1  104.39    3.80
  -4  -3   1   21.60    0.90
   4  -3  -1   25.50    0.80
   4  -3  -1   22.80    0.80
   4  -3  -1   19.60    0.90
   4  -3  -1   22.10    1.00
  -4  -3   1   22.20    0.90
  -4  -3   1   21.10    1.00
  -4   3   1   21.20    0.90
  -4   3   1   21.20    0.90
   4   3  -1   24.00    0.90
  -4   3   1   22.90    0.90
  -4   3   1   21.10    0.90
   4   3  -1   23.20    0.90
   4   3  -1   21.40    0.90
   4   3  -1   20.10    0.90
  -3  -3   1  537.05   17.70
   3  -3  -1  546.45   17.70
   3  -3  -1  518.15   17.80
   3  -3  -1  525.85   17.80
  -3  -3   1  530.15   17.70
  -3  -3   1  541.05   17.80
   3  -3  -1  532.85   17.70
   3   3  -1  541.95   17.70
  -3   3   1  518.85   17.70
   3   3  -1  543.25   17.80
  -3   3   1  503.75   17.70
  -3   3   1  535.35   17.70
   3   3  -1  535.15   17.70
   3   3  -1  524.45   17.70
  -3   3   1  509.95   17.80
  -2  -3   1  418.86   13.60
  -2  -3   1  410.26   13.50
  -2  -3   1  418.36   13.60
   2  -3  -1  400.76   13.50
   2  -3  -1  391.66   13.60
   2  -3  -1  409.46   13.50
   2   3  -1  406.56   13.50
   2   3  -1  404.96   13.60
   2   3  -1  391.66   13.50
  -2   3   1  399.86   13.50
  -2   3   1  385.16   13.60
   2   3  -1  409.06   13.50
  -2   3   1  399.66   13.50
  -2   3   1  411.16   13.50
   1  -3  -1  284.17   10.20
   1  -3  -1  304.27   10.10
  -1  -3   1  306.17   10.10
  -1  -3   1  305.57   10.20
   1  -3  -1  311.47   10.10
  -1  -3   1  304.07   10.20
   1   3  -1  290.77   10.20
  -1   3   1  302.27   10.10
   1   3  -1  314.17   10.20
   1   3  -1  312.27   10.20
  -1   3   1  300.87   10.20
   1   3  -1  301.07   10.10
   0  -3   1   39.70    1.50
   0  -3  -1   42.70    1.50
   0  -3   1   41.80    1.50
   0  -3   1   41.40    1.50
   0  -3  -1   42.30    1.50
   0   3  -1   42.40    1.40
   0   3  -1   37.40    1.50
   0   3   1   41.30    1.50
   0   3  -1   39.40    1.50
   0   3  -1   40.90    1.50
   0   3   1   39.80    1.40
  -1  -3  -1  188.48    6.20
   1  -3   1  177.08    6.20
  -1  -3  -1  183.38    6.20
  -1  -3  -1  175.08    6.20
   1  -3   1  183.48    6.20
  -1   3  -1  185.58    6.20
   1   3   1  185.28    6.20
   1   3   1  181.28    6.20
  -1   3  -1  187.58    6.20
   1   3   1  180.78    6.20
   1   3   1  189.68    6.20
  -1   3  -1  182.08    6.20
  -1   3  -1  191.08    6.20
  -2  -3  -1  114.79    3.90
  -2  -3  -1  114.89    4.00
  -2  -3  -1  118.29    4.00
   2  -3   1  116.19    3.90
   2  -3   1  114.59    4.00
   2   3   1  113.99    3.90
   2   3   1  118.79    4.00
  -2   3  -1  117.99    3.90
   2   3   1  114.89    3.90
  -2   3  -1  113.29    4.00
   2   3   1  113.49    3.90
  -2   3  -1  114.99    3.90
  -3  -3  -1   28.20    1.10
   3  -3   1   27.50    1.10
   3  -3   1   26.00    1.00
  -3  -3  -1   27.70    1.10
   3   3   1   30.30    1.10
   3   3   1   25.40    1.10
  -3   3  -1   27.50    1.10
  -3   3  -1   27.70    1.10
   3   3   1   29.70    1.10
  -3   3  -1   28.30    1.10
   3   3   1   27.70    1.10
   4  -3   1   19.80    0.80
   4  -3   1   16.80    0.80
   4  -3   1   17.30    0.70
  -4  -3  -1   18.80    0.80
   4  -3   1   14.40    0.80
  -4  -3  -1   14.30    0.80
  -4   3  -1   16.90    0.80
   4   3   1   15.40    0.80
   4   3   1   17.50    0.80
  -4   3  -1   16.30    0.70
  -4   3  -1   17.20    0.70
   4   3   1   16.30    0.80
   5  -3   1   20.00    1.00
   5  -3   1   20.80    1.00
  -5  -3  -1   23.30    1.00
  -5  -3  -1   21.10    1.00
  -5  -3  -1   20.90    1.00
   5  -3   1   20.30    0.90
   5   3   1   18.80    1.00
   5   3   1   22.40    0.90
   5   3   1   20.10    0.90
   5   3   1   23.20    1.00
  -5   3  -1   19.80    0.90
  -5   3  -1   20.20    0.90
  -5   3  -1   19.50    1.00
  -6  -3  -1   74.69    2.50
   6  -3   1   68.59    2.60
   6  -3   1   68.69    2.40
  -6  -3  -1   68.29    2.60
   6  -3   1   61.49    2.50
  -6  -3  -1   68.89    2.60
  -6   3  -1   70.89    2.50
   6   3   1   71.89    2.50
  -6   3  -1   65.59    2.50
   6   3   1   67.89    2.50
  -6   3  -1   63.19    2.50
   6   3   1   68.39    2.50
  -7  -3  -1  841.62   28.20
   7  -3   1  834.72   28.20
   7  -3   1  832.12   28.10
  -7  -3  -1  860.61   28.10
   7  -3   1  819.52   28.20
  -7   3  -1  839.52   28.20
   7   3   1  840.42   28.10
  -7   3  -1  841.92   28.10
  -7   3  -1  850.31   28.20
   7   3   1  840.12   28.10
   7   3   1  829.22   28.20
  -8  -3  -1  226.18    7.50
   8  -3   1  223.28    7.60
   8  -3   1  222.58    7.40
  -8  -3  -1  214.18    7.60
   8  -3   1  210.58    7.60
   8   3   1  210.18    7.50
   8   3   1  225.28    7.50
   8   3   1  215.98    7.50
  -8   3  -1  214.78    7.60
  -8   3  -1  203.68    7.50
  -8   3  -1  219.68    7.60
   9  -3   1    2.00    0.60
  -9  -3  -1    2.40    0.60
   9  -3   1    2.70    0.70
  -9  -3  -1    2.40    0.60
   9  -3   1    2.80    0.40
  -9   3  -1    2.60    0.70
   9   3   1    1.40    0.50
   9   3   1    2.20    0.60
  -9   3  -1    2.30    0.50
   9   3   1    1.70    0.60
  -9   3  -1    2.10    0.70
  10  -3   1    0.00    0.40
  10  -3   1    0.40    0.70
 -10  -3  -1    0.20    0.70
  10  -3   1   -0.10    0.70
 -10   3  -1   -0.10    0.70
 -10   3  -1   -0.40    0.50
  10   3   1    0.00    0.50
  10   3   1    0.70    0.60
 -10   3  -1    0.10    0.60
  11  -3   1    2.90    0.90
  11  -3   1    4.00    0.90
  11  -3   1    3.40    0.50
 -11  -3  -1    3.80    0.90
 -11   3  -1    2.90    0.90
  11   3   1    3.90    0.70
 -11   3  -1    4.30    0.80
  11   3   1    4.20    0.90
 -11   3  -1    3.00    0.90
  12  -3   1   37.90    2.30
  12  -3   1   35.70    1.50
  12  -3   1   37.20    2.10
 -12   3  -1   39.20    2.10
 -12   3  -1   38.80    2.20
 -12   3  -1   36.80    2.00
  11  -4  -1    2.40    0.90
  11  -4  -1    2.90    1.00
 -11  -4   1    2.70    0.90
  11   4  -1    2.10    0.70
 -11   4   1    1.80    0.90
 -11   4   1    2.20    0.70
 -11   4   1    3.10    1.00
  11   4  -1    2.50    0.80
 -10  -4   1    3.10    0.80
  10  -4  -1    4.70    0.90
  10  -4  -1    5.30    0.90
 -10   4   1    3.60    0.80
 -10   4   1    4.40    0.80
  10   4  -1    4.70    0.80
  10   4  -1    4.50    0.70
 -10   4   1    4.20    0.60
  -9  -4   1    0.40    0.60
   9  -4  -1    0.30    0.60
   9  -4  -1    0.30    0.60
  -9  -4   1    0.30    0.60
  -9   4   1    0.90    0.40
   9   4  -1    0.20    0.50
  -9   4   1    0.70    0.60
   9   4  -1    0.70    0.60
  -9   4   1    1.00    0.70
  -8  -4   1   12.20    0.90
   8  -4  -1   11.90    0.50
   8  -4  -1   11.00    0.90
   8  -4  -1   12.80    1.00
  -8  -4   1   12.50    1.00
  -8   4   1   13.80    0.90
   8   4  -1   13.20    1.00
  -8   4   1   12.90    1.00
   8   4  -1   11.80    0.90
  -8   4   1   13.20    0.80
   7  -4  -1    2.20    0.50
   7  -4  -1    2.80    0.50
  -7  -4   1    3.40    0.50
  -7  -4   1    2.50    0.50
   7  -4  -1    3.30    0.30
   7   4  -1    2.90    0.50
   7   4  -1    3.00    0.50
  -7   4   1    2.90    0.60
  -7   4   1    2.40    0.40
   7   4  -1    3.40    0.50
  -7   4   1    2.90    0.50
   6  -4  -1   24.90    1.20
   6  -4  -1   25.20    1.20
   6  -4  -1   24.30    0.90
  -6  -4   1   24.30    1.20
  -6  -4   1   24.30    1.20
   6  -4  -1   25.60    0.90
  -6   4   1   24.50    1.00
   6   4  -1   24.00    1.20
  -6   4   1   24.40    1.10
   6   4  -1   24.70    1.10
  -6   4   1   27.20    1.20
   6   4  -1   23.30    1.20
   5  -4  -1    6.60    0.60
  -5  -4   1    6.30    0.50
  -5  -4   1    7.20    0.60
   5  -4  -1    7.40    0.40
   5  -4  -1    7.50    0.40
   5  -4  -1    7.60    0.60
  -5  -4   1    5.20    0.60
  -5   4   1    6.60    0.50
   5   4  -1    6.60    0.60
  -5   4   1    7.50    0.60
  -5   4   1    7.40    0.50
   5   4  -1    6.20    0.60
   5   4  -1    7.40    0.50
  -4  -4   1   32.70    1.40
   4  -4  -1   35.10    1.40
   4  -4  -1   36.60    1.20
   4  -4  -1   35.40    1.20
   4  -4  -1   30.80    1.40
  -4  -4   1   34.40    1.40
  -4  -4   1   36.10    1.40
   4   4  -1   36.00    1.40
   4   4  -1   33.00    1.40
  -4   4   1   32.10    1.40
  -4   4   1   32.90    1.30
   4   4  -1   33.40    1.40
  -4   4   1   34.70    1.30
   4   4  -1   36.40    1.30
  -3  -4   1    0.00    0.20
   3  -4  -1    0.20    0.10
  -3  -4   1   -0.30    0.20
  -3  -4   1   -0.10    0.30
   3  -4  -1   -0.20    0.20
   3  -4  -1    0.10    0.10
   3   4  -1    0.00    0.20
   3   4  -1    0.00    0.20
  -3   4   1    0.20    0.20
   3   4  -1    0.30    0.30
  -3   4   1    0.00    0.20
   3   4  -1   -0.10    0.30
  -3   4   1    2.00    0.30
  -3   4   1    0.20    0.20
  -2  -4   1    0.20    0.20
  -2  -4   1    0.10    0.20
  -2  -4   1    0.20    0.20
   2  -4  -1    0.20    0.10
   2  -4  -1    0.10    0.30
   2  -4  -1    0.20    0.10
  -2  -4   1    0.20    0.20
   2   4  -1    0.10    0.20
  -2   4   1    0.00    0.20
   2   4  -1    0.30    0.20
   2   4  -1   -0.10    0.20
  -2   4   1    0.30    0.10
  -2   4   1    0.20    0.20
   2   4  -1    0.20    0.20
  -1  -4   1   72.99    2.50
  -1  -4   1   66.19    2.50
   1  -4  -1   70.69    2.40
  -1  -4   1   71.39    2.40
   1  -4  -1   69.29    2.40
  -1  -4   1   69.59    2.50
   1   4  -1   71.09    2.50
   1   4  -1   67.79    2.50
   1   4  -1   71.69    2.40
  -1   4   1   71.09    2.40
   0  -4   1  187.98    6.40
   0  -4   1  190.68    6.40
   0  -4  -1  183.68    6.40
   0  -4  -1  189.58    6.40
   0   4  -1  187.08    6.40
   0   4  -1  183.98    6.40
   0   4  -1  195.88    6.30
   0   4  -1  185.18    6.40
   0   4   1  187.98    6.40
   0   4   1  184.08    6.30
   1  -4   1  107.59    4.00
   1  -4   1  114.49    4.00
  -1  -4  -1  119.89    3.90
  -1  -4  -1  113.39    4.00
  -1  -4  -1  115.19    4.00
   1   4   1  116.29    4.00
   1   4   1  117.79    3.90
   1   4   1  119.89    4.00
  -1   4  -1  112.29    4.00
  -1   4  -1  108.59    3.90
   1   4   1  113.99    4.00
  -1   4  -1  121.29    3.90
   2  -4   1   28.40    1.10
   2  -4   1   26.10    1.10
  -2  -4  -1   28.40    1.10
  -2  -4  -1   30.10    1.10
  -2  -4  -1   26.60    1.10
  -2   4  -1   30.00    1.10
   2   4   1   29.40    1.10
  -2   4  -1   30.30    1.10
   2   4   1   28.20    1.10
  -2   4  -1   28.80    1.20
   2   4   1   29.90    1.10
   2   4   1   27.80    1.20
  -2   4  -1   28.00    1.10
   3  -4   1   70.69    2.40
  -3  -4  -1   69.69    2.40
   3  -4   1   67.19    2.40
  -3  -4  -1   67.89    2.40
   3  -4   1   67.79    2.40
  -3  -4  -1   62.59    2.40
  -3   4  -1   65.09    2.40
  -3   4  -1   67.19    2.40
   3   4   1   65.69    2.40
   3   4   1   66.69    2.50
   3   4   1   68.39    2.40
   3   4   1   69.49    2.40
  -3   4  -1   67.59    2.40
  -4  -4  -1  143.79    4.90
  -4  -4  -1  145.49    4.90
   4  -4   1  137.29    4.80
  -4  -4  -1  139.79    4.90
   4  -4   1  138.39    4.90
  -4   4  -1  146.69    4.90
   4   4   1  138.39    4.90
   4   4   1  148.29    4.90
  -4   4  -1  138.09    4.90
   4   4   1  138.19    4.90
  -4   4  -1  143.99    4.90
   4   4   1  138.59    4.90
  -5  -4  -1   22.10    1.10
  -5  -4  -1   22.20    1.00
   5  -4   1   22.40    0.90
  -5  -4  -1   22.70    1.00
   5  -4   1   20.70    1.00
   5  -4   1   19.90    1.00
   5   4   1   23.70    1.00
   5   4   1   20.30    1.10
   5   4   1   20.00    1.00
  -5   4  -1   21.50    0.90
  -5   4  -1   22.40    1.10
   5   4   1   26.50    1.00
  -5   4  -1   22.40    1.00
  -6  -4  -1   12.50    0.80
  -6  -4  -1   13.70    0.80
   6  -4   1   13.20    0.80
   6  -4   1   13.70    0.70
   6  -4   1   14.40    0.80
  -6  -4  -1   11.90    0.80
  -6   4  -1   13.90    0.80
   6   4   1   11.70    0.80
   6   4   1   12.40    0.80
   6   4   1   13.60    0.80
  -6   4  -1   12.90    0.70
  -6   4  -1   12.30    0.80
  -7  -4  -1    0.10    0.50
  -7  -4  -1    0.30    0.40
   7  -4   1    0.40    0.30
   7  -4   1   -0.10    0.40
   7  -4   1    0.00    0.40
  -7   4  -1    0.30    0.50
   7   4   1    0.70    0.40
   7   4   1    0.10    0.50
   7   4   1    0.20    0.40
  -7   4  -1    0.90    0.40
  -7   4  -1    0.10    0.30
  -8  -4  -1   57.69    2.30
   8  -4   1   51.49    2.20
   8  -4   1   54.39    2.00
   8  -4   1   51.79    2.20
   8   4   1   51.79    2.20
   8   4   1   57.59    2.20
  -8   4  -1   49.99    2.10
  -8   4  -1   55.09    2.20
  -8   4  -1   56.29    2.20
   8   4   1   57.19    2.20
   9  -4   1    6.40    0.80
  -9  -4  -1    4.10    0.70
   9  -4   1    5.40    0.60
   9  -4   1    6.60    0.80
  -9   4  -1    6.00    0.70
   9   4   1    6.80    0.80
  -9   4  -1    5.00    0.80
   9   4   1    4.60    0.70
  -9   4  -1    5.10    0.70
  10  -4   1   15.30    0.90
  10  -4   1   14.50    1.40
  10  -4   1   14.50    1.30
 -10  -4  -1   16.20    1.30
  10   4   1   18.10    1.30
 -10   4  -1   17.70    1.20
  10   4   1   18.10    1.20
 -10   4  -1   17.20    1.30
  11  -4   1    3.50    1.00
 -11  -4  -1    2.60    1.10
  11  -4   1    4.20    0.50
  11  -4   1    2.20    1.00
  11   4   1    3.10    0.80
 -11   4  -1    3.80    0.80
 -11   4  -1    2.90    1.00
 -11   4  -1    2.80    1.00
  11  -5  -1    2.70    1.00
 -11  -5   1    2.90    1.10
  11  -5  -1    2.80    1.10
 -11   5   1    2.50    0.80
  11   5  -1    2.10    0.80
 -11   5   1    2.90    1.00
  11   5  -1    2.50    1.00
 -10  -5   1    0.00    0.80
  10  -5  -1    0.00    0.70
  10  -5  -1   -0.40    0.70
 -10   5   1    0.10    0.60
  10   5  -1    0.10    0.70
 -10   5   1    0.10    0.70
  10   5  -1    0.00    0.60
  -9  -5   1  102.09    3.80
   9  -5  -1   99.59    3.80
   9  -5  -1  100.59    3.80
  -9   5   1   97.79    3.80
   9   5  -1  101.19    3.80
  -9   5   1   95.49    3.60
   9   5  -1  101.39    3.80
  -8  -5   1  130.99    5.00
   8  -5  -1  137.39    5.00
   8  -5  -1  134.39    5.00
   8   5  -1  136.59    4.90
  -8   5   1  136.69    4.80
  -8   5   1  144.09    5.10
   8   5  -1  135.09    5.00
  -8   5   1  141.09    5.00
   7  -5  -1   98.79    3.70
  -7  -5   1  102.19    3.70
   7  -5  -1  102.29    3.70
  -7  -5   1   97.39    3.70
   7   5  -1   97.89    3.60
  -7   5   1   99.09    3.50
   7   5  -1   99.39    3.70
  -7   5   1   98.49    3.70
  -7   5   1   99.69    3.60
   6  -5  -1   14.10    0.60
   6  -5  -1   13.30    0.90
   6  -5  -1   12.30    0.80
   6  -5  -1   13.20    0.50
  -6  -5   1   12.20    0.90
  -6  -5   1   13.70    0.90
   6   5  -1   13.20    0.80
  -6   5   1   11.90    0.80
  -6   5   1   12.60    0.70
   6   5  -1   13.80    0.90
  -6   5   1   12.70    0.90
   6   5  -1   12.60    0.90
  -5  -5   1   36.50    1.60
   5  -5  -1   37.90    1.60
   5  -5  -1   39.90    1.40
  -5  -5   1   37.70    1.50
   5  -5  -1   39.10    1.40
  -5  -5   1   37.40    1.60
  -5   5   1   36.50    1.50
  -5   5   1   37.00    1.50
   5   5  -1   35.90    1.50
  -5   5   1   38.70    1.60
   5   5  -1   36.70    1.50
   5   5  -1   39.50    1.60
  -4  -5   1    5.40    0.50
   4  -5  -1    4.90    0.60
  -4  -5   1    5.50    0.60
   4  -5  -1    6.90    0.40
   4  -5  -1    6.30    0.40
  -4   5   1    5.60    0.60
  -4   5   1    5.50    0.40
   4   5  -1    4.20    0.50
   4   5  -1    6.50    0.50
  -4   5   1    5.80    0.40
   4   5  -1    6.20    0.60
   3  -5  -1  302.57    9.70
   3  -5  -1  276.07    9.90
   3  -5  -1  283.27    9.70
  -3  -5   1  289.07    9.90
  -3  -5   1  291.87    9.80
  -3  -5   1  296.57    9.80
   3   5  -1  300.77    9.80
   3   5  -1  291.97    9.80
  -3   5   1  283.57    9.90
   3   5  -1  276.57    9.80
  -3   5   1  281.97    9.80
  -3   5   1  297.77    9.70
   3   5  -1  291.37    9.90
  -2  -5   1  162.38    5.60
   2  -5  -1  165.08    5.60
   2  -5  -1  161.98    5.60
  -2  -5   1  163.58    5.70
   2  -5  -1  160.18    5.70
  -2  -5   1  168.88    5.60
   2   5  -1  155.38    5.60
  -2   5   1  159.28    5.60
   2   5  -1  169.48    5.60
  -2   5   1  152.38    5.70
   2   5  -1  173.78    5.60
   2   5  -1  165.28    5.70
  -2   5   1  173.68    5.50
  -1  -5   1  161.18    5.50
   1  -5  -1  160.48    5.50
  -1  -5   1  156.58    5.50
  -1  -5   1  168.78    5.40
   1  -5  -1  165.68    5.50
  -1  -5   1  161.58    5.50
   1  -5  -1  156.88    5.50
  -1   5   1  160.48    5.50
   1   5  -1  154.68    5.50
   1   5  -1  158.48    5.50
   1   5  -1  167.98    5.60
  -1   5   1  155.48    5.50
   0  -5   1   74.49    2.80
   0  -5  -1   77.49    2.70
   0  -5   1   82.09    2.60
   0  -5   1   77.59    2.80
   0  -5  -1   70.69    2.80
   0   5  -1   72.99    2.80
   0   5   1   78.99    2.70
   0   5   1   75.29    2.80
   0   5  -1   82.99    2.80
   0   5  -1   79.69    2.60
   0   5  -1   75.69    2.70
   0   5   1   82.79    2.80
   1  -5   1   18.50    0.90
  -1  -5  -1   18.20    0.80
   1  -5   1   19.00    0.80
  -1  -5  -1   17.90    0.90
  -1  -5  -1   20.40    0.70
  -1   5  -1   17.90    0.80
   1   5   1   18.40    0.80
  -1   5  -1   20.20    0.90
   1   5   1   16.50    0.80
   1   5   1   18.90    0.90
   1   5   1   18.90    0.90
  -1   5  -1   19.00    0.90
  -1   5  -1   19.60    0.70
  -2  -5  -1    4.50    0.30
  -2  -5  -1    5.20    0.50
   2  -5   1    3.50    0.40
   2  -5   1    4.40    0.40
  -2  -5  -1    4.50    0.50
   2   5   1    4.40    0.40
  -2   5  -1    4.90    0.30
  -2   5  -1    4.20    0.40
   2   5   1    4.50    0.40
   2   5   1    4.30    0.50
  -2   5  -1    4.00    0.40
  -2   5  -1    4.60    0.50
   2   5   1    4.60    0.40
   3  -5   1    6.10    0.60
  -3  -5  -1    7.40    0.60
  -3  -5  -1    8.00    0.50
   3  -5   1    6.00    0.50
  -3  -5  -1    7.50    0.60
   3   5   1    7.60    0.50
  -3   5  -1    6.20    0.40
  -3   5  -1    7.00    0.50
   3   5   1    6.40    0.50
  -3   5  -1    6.80    0.60
   3   5   1    7.70    0.60
   3   5   1    6.80    0.60
   4  -5   1   20.50    1.00
  -4  -5  -1   22.70    1.00
  -4  -5  -1   22.00    1.00
   4  -5   1   21.00    0.90
  -4  -5  -1   19.80    1.00
  -4   5  -1   20.70    0.90
  -4   5  -1   20.50    1.00
   4   5   1   20.20    1.00
  -4   5  -1   20.90    0.90
   4   5   1   21.90    1.00
   5  -5   1   14.70    0.90
  -5  -5  -1   14.60    0.90
  -5  -5  -1   16.90    0.90
   5  -5   1   14.80    0.70
   5   5   1   14.70    0.80
   5   5   1   14.70    0.90
  -5   5  -1   15.50    0.90
  -5   5  -1   16.40    0.80
   5   5   1   14.70    0.90
  -5   5  -1   13.70    0.80
   6  -5   1   41.60    1.80
   6  -5   1   43.10    1.60
  -6  -5  -1   40.60    1.70
  -6  -5  -1   39.20    1.80
   6   5   1   45.40    1.80
  -6   5  -1   43.00    1.80
   6   5   1   43.00    1.80
   6   5   1   42.10    1.80
  -6   5  -1   44.70    1.70
  -6   5  -1   44.00    1.70
   7  -5   1  309.27   11.10
   7  -5   1  320.77   10.90
  -7  -5  -1  321.17   11.10
   7   5   1  328.27   11.10
   7   5   1  331.77   11.10
   7   5   1  332.27   11.10
  -7   5  -1  319.87   11.00
  -7   5  -1  330.77   11.10
  -7   5  -1  323.37   11.20
   8  -5   1  114.39    4.20
  -8  -5  -1  110.89    4.10
   8  -5   1  107.99    3.90
  -8   5  -1  112.69    4.00
   8   5   1  111.09    4.10
  -8   5  -1  115.09    4.10
  -8   5  -1  105.99    4.10
   8   5   1  111.59    4.10
  -9  -5  -1   13.60    1.10
   9  -5   1   12.40    1.10
   9  -5   1   13.00    1.10
   9  -5   1   12.80    0.70
   9   5   1   14.10    1.20
  -9   5  -1   13.00    1.00
   9   5   1   14.00    1.10
  -9   5  -1   11.90    1.20
  10  -5   1    0.60    0.80
  10  -5   1    0.20    0.40
 -10  -5  -1    0.10    0.90
  10  -5   1    0.50    0.90
  10   5   1    1.00    0.70
 -10   5  -1    0.30    0.80
 -10   5  -1    0.10    0.60
  11  -5   1   29.50    2.00
 -11  -5  -1   31.10    1.90
 -11   5  -1   28.00    1.80
 -11   5  -1   27.60    2.00
  11   5   1   29.80    1.80
  11  -6  -1    0.00    1.10
 -11  -6   1    0.20    1.10
  11   6  -1   -0.20    1.10
  11   6  -1    0.50    1.10
 -10  -6   1   21.90    1.70
  10  -6  -1   20.50    1.50
 -10   6   1   19.40    1.40
  10   6  -1   18.90    1.60
 -10   6   1   23.10    1.70
  10   6  -1   22.80    1.50
  -9  -6   1    3.50    0.80
   9  -6  -1    3.20    0.80
   9   6  -1    3.50    0.80
  -9   6   1    3.20    0.80
   9   6  -1    3.20    0.70
  -9   6   1    2.90    0.60
   8  -6  -1    7.80    0.90
  -8  -6   1    7.40    0.80
   8   6  -1    6.60    0.80
   8   6  -1    7.60    0.90
  -8   6   1    8.80    0.80
  -8   6   1    8.30    0.90
   7  -6  -1  132.89    4.80
  -7  -6   1  136.79    4.80
  -7   6   1  132.09    4.70
  -7   6   1  126.89    4.80
   7   6  -1  129.29    4.80
   7   6  -1  135.69    4.80
  -6  -6   1    2.20    0.50
   6  -6  -1    1.70    0.50
   6   6  -1    1.90    0.60
  -6   6   1    2.40    0.60
   6   6  -1    1.20    0.60
  -6   6   1    1.10    0.40
   5  -6  -1    0.90    0.50
  -5  -6   1    1.30    0.50
  -5  -6   1    1.50    0.40
   5  -6  -1    2.00    0.20
  -5   6   1    1.90    0.50
   5   6  -1    1.90    0.50
   5   6  -1    2.20    0.40
  -5   6   1    2.40    0.40
   5   6  -1    1.10    0.40
  -4  -6   1   11.80    0.80
  -4  -6   1   11.30    0.70
   4  -6  -1   12.60    0.60
   4  -6  -1   12.30    0.80
   4   6  -1   11.40    0.70
   4   6  -1   13.20    0.80
  -4   6   1   12.20    0.70
  -4   6   1   11.90    0.80
   4   6  -1   11.40    0.80
   4   6  -1   10.90    0.80
  -3  -6   1   10.20    0.80
   3  -6  -1   11.00    0.50
   3  -6  -1   10.30    0.70
  -3  -6   1   10.90    0.60
   3   6  -1   11.70    0.70
   3   6  -1    9.30    0.80
  -3   6   1    9.80    0.60
  -3   6   1   10.70    0.70
   3   6  -1    9.30    0.70
   3   6  -1   12.40    0.70
   2  -6  -1   55.99    2.20
  -2  -6   1   54.89    2.20
   2  -6  -1   62.59    2.10
  -2  -6   1   58.89    2.20
   2   6  -1   62.79    2.20
   2   6  -1   57.79    2.20
   2   6  -1   61.39    2.20
   2   6  -1   56.59    2.20
  -2   6   1   58.69    2.20
  -2   6   1   59.99    2.10
   1  -6  -1   27.10    1.30
  -1  -6   1   28.70    1.30
   1  -6  -1   29.50    1.20
  -1  -6   1   30.70    1.20
   1   6  -1   32.10    1.30
  -1   6   1   27.20    1.20
   1   6  -1   32.40    1.30
  -1   6   1   28.30    1.20
   1   6  -1   28.40    1.20
   1   6  -1   34.40    1.20
   0  -6   1    0.70    0.30
   0  -6  -1    1.10    0.30
   0  -6  -1    0.90    0.30
   0  -6   1    0.80    0.30
   0   6  -1    1.30    0.30
   0   6   1    0.80    0.30
   0   6   1    1.20    0.30
   0   6  -1    1.00    0.30
   0   6  -1    0.80    0.40
   1  -6   1   65.69    2.40
  -1  -6  -1   64.39    2.50
   1  -6   1   63.79    2.40
  -1  -6  -1   64.59    2.40
   1   6   1   70.89    2.50
   1   6   1   67.69    2.40
  -1   6  -1   66.19    2.40
  -1   6  -1   66.79    2.50
   1   6   1   67.89    2.40
   2  -6   1  126.79    4.50
   2  -6   1  126.59    4.50
  -2  -6  -1  125.99    4.50
   2   6   1  118.09    4.80
  -2   6  -1  133.29    4.50
   2   6   1  126.49    4.50
   2   6   1  133.69    4.50
  -2   6  -1  130.09    4.60
   2   6   1  136.79    4.50
  -3  -6  -1   22.10    1.20
  -3  -6  -1   28.50    1.30
   3  -6   1   26.90    1.10
   3  -6   1   28.10    1.30
   3   6   1   28.10    1.20
   3   6   1   26.20    1.30
   3   6   1   27.70    1.10
   3   6   1   25.90    1.20
   4  -6   1    1.60    0.50
  -4  -6  -1    0.90    0.40
   4  -6   1    2.00    0.30
  -4  -6  -1    2.00    0.40
   4   6   1    1.10    0.40
  -4   6  -1    1.80    0.40
  -4   6  -1    2.10    0.50
   4   6   1    1.50    0.40
   4   6   1    1.50    0.40
   4   6   1    1.60    0.50
   5  -6   1   96.49    3.60
   5  -6   1   94.39    3.40
  -5  -6  -1   98.79    3.50
  -5  -6  -1   97.99    3.60
  -5   6  -1   99.39    3.60
   5   6   1   97.99    3.60
   5   6   1  100.79    3.60
   5   6   1  101.09    3.60
  -5   6  -1   98.29    3.50
   6  -6   1   45.60    2.00
   6  -6   1   47.30    1.80
  -6  -6  -1   48.40    2.00
  -6  -6  -1   51.19    1.90
   6   6   1   47.60    1.90
  -6   6  -1   44.80    1.90
   6   6   1   48.90    2.00
  -6   6  -1   43.20    2.00
   6   6   1   47.00    1.90
   7  -6   1   32.10    1.60
  -7  -6  -1   33.60    1.50
   7  -6   1   30.50    1.30
  -7   6  -1   32.40    1.50
  -7   6  -1   33.20    1.60
   7   6   1   34.80    1.70
   7   6   1   31.90    1.60
   8  -6   1    4.90    0.50
  -8  -6  -1    6.10    0.90
   8  -6   1    5.40    0.90
  -8   6  -1    4.70    0.80
   8   6   1    4.80    0.80
   8   6   1    4.80    0.70
  -8   6  -1    5.20    0.70
   9  -6   1    1.30    0.40
   9  -6   1    1.80    0.80
  -9  -6  -1    0.80    0.80
   9   6   1    1.40    0.70
  -9   6  -1    1.30    0.60
  -9   6  -1    2.10    0.90
   9   6   1    1.30    0.70
 -10  -6  -1    1.60    0.90
  10  -6   1    3.20    1.00
  10   6   1    2.40    0.90
 -10   6  -1    2.10    1.00
 -10   6  -1    2.40    0.80
  10  -7  -1   11.70    1.30
 -10   7   1   13.90    1.20
 -10   7   1   12.80    1.40
  10   7  -1   13.20    1.30
  10   7  -1   13.60    1.60
   9  -7  -1    0.70    0.90
   9   7  -1    1.40    0.80
   9   7  -1    1.60    0.80
  -9   7   1    1.60    0.60
  -9   7   1    0.90    0.90
   8  -7  -1    7.10    1.00
  -8   7   1    7.30    0.70
   8   7  -1    6.00    0.90
   8   7  -1    5.80    0.90
  -8   7   1    8.40    1.00
   7  -7  -1   17.10    1.20
  -7   7   1   17.00    1.00
   7   7  -1   13.50    1.10
   7   7  -1   15.30    1.20
  -7   7   1   14.20    1.20
   6  -7  -1  291.97   10.10
  -6   7   1  289.97   10.10
   6   7  -1  286.97   10.00
  -6   7   1  288.97    9.90
   6   7  -1  291.37   10.00
   5  -7  -1   54.39    2.20
   5  -7  -1   53.19    1.90
  -5  -7   1   59.69    2.30
   5   7  -1   53.89    2.20
   5   7  -1   55.79    2.30
  -5   7   1   54.19    2.20
  -5   7   1   51.79    2.10
   4  -7  -1   -0.20    0.50
  -4  -7   1   -0.20    0.50
   4  -7  -1    0.30    0.20
  -4   7   1    0.20    0.40
   4   7  -1   -0.20    0.50
   4   7  -1    0.10    0.50
  -4   7   1    0.10    0.30
   4   7  -1    0.20    0.40
   3  -7  -1    7.70    0.80
   3  -7  -1    7.90    0.50
  -3  -7   1    8.30    0.80
  -3   7   1    7.10    0.60
  -3   7   1    7.80    0.70
   3   7  -1    7.40    0.70
   3   7  -1    7.70    0.70
   3   7  -1    7.60    0.70
  -2  -7   1   91.49    3.30
   2  -7  -1   91.49    3.40
   2  -7  -1   87.89    3.20
  -2  -7   1   95.59    3.40
   2   7  -1   93.39    3.30
  -2   7   1   91.19    3.30
  -2   7   1   93.39    3.40
   2   7  -1   92.99    3.30
   2   7  -1   90.49    3.30
  -1  -7   1  447.46   15.50
   1  -7  -1  466.65   15.50
   1  -7  -1  456.15   15.40
  -1  -7   1  454.55   15.50
   1   7  -1  470.45   15.50
  -1   7   1  469.85   15.50
   1   7  -1  461.15   15.50
  -1   7   1  447.26   15.50
   1   7  -1  457.95   15.50
   0  -7  -1    2.80    0.50
   0  -7   1    3.50    0.50
   0  -7  -1    3.30    0.40
   0  -7   1    3.90    0.50
   0   7  -1    3.70    0.50
   0   7  -1    3.20    0.40
   0   7   1    3.80    0.50
   0   7   1    3.30    0.40
   0   7   1    3.60    0.50
   1  -7   1   33.20    1.50
  -1  -7  -1   34.90    1.40
   1  -7   1   33.30    1.40
  -1  -7  -1   32.50    1.40
  -1   7  -1   33.60    1.50
   1   7   1   35.20    1.50
  -1   7  -1   37.80    1.40
   1   7   1   35.70    1.40
   1   7   1   33.10    1.40
  -2  -7  -1   25.10    1.20
   2  -7   1   24.30    1.10
  -2   7  -1   25.50    1.10
  -2   7  -1   24.50    1.20
   2   7   1   26.00    1.20
   2   7   1   24.60    1.10
   2   7   1   24.20    1.20
   3  -7   1   20.20    1.10
  -3  -7  -1   19.80    1.00
   3  -7   1   18.20    0.90
   3   7   1   18.50    1.00
   3   7   1   17.80    1.00
  -3   7  -1   17.50    1.00
  -3   7  -1   19.80    0.90
   3   7   1   18.30    1.00
   4  -7   1   75.59    2.90
  -4  -7  -1   77.99    2.90
   4  -7   1   72.69    2.70
   4   7   1   76.39    2.80
   4   7   1   74.09    2.80
   4   7   1   77.39    2.80
  -4   7  -1   73.29    2.90
  -4   7  -1   76.49    2.80
   5  -7   1  140.39    5.00
  -5  -7  -1  146.49    5.20
   5  -7   1  140.39    5.20
  -5   7  -1  136.89    5.20
   5   7   1  148.49    5.10
  -5   7  -1  143.89    5.00
   5   7   1  149.59    5.10
  -6  -7  -1    3.80    0.70
   6  -7   1    2.70    0.70
   6  -7   1    4.40    0.40
   6   7   1    4.30    0.70
  -6   7  -1    3.80    0.60
  -6   7  -1    4.10    0.70
   7  -7   1    4.50    0.80
   7  -7   1    5.00    0.60
  -7   7  -1    5.10    0.60
   7   7   1    4.60    0.80
  -7   7  -1    5.90    0.90
   8  -7   1    1.20    0.30
   8  -7   1    2.30    0.80
  -8   7  -1    0.40    0.60
  -8   7  -1    1.20    0.80
   8   7   1    1.30    0.90
   8   7   1    1.20    0.80
   9  -7   1    2.10    1.00
  -9   7  -1    1.70    0.90
  -9   7  -1    1.50    0.70
   9   7   1    0.60    0.90
 -10   7  -1   27.30    1.70
 -10   7  -1   28.10    2.00
  10   7   1   27.50    2.00
   9  -8  -1    0.00    1.00
  -9   8   1    0.60    1.00
   9   8  -1   -0.10    0.90
   9   8  -1    0.20    1.00
  -9   8   1    0.00    0.70
   8  -8  -1    5.40    1.00
   8   8  -1    5.70    1.00
   8   8  -1    5.10    1.00
  -8   8   1    5.40    1.00
  -8   8   1    6.20    0.70
   7  -8  -1    0.50    0.80
  -7   8   1    0.10    0.50
  -7   8   1    0.00    0.70
   7   8  -1    0.50    0.60
   6  -8  -1    0.00    0.60
  -6   8   1   -0.10    0.40
   6   8  -1    0.00    0.60
  -6   8   1   -0.30    0.60
   5  -8  -1   19.50    0.80
  -5  -8   1   21.50    1.30
   5  -8  -1   20.90    1.30
  -5   8   1   20.10    1.00
  -5   8   1   19.90    1.20
   5   8  -1   19.00    1.20
   4  -8  -1    0.70    0.60
   4  -8  -1    1.20    0.30
  -4  -8   1    1.20    0.60
  -4   8   1    1.20    0.60
  -4   8   1    0.90    0.40
   4   8  -1    1.30    0.60
  -3  -8   1   50.19    2.10
   3  -8  -1   48.30    2.10
   3  -8  -1   47.40    1.80
  -3   8   1   49.10    1.90
  -3   8   1   50.99    2.10
   3   8  -1   50.29    2.10
   3   8  -1   51.99    2.00
   2  -8  -1  185.08    6.40
  -2  -8   1  173.58    6.40
   2  -8  -1  180.98    6.20
  -2  -8   1  181.88    6.30
   2   8  -1  188.38    6.30
  -2   8   1  183.48    6.40
  -2   8   1  185.58    6.30
   2   8  -1  179.38    6.30
   2   8  -1  173.48    6.30
   1  -8  -1   14.70    1.00
  -1  -8   1   13.40    0.90
  -1  -8   1   13.60    0.90
   1  -8  -1   12.60    0.80
   1   8  -1   14.40    0.90
  -1   8   1   12.80    0.80
   1   8  -1   13.70    0.90
   1   8  -1   11.40    0.90
  -1   8   1   14.50    0.90
   0  -8  -1   50.69    2.00
   0  -8  -1   44.70    1.90
   0  -8   1   46.70    1.90
   0  -8   1   46.40    1.90
   0   8   1   50.79    2.00
   0   8  -1   47.30    1.90
   0   8   1   47.80    1.90
   0   8  -1   48.20    2.00
   0   8   1   48.80    1.90
  -1  -8  -1  120.69    4.10
   1  -8   1  108.79    4.00
  -1  -8  -1  114.29    4.00
   1  -8   1  108.19    4.10
   1   8   1  113.99    4.10
   1   8   1  116.59    4.10
  -1   8  -1  118.39    4.10
   1   8   1  108.99    4.00
  -1   8  -1  105.29    4.00
   2  -8   1    0.00    0.50
  -2  -8  -1    0.20    0.40
   2  -8   1    0.40    0.40
   2   8   1    0.30    0.40
   2   8   1    0.60    0.50
  -2   8  -1    0.40    0.40
  -2   8  -1    0.30    0.50
   2   8   1    0.40    0.40
  -3  -8  -1   34.40    1.60
   3  -8   1   36.50    1.50
   3  -8   1   34.50    1.60
   3   8   1   39.00    1.60
  -3   8  -1   35.10    1.50
   3   8   1   38.20    1.60
  -3   8  -1   34.40    1.60
   3   8   1   35.40    1.60
  -4  -8  -1    1.30    0.60
   4  -8   1    1.80    0.40
   4  -8   1    1.60    0.70
  -4   8  -1    1.30    0.40
   4   8   1    1.60    0.60
   4   8   1    2.00    0.60
  -4   8  -1    1.80    0.60
  -5  -8  -1    5.30    0.70
   5  -8   1    7.20    0.90
   5  -8   1    5.40    0.60
  -5   8  -1    4.90    0.60
  -5   8  -1    4.10    0.70
   5   8   1    4.70    0.70
   6  -8   1    2.60    0.40
  -6  -8  -1    2.00    0.70
   6  -8   1    1.50    0.70
   6   8   1    2.70    0.70
  -6   8  -1    2.00    0.50
  -6   8  -1    0.90    0.60
   7  -8   1   40.40    1.90
   7  -8   1   37.30    1.50
  -7   8  -1   35.80    1.90
  -7   8  -1   37.50    1.80
   7   8   1   38.50    1.90
   8  -8   1    0.90    0.80
  -8   8  -1    1.10    0.90
  -8   8  -1    1.00    0.70
   9  -8   1   -0.40    1.00
  -9   8  -1    0.90    0.80
  -9   8  -1    0.80    0.90
   8  -9  -1    0.00    1.10
   8   9  -1   -0.30    0.90
  -8   9   1   -0.20    0.70
  -8   9   1    0.30    0.90
   7  -9  -1   -0.10    0.80
  -7   9   1    0.20    0.70
   7   9  -1   -0.50    0.80
  -7   9   1    0.10    0.60
   6  -9  -1    3.90    0.90
  -6  -9   1    4.00    1.00
  -6   9   1    3.60    0.80
  -6   9   1    3.90    0.70
   6   9  -1    5.20    0.90
   5  -9  -1   13.30    1.30
  -5  -9   1   13.00    1.30
  -5   9   1   11.10    0.90
   5   9  -1   11.20    1.20
  -5   9   1   11.30    1.20
   4  -9  -1    4.40    0.80
  -4  -9   1    3.80    0.70
   4  -9  -1    4.20    0.50
  -4   9   1    3.60    0.60
   4   9  -1    4.90    0.80
  -4   9   1    3.90    0.70
   3  -9  -1    4.70    0.50
  -3  -9   1    4.50    0.70
   3  -9  -1    5.30    0.80
  -3   9   1    5.20    0.60
   3   9  -1    6.20    0.70
  -3   9   1    5.10    0.80
   2  -9  -1    8.50    0.90
  -2  -9   1    8.60    0.90
  -2  -9   1    7.90    0.90
   2  -9  -1    8.10    0.70
   2   9  -1    9.30    0.90
  -2   9   1    9.00    0.80
  -2   9   1    9.50    1.00
   2   9  -1    7.40    0.80
   2   9  -1    6.50    0.80
  -1  -9   1    7.90    0.90
   1  -9  -1    7.00    0.80
   1  -9  -1    6.30    0.70
  -1  -9   1    7.30    0.80
  -1   9   1    7.30    0.80
   1   9  -1    6.80    0.80
  -1   9   1    5.40    0.60
   1   9  -1    7.00    0.80
   1   9  -1    8.60    0.80
   0  -9   1  108.49    3.90
   0  -9  -1  105.39    3.80
   0  -9   1  103.59    3.90
   0  -9  -1  103.49    3.90
   0   9   1  101.69    3.80
   0   9  -1  104.29    3.90
   0   9  -1  107.99    3.90
   0   9   1  107.59    3.90
   0   9  -1  108.49    3.90
   0   9   1  107.19    3.90
   1  -9   1    9.90    0.80
  -1  -9  -1   10.90    1.00
  -1  -9  -1    9.70    0.80
   1  -9   1   11.60    1.00
  -1   9  -1   11.30    1.00
   1   9   1   10.50    0.90
   1   9   1    9.20    1.00
   1   9   1   11.50    1.00
  -1   9  -1   11.00    0.90
  -2  -9  -1    0.30    0.50
   2  -9   1   -0.20    0.60
   2  -9   1    0.00    0.40
   2   9   1    0.10    0.60
  -2   9  -1   -0.20    0.50
   2   9   1    0.60    0.50
  -2   9  -1    0.00    0.50
   2   9   1   -0.20    0.50
   3  -9   1   17.20    1.20
  -3  -9  -1   16.40    1.10
   3  -9   1   15.60    1.00
  -3   9  -1   14.70    1.20
   3   9   1   18.10    1.20
   3   9   1   18.40    1.20
   3   9   1   16.20    1.20
  -3   9  -1   16.00    1.10
   4  -9   1   48.60    2.10
   4  -9   1   47.50    1.90
  -4  -9  -1   52.79    2.20
  -4   9  -1   45.40    2.00
   4   9   1   49.99    2.10
  -4   9  -1   47.40    2.10
   5  -9   1    5.40    0.90
   5  -9   1    6.50    0.70
  -5  -9  -1    4.70    0.80
  -5   9  -1    6.10    0.70
   5   9   1    6.40    0.90
  -5   9  -1    7.00    0.90
   6  -9   1   17.80    0.90
  -6  -9  -1   17.60    1.40
   6  -9   1   19.30    1.50
  -6   9  -1   16.50    1.20
  -6   9  -1   17.70    1.40
   6   9   1   18.50    1.40
  -7  -9  -1    4.80    1.00
   7  -9   1    5.30    0.50
   7  -9   1    7.70    1.10
  -7   9  -1    4.40    0.90
   7   9   1    4.10    1.00
   8  -9   1   -0.20    1.00
  -8   9  -1   -0.40    0.80
  -8   9  -1    0.30    0.90
   7 -10  -1    8.30    1.20
  -7  10   1    7.50    1.20
  -7  10   1    6.30    0.90
   7  10  -1    7.30    1.20
  -6 -10   1    1.60    0.90
   6 -10  -1    2.10    0.90
  -6  10   1    1.40    0.80
   6  10  -1    1.70    1.00
  -6  10   1    1.70    0.70
   5 -10  -1    0.30    0.90
  -5 -10   1    0.20    0.80
   5  10  -1    0.60    0.80
  -5  10   1    0.50    0.60
  -5  10   1   -0.10    0.70
  -4 -10   1   28.60    1.70
   4 -10  -1   30.50    1.80
   4 -10  -1   28.50    1.10
   4  10  -1   25.30    1.60
  -4  10   1   27.10    1.50
  -4  10   1   29.90    1.70
  -3 -10   1    0.10    0.60
   3 -10  -1   -0.20    0.70
   3 -10  -1    0.10    0.40
   3  10  -1    0.20    0.70
  -3  10   1    0.20    0.70
  -3  10   1    0.10    0.50
   2 -10  -1    0.00    0.70
  -2 -10   1    0.00    0.50
   2 -10  -1    0.00    0.40
  -2  10   1    0.20    0.50
   2  10  -1    0.10    0.60
  -2  10   1   -0.60    0.70
  -1 -10   1    5.70    1.00
   1 -10  -1    5.00    0.90
   1 -10  -1    4.20    0.60
  -1 -10   1    5.50    0.70
   1  10  -1    4.40    0.80
  -1  10   1    5.20    0.70
  -1  10   1    4.50    0.80
  -1  10   1    4.10    0.70
   1  10  -1    5.40    0.80
   1  10  -1    4.60    0.80
   0 -10  -1   32.60    1.70
   0 -10   1   31.90    1.60
   0 -10  -1   30.00    1.50
   0 -10   1   31.40    1.70
   0  10  -1   32.30    1.60
   0  10  -1   33.20    1.70
   0  10  -1   32.50    1.60
   0  10   1   34.30    1.70
   0  10   1   36.20    1.60
  -1 -10  -1   55.79    2.30
   1 -10   1   51.79    2.20
   1 -10   1   57.29    2.40
  -1 -10  -1   55.69    2.40
   1  10   1   59.69    2.40
  -1  10  -1   54.59    2.30
  -1  10  -1   56.59    2.40
   1  10   1   52.29    2.40
   1  10   1   54.19    2.30
   2 -10   1    4.00    0.80
  -2 -10  -1    2.70    0.60
   2 -10   1    2.90    0.60
   2  10   1    3.50    0.70
  -2  10  -1    3.50    0.70
   2  10   1    3.70    0.80
   2  10   1    4.10    0.70
  -2  10  -1    3.10    0.80
   3 -10   1   38.40    1.90
   3 -10   1   36.30    1.60
  -3 -10  -1   36.00    1.80
  -3  10  -1   33.00    1.80
   3  10   1   41.00    1.80
  -3  10  -1   34.70    1.70
   4 -10   1   31.70    1.80
  -4 -10  -1   28.70    1.70
   4 -10   1   29.60    1.40
  -4  10  -1   33.70    1.60
  -4  10  -1   32.20    1.80
   4  10   1   33.10    1.70
   5 -10   1    2.20    0.50
   5 -10   1    3.10    0.90
  -5 -10  -1    2.30    0.80
  -5  10  -1    3.00    0.90
  -5  10  -1    3.50    0.80
   5  10   1    2.90    0.90
   6 -10   1    2.10    0.40
   6 -10   1    0.90    1.00
  -6 -10  -1    1.90    0.80
  -6  10  -1    2.30    0.80
   6  10   1    2.20    0.90
  -6  10  -1    2.20    1.00
   7 -10   1    2.80    1.20
  -7 -10  -1    2.00    1.00
  -7  10  -1    1.60    0.80
   5 -11  -1   -0.10    1.10
  -5 -11   1    0.40    0.90
  -5  11   1   -0.40    0.80
  -5  11   1   -0.20    1.00
   5  11  -1    0.00    1.00
  -4 -11   1    4.80    1.00
   4 -11  -1    3.50    1.00
   4  11  -1    4.60    1.00
  -4  11   1    3.00    0.90
  -4  11   1    5.00    0.90
   3 -11  -1    1.50    0.40
  -3 -11   1    0.80    0.80
   3 -11  -1    1.20    0.90
   3  11  -1    0.60    0.90
  -3  11   1    0.60    0.90
  -3  11   1    0.70    0.70
   2 -11  -1    6.30    1.10
   2 -11  -1    5.80    0.60
  -2 -11   1    6.20    0.90
   2  11  -1    6.90    1.00
  -2  11   1    5.40    0.80
  -2  11   1    6.70    1.00
  -2  11   1    5.80    1.10
   1 -11  -1   24.20    1.30
   1 -11  -1   24.80    1.70
  -1 -11   1   24.30    1.50
  -1  11   1   26.50    1.60
  -1  11   1   24.20    1.50
   1  11  -1   28.00    1.60
  -1  11   1   23.90    1.70
   0 -11  -1   12.50    1.20
   0 -11   1   10.60    1.10
   0 -11  -1   12.20    1.00
   0  11   1   10.30    1.20
   0  11  -1   11.50    1.20
   0  11  -1   10.80    1.20
   0  11  -1   11.50    1.10
   0  11   1   12.70    1.30
   0  11   1   11.10    1.10
  -1 -11  -1   14.10    1.30
  -1 -11  -1   14.20    1.10
   1 -11   1   13.90    1.30
   1 -11   1   13.00    1.10
   1  11   1   14.80    1.40
  -1  11  -1   15.30    1.30
  -1  11  -1   13.60    1.30
  -1  11  -1   15.50    1.30
   1  11   1   15.20    1.20
   1  11   1   14.30    1.30
   2 -11   1   60.29    2.50
   2 -11   1   64.29    2.80
  -2 -11  -1   59.39    2.60
  -2  11  -1   66.79    2.80
  -2  11  -1   65.69    2.70
   2  11   1   69.79    2.70
  -3 -11  -1   16.20    1.30
   3 -11   1   15.20    1.40
   3 -11   1   13.20    1.00
  -3  11  -1   13.10    1.30
   3  11   1   13.50    1.30
  -3  11  -1   15.20    1.40
  -4 -11  -1    0.20    0.70
   4 -11   1    0.40    0.90
   4 -11   1   -0.10    0.50
  -4  11  -1   -0.10    0.80
  -4  11  -1    0.30    0.80
   4  11   1   -0.10    0.90
   5 -11   1   14.40    1.50
   5 -11   1   13.30    0.90
  -5 -11  -1   10.70    1.20
  -5  11  -1   13.80    1.40
   5  11   1   17.20    1.50
  -5  11  -1   14.10    1.40
   3 -12  -1    3.50    0.50
  -3 -12   1    3.50    1.30
   3 -12  -1    4.40    1.30
  -3  12   1    3.90    1.00
   3  12  -1    2.40    1.20
   2 -12  -1    3.80    1.10
  -2 -12   1    3.40    0.90
   2 -12  -1    3.20    0.60
  -2  12   1    2.60    1.10
  -2  12   1    3.20    1.00
  -2  12   1    2.60    1.10
   2  12  -1    4.90    1.20
   1 -12  -1   13.00    1.10
   1 -12  -1   12.90    1.40
  -1 -12   1   13.40    1.30
   1  12  -1   14.30    1.40
  -1  12   1   14.70    1.50
  -1  12   1   15.10    1.40
  -1  12   1   13.80    1.50
   0 -12   1    3.10    0.80
   0 -12  -1    3.10    1.10
   0 -12  -1    2.50    0.70
   0  12   1    3.50    1.00
   0  12   1    3.40    1.10
   0  12  -1    4.30    1.00
   0  12   1    3.50    1.00
  -1 -12  -1   40.20    1.90
   1 -12   1   39.20    1.90
   1  12   1   44.00    2.20
  -1  12  -1   41.20    2.20
  -2 -12  -1    3.70    1.00
   2 -12   1    5.80    1.20
   2 -12   1    4.60    0.80
  -2  12  -1    5.60    1.00
   2  12   1    4.70    1.20
  -2  12  -1    5.30    1.10
  -2  12  -1    4.50    1.10
   3 -12   1    6.90    1.20
   3  12   1    7.20    1.30
  12   0  -2    2.10    0.90
 -12   0   2    1.90    0.70
 -12   0   2    1.30    0.90
  12   0  -2    2.00    0.50
  11   0  -2    0.10    0.40
 -11   0   2    0.00    0.70
 -11   0   2    0.10    0.50
  11   0  -2   -0.10    0.60
  10   0  -2    1.20    0.30
  10   0  -2    0.20    0.60
  10   0  -2    0.50    0.60
 -10   0   2    0.70    0.50
 -10   0   2    0.40    0.60
   9   0  -2    0.10    0.50
  -9   0   2   -0.10    0.40
   9   0  -2    0.50    0.50
   9   0  -2    0.00    0.30
  -9   0   2   -0.10    0.50
   8   0  -2    0.50    0.40
  -8   0   2    0.10    0.40
   8   0  -2    0.30    0.40
  -8   0   2    0.30    0.30
   8   0  -2    0.20    0.30
   7   0  -2    0.10    0.30
   7   0  -2    0.20    0.30
   7   0  -2   -0.10    0.20
  -7   0   2   -0.10    0.30
  -7   0   2    0.30    0.40
   6   0  -2   14.60    0.70
   6   0  -2   12.30    0.70
  -6   0   2   12.40    0.60
  -6   0   2   12.30    0.80
   6   0  -2   13.90    0.70
   6   0  -2   14.40    0.60
   5   0  -2   -0.20    0.20
  -5   0   2   -0.10    0.30
   5   0  -2    0.00    0.20
  -5   0   2    0.00    0.20
   5   0  -2    0.00    0.10
   5   0  -2    0.20    0.20
   4   0  -2    7.60    0.40
   4   0  -2    7.70    0.40
   4   0  -2    7.70    0.40
  -4   0   2    7.10    0.50
  -4   0   2    8.40    0.40
  -3   0   2    0.00    0.10
   3   0  -2   -0.10    0.10
  -3   0   2    0.10    0.20
   3   0  -2    0.00    0.10
   3   0  -2    0.00    0.10
  -3   0   2    0.10    0.10
   3   0  -2    0.10    0.10
   3   0  -2    0.00    0.20
  -2   0   2 9999.00  331.07
   2   0  -2 9889.61  330.97
   1   0  -2    1.90    0.10
  -1   0   2    1.20    0.10
  -1   0   2    1.00    0.10
   1   0  -2    1.10    0.10
   1   0  -2    1.20    0.10
   0   0  -2  998.00   32.80
   0   0   2  965.10   32.80
   0   0   2  942.31   32.80
   0   0  -2 1032.50   32.90
   1   0   2    1.20    0.10
   1   0   2    2.10    0.20
  -1   0  -2    1.00    0.10
  -1   0  -2    1.10    0.10
   1   0   2    1.20    0.10
  -2   0  -2    7.60    0.40
  -2   0  -2    8.00    0.40
   2   0   2    8.30    0.40
  -2   0  -2    8.90    0.40
   2   0   2    7.80    0.30
   3   0   2    0.10    0.20
  -3   0  -2    0.00    0.20
   3   0   2    0.00    0.10
   3   0   2   -0.10    0.10
  -3   0  -2    0.10    0.20
   3   0   2    0.00    0.10
  -3   0  -2    0.00    0.10
   4   0   2 2987.60   93.89
   4   0   2 2661.03   93.99
  -4   0  -2 2819.92   93.99
  -4   0  -2 2906.71   94.09
   4   0   2 2763.42   94.09
  -4   0  -2 2817.52   93.89
   4   0   2 2792.32   93.99
  -5   0  -2    0.00    0.20
   5   0   2    0.10    0.20
   5   0   2    0.10    0.30
  -5   0  -2    0.10    0.30
   5   0   2    0.10    0.20
   5   0   2    0.00    0.20
  -5   0  -2    0.10    0.30
   6   0   2    3.50    0.40
   6   0   2    4.30    0.50
   6   0   2    4.60    0.50
  -6   0  -2    4.10    0.50
  -7   0  -2   -0.10    0.40
   7   0   2   -0.10    0.30
   7   0   2   -0.30    0.30
  -7   0  -2    0.00    0.30
   7   0   2   -0.10    0.40
   8   0   2   54.39    2.20
  -8   0  -2   57.89    2.30
   8   0   2   57.99    2.30
   8   0   2   57.39    2.30
  -8   0  -2   58.39    2.20
   9   0   2    0.20    0.50
   9   0   2    0.00    0.40
  -9   0  -2    0.00    0.50
   9   0   2   -0.10    0.50
  -9   0  -2   -0.10    0.40
  10   0   2    0.60    0.60
  10   0   2    0.70    0.50
  10   0   2    1.70    0.60
 -10   0  -2    0.80    0.60
 -10   0  -2    1.20    0.70
  11   0   2   -0.10    0.50
  11   0   2    0.30    0.70
 -11   0  -2    0.00    0.60
  11   0   2    0.40    0.80
 -11   0  -2    0.30    0.80
 -12   0  -2    0.90    1.00
  12   0   2    0.20    0.90
  12   0   2    0.70    0.70
 -12  -1   2    1.40    1.00
 -12  -1   2    1.90    0.80
  12  -1  -2    1.60    0.90
  12   1  -2    1.50    0.90
 -12   1   2    1.60    0.70
  12   1  -2    1.70    0.50
 -12   1   2    1.30    1.10
 -11  -1   2    1.70    0.80
  11  -1  -2    2.00    0.80
  11  -1  -2    3.00    0.40
 -11  -1   2    1.10    0.60
  11   1  -2    2.10    0.70
 -11   1   2    1.20    0.90
  11   1  -2    2.10    0.40
 -11   1   2    2.40    0.60
  10  -1  -2    0.20    0.30
 -10  -1   2   -0.20    0.60
  10  -1  -2    0.00    0.60
  10  -1  -2   -0.40    0.50
 -10  -1   2    0.00    0.50
  10   1  -2   -0.10    0.60
 -10   1   2   -0.10    0.70
 -10   1   2    0.10    0.40
  10   1  -2    0.10    0.40
   9  -1  -2    4.60    0.70
   9  -1  -2    3.80    0.60
   9  -1  -2    4.00    0.40
  -9  -1   2    3.90    0.50
  -9  -1   2    3.80    0.70
   9   1  -2    4.10    0.40
  -9   1   2    5.00    0.50
   9   1  -2    5.80    0.70
  -9   1   2    3.90    0.70
   9   1  -2    4.40    0.60
   8  -1  -2   46.10    1.80
   8  -1  -2   47.00    1.90
   8  -1  -2   44.70    1.60
  -8  -1   2   43.50    1.90
  -8  -1   2   44.30    1.80
   8   1  -2   45.70    1.80
   8   1  -2   43.90    1.70
   8   1  -2   45.60    1.90
  -8   1   2   42.40    1.70
  -8   1   2   47.70    1.90
  -7  -1   2    3.00    0.50
   7  -1  -2    2.60    0.40
   7  -1  -2    2.80    0.40
  -7  -1   2    2.70    0.40
   7  -1  -2    3.10    0.30
  -7   1   2    2.40    0.50
   7   1  -2    3.10    0.30
  -7   1   2    2.40    0.30
   7   1  -2    3.30    0.40
   6  -1  -2   15.00    0.60
  -6  -1   2   13.50    0.80
   6  -1  -2   14.40    0.60
   6  -1  -2   14.80    0.80
  -6  -1   2   14.00    0.70
   6  -1  -2   12.10    0.70
   6   1  -2   16.40    0.70
   6   1  -2   14.50    0.70
  -6   1   2   14.00    0.70
  -6   1   2   12.70    0.80
   6   1  -2   14.90    0.80
   5  -1  -2  271.77    9.00
   5  -1  -2  275.57    9.00
  -5  -1   2  267.87    9.10
   5  -1  -2  273.67    9.10
  -5  -1   2  265.27    9.20
   5  -1  -2  263.87    9.10
   5   1  -2  273.17    9.10
  -5   1   2  263.97    9.00
   5   1  -2  253.37    9.10
  -5   1   2  271.87    9.00
   5   1  -2  280.97    9.10
   5   1  -2  271.47    9.10
  -5   1   2  261.17    9.10
  -4  -1   2    2.80    0.30
   4  -1  -2    3.50    0.30
   4  -1  -2    4.20    0.20
  -4  -1   2    3.10    0.30
   4  -1  -2    4.00    0.20
   4  -1  -2    3.60    0.30
   4   1  -2    3.40    0.30
   4   1  -2    2.80    0.30
  -4   1   2    3.50    0.30
  -4   1   2    3.30    0.30
  -4   1   2    3.30    0.20
   4   1  -2    2.40    0.30
   3  -1  -2   33.40    1.10
  -3  -1   2   31.20    1.20
  -3  -1   2   27.30    1.10
   3  -1  -2   30.80    1.10
   3   1  -2   31.60    1.10
   3   1  -2   31.20    1.10
   3   1  -2   28.80    1.10
  -3   1   2   29.70    1.20
   3   1  -2   30.90    1.10
  -3   1   2   30.40    1.10
  -3   1   2   29.90    1.10
   2  -1  -2  139.89    4.70
   2  -1  -2  141.79    4.70
  -2  -1   2  137.99    4.70
  -2  -1   2  134.49    4.70
   2  -1  -2  143.29    4.70
  -2   1   2  141.59    4.70
   2   1  -2  134.19    4.70
   2   1  -2  139.99    4.60
   2   1  -2  134.79    4.70
  -1  -1   2   28.60    1.00
   1  -1  -2   27.00    1.00
   1  -1  -2   28.10    1.00
   1  -1  -2   29.30    1.00
   1   1  -2   27.10    1.00
   1   1  -2   29.00    1.00
   1   1  -2   28.30    1.00
   0  -1  -2  292.57    9.50
   0  -1   2  276.97    9.60
   0  -1  -2  287.57    9.50
   0  -1   2  292.17    9.50
   0  -1  -2  285.97    9.60
   0  -1   2  285.47    9.50
   0   1  -2  282.07    9.50
   0   1  -2  286.77    9.60
   0   1   2  283.17    9.50
   0   1   2  282.87    9.50
   0   1   2  277.07    9.50
   0   1  -2  296.07    9.60
   1  -1   2   38.90    1.40
  -1  -1  -2   41.30    1.40
   1  -1   2   41.00    1.40
   1  -1   2   39.70    1.40
  -1  -1  -2   40.30    1.40
  -1   1  -2   39.60    1.40
   1   1   2   41.00    1.40
   1   1   2   40.30    1.40
  -1   1  -2   40.30    1.40
   1   1   2   38.90    1.40
  -1   1  -2   42.00    1.40
  -1   1  -2   39.80    1.40
  -2  -1  -2   96.49    3.30
   2  -1   2   93.59    3.30
   2  -1   2   86.29    3.30
  -2  -1  -2   94.09    3.30
  -2  -1  -2  100.09    3.30
   2  -1   2   99.79    3.30
   2  -1   2   97.99    3.30
  -2   1  -2   98.69    3.30
   2   1   2   96.19    3.30
   2   1   2   95.69    3.30
   2   1   2  102.79    3.30
  -2   1  -2  103.29    3.30
  -2   1  -2   97.49    3.30
  -2   1  -2   94.39    3.30
   2   1   2   99.09    3.30
  -3  -1  -2   53.29    1.90
   3  -1   2   49.99    1.90
   3  -1   2   52.59    1.90
  -3  -1  -2   56.19    1.90
   3  -1   2   51.99    1.90
  -3  -1  -2   55.69    1.90
   3  -1   2   54.79    1.90
  -3   1  -2   48.00    1.90
   3   1   2   51.89    1.90
   3   1   2   52.89    1.90
  -3   1  -2   51.59    1.90
   3   1   2   54.49    1.90
   3   1   2   52.49    1.80
  -3   1  -2   50.09    1.90
  -4  -1  -2  499.65   17.20
  -4  -1  -2  533.25   17.20
   4  -1   2  508.35   17.20
   4  -1   2  513.25   17.20
  -4  -1  -2  508.35   17.20
   4  -1   2  509.25   17.20
   4  -1   2  504.45   17.20
   4   1   2  503.05   17.20
  -4   1  -2  510.95   17.20
  -4   1  -2  543.45   17.20
   4   1   2  530.35   17.20
  -4   1  -2  512.55   17.20
   4   1   2  502.65   17.20
   4   1   2  512.25   17.20
   5  -1   2  170.48    5.90
   5  -1   2  170.68    5.90
   5  -1   2  174.58    5.90
  -5  -1  -2  173.78    5.90
  -5  -1  -2  172.38    5.90
  -5  -1  -2  169.48    5.90
   5   1   2  175.28    5.90
  -5   1  -2  178.48    5.90
  -5   1  -2  173.38    5.90
  -5   1  -2  168.18    5.90
   5   1   2  172.48    5.90
   5   1   2  170.68    5.90
   5   1   2  171.08    5.90
   6  -1   2   40.10    1.60
   6  -1   2   39.20    1.60
   6  -1   2   41.20    1.70
  -6  -1  -2   41.90    1.70
  -6  -1  -2   44.70    1.70
  -6  -1  -2   45.30    1.60
   6   1   2   41.70    1.60
   6   1   2   40.70    1.60
   6   1   2   41.60    1.60
  -6   1  -2   39.00    1.70
  -6   1  -2   43.30    1.60
  -7  -1  -2    9.20    0.70
   7  -1   2   10.70    0.70
   7  -1   2    9.70    0.60
   7  -1   2    8.30    0.70
  -7  -1  -2   10.10    0.70
   7   1   2   10.80    0.70
   7   1   2    9.10    0.70
   7   1   2    9.60    0.70
  -7   1  -2    8.70    0.70
  -7   1  -2    9.40    0.70
   8  -1   2   10.20    0.80
   8  -1   2    9.00    0.70
   8  -1   2    9.50    0.70
  -8  -1  -2    9.80    0.80
  -8  -1  -2    9.90    0.80
   8   1   2    9.50    0.80
   8   1   2   10.30    0.80
  -8   1  -2    9.10    0.80
  -8   1  -2    8.30    0.70
   8   1   2    9.80    0.80
   9  -1   2    1.60    0.60
  -9  -1  -2    1.20    0.50
   9  -1   2    1.90    0.40
  -9  -1  -2    1.70    0.60
   9  -1   2    1.90    0.60
  -9   1  -2    0.90    0.50
   9   1   2    1.30    0.50
   9   1   2    1.60    0.60
   9   1   2    1.30    0.60
  -9   1  -2    1.20    0.60
 -10  -1  -2    0.60    0.60
  10  -1   2    0.60    0.70
 -10  -1  -2    0.20    0.60
  10  -1   2    0.10    0.70
  10  -1   2    0.30    0.40
  10   1   2    0.10    0.50
 -10   1  -2   -0.10    0.50
  10   1   2   -0.10    0.60
 -10   1  -2    0.10    0.60
  10   1   2    0.40    0.60
 -11  -1  -2    0.40    0.80
  11  -1   2    0.40    0.70
  11  -1   2    0.60    0.50
  11  -1   2    0.30    0.80
  11   1   2    0.20    0.80
  11   1   2    0.70    0.60
 -11   1  -2    0.60    0.90
  11   1   2    0.80    0.80
 -11   1  -2    0.80    0.70
 -12  -1  -2    4.20    1.20
  12  -1   2    3.60    0.80
  12  -1   2    6.00    1.20
 -12   1  -2    3.70    1.10
 -12   1  -2    2.80    1.00
  12   1   2    4.70    1.30
 -12   1  -2    4.70    1.10
 -12  -2   2   17.50    1.40
 -12  -2   2   18.20    1.60
  12  -2  -2   16.30    1.50
 -12   2   2   15.40    1.70
 -12   2   2   16.10    1.30
  12   2  -2   15.90    1.10
  12   2  -2   16.30    1.60
  11  -2  -2    0.80    0.70
 -11  -2   2    0.70    0.90
 -11  -2   2    1.10    0.70
  11  -2  -2    0.90    0.70
 -11   2   2    1.10    0.60
 -11   2   2    1.20    0.80
  11   2  -2    0.90    0.80
  11   2  -2    0.80    0.50
  10  -2  -2   38.70    1.90
 -10  -2   2   38.40    1.90
 -10  -2   2   40.20    1.80
  10  -2  -2   41.20    1.90
 -10   2   2   38.10    1.70
  10   2  -2   42.10    1.70
 -10   2   2   39.00    1.90
  10   2  -2   40.60    1.90
  -9  -2   2  302.47   10.50
  -9  -2   2  303.57   10.40
   9  -2  -2  301.67   10.40
   9  -2  -2  308.87   10.50
   9  -2  -2  297.77   10.20
   9   2  -2  312.17   10.50
   9   2  -2  296.17   10.30
  -9   2   2  305.97   10.50
  -9   2   2  303.77   10.30
   8  -2  -2   54.79    2.00
  -8  -2   2   55.49    2.30
  -8  -2   2   57.19    2.20
   8  -2  -2   56.59    2.20
   8  -2  -2   57.09    2.30
   8   2  -2   60.89    2.30
   8   2  -2   59.79    2.20
  -8   2   2   55.69    2.30
   8   2  -2   59.29    2.20
  -8   2   2   55.59    2.10
   7  -2  -2    8.60    0.70
   7  -2  -2    8.90    0.40
   7  -2  -2    8.70    0.70
  -7  -2   2    7.50    0.70
   7  -2  -2    8.80    0.50
  -7  -2   2    8.80    0.60
   7   2  -2    9.70    0.70
  -7   2   2    8.10    0.50
  -7   2   2    8.00    0.70
   7   2  -2    8.70    0.60
   7   2  -2    8.80    0.60
   6  -2  -2  315.37   10.10
   6  -2  -2  300.87   10.30
  -6  -2   2  297.07   10.30
  -6  -2   2  304.97   10.30
   6  -2  -2  307.07   10.10
   6  -2  -2  305.07   10.30
  -6   2   2  302.77   10.20
   6   2  -2  291.27   10.20
   6   2  -2  316.97   10.20
   6   2  -2  296.37   10.30
  -6   2   2  294.07   10.30
   5  -2  -2   95.19    3.30
   5  -2  -2   97.29    3.10
  -5  -2   2   95.49    3.30
   5  -2  -2   93.49    3.10
  -5  -2   2   89.29    3.20
   5  -2  -2   93.89    3.30
  -5  -2   2   89.99    3.30
   5   2  -2   95.29    3.20
  -5   2   2   90.69    3.30
  -5   2   2   88.39    3.20
   5   2  -2   90.39    3.30
  -5   2   2   93.39    3.20
   5   2  -2   88.69    3.20
  -4  -2   2   92.99    3.10
  -4  -2   2   91.39    3.10
   4  -2  -2   88.19    3.10
   4  -2  -2   89.49    3.10
  -4  -2   2   85.49    3.00
  -4   2   2   84.99    3.00
   4   2  -2   84.59    3.10
  -4   2   2   85.59    3.10
   4   2  -2   86.69    3.00
   4   2  -2   82.59    3.00
  -4   2   2   85.59    3.00
  -3  -2   2  114.89    4.00
   3  -2  -2  114.49    3.90
   3  -2  -2  113.49    3.90
  -3  -2   2  111.59    3.90
  -3  -2   2  117.09    4.00
   3   2  -2  114.89    3.90
  -3   2   2  111.79    3.90
   3   2  -2  116.09    3.90
  -3   2   2  116.29    3.90
   3   2  -2  115.89    4.00
  -3   2   2  113.89    3.90
   3   2  -2  115.39    3.90
  -2  -2   2    0.10    0.20
   2  -2  -2    0.10    0.10
  -2  -2   2    0.00    0.20
   2  -2  -2    0.00    0.10
  -2  -2   2    0.10    0.20
   2  -2  -2    0.10    0.10
   2   2  -2    0.50    0.10
  -2   2   2    0.00    0.10
   2   2  -2    0.30    0.10
  -2   2   2    0.10    0.10
   2   2  -2    0.50    0.20
  -2   2   2    0.40    0.10
   2   2  -2    0.40    0.10
   2   2  -2    0.10    0.20
  -2   2   2    0.30    0.10
   1  -2  -2  697.33   23.70
  -1  -2   2  744.43   23.70
   1  -2  -2  741.93   23.70
  -1  -2   2  726.43   23.70
  -1  -2   2  717.03   23.70
  -1   2   2  674.13   23.70
  -1   2   2  690.83   23.70
   1   2  -2  712.23   23.70
  -1   2   2  702.13   23.70
   1   2  -2  694.53   23.70
   1   2  -2  726.63   23.70
   0  -2  -2 1267.97   42.10
   0  -2   2 1272.67   42.00
   0  -2   2 1303.17   42.00
   0  -2  -2 1260.87   42.10
   0  -2   2 1260.77   42.00
   0  -2  -2 1292.17   42.10
   0   2  -2 1306.17   42.00
   0   2  -2 1267.87   42.00
   0   2  -2 1292.87   42.00
   0   2   2 1223.58   42.00
   0   2   2 1238.98   42.00
   0   2  -2 1227.28   42.00
   0   2   2 1201.28   42.00
   1  -2   2   58.59    2.00
   1  -2   2   55.19    2.00
  -1  -2  -2   56.99    1.90
  -1  -2  -2   56.69    2.00
   1  -2   2   55.59    2.00
  -1   2  -2   56.19    2.00
   1   2   2   54.29    2.00
  -1   2  -2   55.29    1.90
   1   2   2   55.69    1.90
   1   2   2   56.39    1.90
  -1   2  -2   57.99    2.00
  -2  -2  -2  660.03   21.90
  -2  -2  -2  679.13   22.00
   2  -2   2  626.14   21.90
  -2  -2  -2  639.54   21.90
   2  -2   2  656.03   21.90
   2  -2   2  621.04   21.90
   2   2   2  703.73   22.00
   2   2   2  653.03   21.90
  -2   2  -2  696.53   22.00
  -2   2  -2  665.03   21.90
   2   2   2  661.33   21.90
   2   2   2  650.73   21.90
  -2   2  -2  629.94   21.90
  -3  -2  -2  186.58    6.50
  -3  -2  -2  198.38    6.50
   3  -2   2  180.88    6.50
  -3  -2  -2  195.18    6.50
   3  -2   2  188.98    6.50
   3  -2   2  185.78    6.50
  -3   2  -2  205.68    6.50
   3   2   2  196.78    6.50
   3   2   2  189.58    6.50
  -3   2  -2  196.78    6.50
   3   2   2  191.98    6.50
   3   2   2  196.68    6.50
  -3   2  -2  190.88    6.50
  -3   2  -2  188.78    6.50
  -4  -2  -2   22.40    1.00
  -4  -2  -2   22.50    1.00
  -4  -2  -2   22.60    0.90
   4  -2   2   22.50    0.90
   4  -2   2   22.70    1.00
   4  -2   2   23.70    1.00
   4   2   2   24.40    0.90
  -4   2  -2   21.20    0.90
   4   2   2   23.70    0.90
   4   2   2   22.90    1.00
  -4   2  -2   21.60    0.90
   4   2   2   23.60    1.00
   5  -2   2    1.00    0.20
  -5  -2  -2    1.00    0.30
  -5  -2  -2    0.80    0.30
   5  -2   2    0.30    0.30
  -5  -2  -2    0.90    0.30
   5  -2   2    1.10    0.30
   5   2   2    0.60    0.30
  -5   2  -2    0.70    0.30
   5   2   2    0.90    0.30
  -5   2  -2    0.50    0.20
   5   2   2    0.90    0.30
   5   2   2    0.60    0.30
  -5   2  -2    0.70    0.30
  -5   2  -2    0.70    0.30
   6  -2   2    9.70    0.70
  -6  -2  -2   10.70    0.80
  -6  -2  -2   11.60    0.80
   6  -2   2   11.70    0.70
   6  -2   2   10.60    0.60
  -6  -2  -2    9.60    0.70
  -6   2  -2   11.30    0.60
  -6   2  -2   12.20    0.70
  -6   2  -2    9.80    0.70
   6   2   2   11.40    0.70
   6   2   2   11.10    0.70
   6   2   2    9.00    0.60
   7  -2   2   20.80    1.00
  -7  -2  -2   18.70    1.00
   7  -2   2   21.40    1.10
   7  -2   2   18.30    0.90
  -7  -2  -2   17.80    1.00
   7   2   2   18.30    1.00
  -7   2  -2   19.80    1.00
   7   2   2   20.10    1.00
   7   2   2   18.90    1.00
  -7   2  -2   20.10    1.00
   8  -2   2  100.89    3.70
   8  -2   2  103.69    3.60
   8  -2   2  105.59    3.70
  -8  -2  -2  100.19    3.80
  -8  -2  -2  101.59    3.70
   8   2   2   97.29    3.70
   8   2   2   99.59    3.70
   8   2   2  103.39    3.70
  -8   2  -2   99.19    3.70
  -8   2  -2  100.89    3.70
  -8   2  -2   99.19    3.70
   9  -2   2   23.40    1.40
   9  -2   2   26.10    1.40
  -9  -2  -2   21.00    1.30
  -9  -2  -2   25.50    1.30
   9  -2   2   24.90    1.20
  -9   2  -2   23.80    1.30
  -9   2  -2   25.40    1.30
  -9   2  -2   24.90    1.40
   9   2   2   25.90    1.30
   9   2   2   25.40    1.30
   9   2   2   26.60    1.40
 -10  -2  -2    0.20    0.60
  10  -2   2    0.60    0.60
  10  -2   2    0.50    0.70
  10  -2   2    0.60    0.50
 -10   2  -2    0.90    0.70
 -10   2  -2    0.20    0.50
  10   2   2    0.80    0.70
  10   2   2    0.70    0.70
  10   2   2    0.60    0.50
 -10   2  -2    0.70    0.70
  11  -2   2   39.40    2.00
  11  -2   2   36.80    1.70
  11  -2   2   37.80    2.10
 -11  -2  -2   36.10    2.10
 -11   2  -2   38.40    2.10
 -11   2  -2   39.80    1.90
  11   2   2   36.60    1.80
 -11   2  -2   38.70    1.90
  12  -2   2    6.80    1.30
  12  -2   2    5.50    1.20
 -12   2  -2    9.70    1.30
 -12   2  -2    7.20    1.10
  12  -3  -2    9.60    1.20
  12  -3  -2    9.70    1.30
 -12  -3   2    8.30    1.20
 -12   3   2    8.40    1.20
 -12   3   2    8.10    0.90
 -12   3   2    7.90    1.30
  12   3  -2    8.70    1.20
  12   3  -2    8.20    1.00
  11  -3  -2    1.20    0.90
 -11  -3   2    0.70    0.80
  11  -3  -2    0.40    0.70
 -11  -3   2    0.00    0.70
  11   3  -2   -0.10    0.80
  11   3  -2    0.40    0.50
 -11   3   2    0.60    0.80
 -11   3   2    0.10    0.80
 -11   3   2    0.80    0.60
  10  -3  -2    0.70    0.60
 -10  -3   2    0.60    0.60
 -10  -3   2    0.60    0.70
  10  -3  -2    1.30    0.70
 -10   3   2    0.60    0.70
 -10   3   2    0.60    0.60
  10   3  -2    0.30    0.40
 -10   3   2    0.50    0.40
  10   3  -2    0.10    0.60
   9  -3  -2    1.90    0.60
   9  -3  -2    1.80    0.60
  -9  -3   2    1.40    0.50
  -9  -3   2    2.10    0.60
   9   3  -2    0.80    0.40
   9   3  -2    1.60    0.60
  -9   3   2    1.50    0.60
  -9   3   2    1.30    0.60
  -9   3   2    1.20    0.40
   8  -3  -2   14.60    1.00
  -8  -3   2   14.70    0.90
  -8  -3   2   16.90    1.00
   8  -3  -2   14.10    0.90
   8   3  -2   14.60    1.00
  -8   3   2   15.00    1.00
   8   3  -2   14.50    0.90
  -8   3   2   14.60    1.00
  -8   3   2   15.60    0.80
   7  -3  -2    1.40    0.40
  -7  -3   2    1.20    0.40
   7  -3  -2    1.70    0.50
  -7  -3   2    1.10    0.50
  -7   3   2    1.00    0.30
  -7   3   2    1.40    0.40
   7   3  -2    1.40    0.40
  -7   3   2    1.70    0.40
   7   3  -2    1.90    0.40
   7   3  -2    1.90    0.50
  -6  -3   2    0.90    0.40
   6  -3  -2    0.40    0.30
  -6  -3   2    1.10    0.40
   6  -3  -2    0.70    0.30
   6   3  -2    1.10    0.30
   6   3  -2    0.90    0.30
  -6   3   2    0.80    0.20
  -6   3   2    0.80    0.30
   6   3  -2    0.40    0.30
  -6   3   2    0.80    0.30
  -5  -3   2  156.08    5.40
   5  -3  -2  156.38    5.40
  -5  -3   2  159.58    5.50
  -5  -3   2  166.78    5.50
   5   3  -2  162.28    5.30
   5   3  -2  149.19    5.40
  -5   3   2  149.59    5.30
  -5   3   2  150.68    5.40
  -5   3   2  158.18    5.40
   5   3  -2  159.18    5.40
  -4  -3   2   25.10    1.00
   4  -3  -2   23.90    1.00
  -4  -3   2   24.70    1.10
   4  -3  -2   23.60    1.00
  -4  -3   2   25.00    1.00
   4   3  -2   26.20    0.90
  -4   3   2   23.70    1.00
  -4   3   2   21.90    1.00
   4   3  -2   23.40    1.00
  -4   3   2   23.70    0.90
  -4   3   2   24.00    0.90
   4   3  -2   23.70    1.00
   4   3  -2   25.90    1.00
   3  -3  -2  360.66   12.30
  -3  -3   2  359.66   12.30
   3  -3  -2  363.46   12.30
  -3  -3   2  361.26   12.30
   3   3  -2  379.46   12.20
  -3   3   2  359.46   12.30
  -3   3   2  362.16   12.20
  -3   3   2  365.76   12.20
   3   3  -2  350.06   12.30
   3   3  -2  365.66   12.20
   3   3  -2  376.46   12.30
  -3   3   2  371.16   12.20
  -2  -3   2   98.69    3.40
  -2  -3   2  100.99    3.40
   2  -3  -2   95.29    3.40
  -2   3   2   98.99    3.30
   2   3  -2   94.19    3.40
   2   3  -2  101.49    3.40
  -2   3   2   94.89    3.30
   2   3  -2  101.09    3.30
  -2   3   2   97.49    3.40
  -2   3   2   98.99    3.30
   2   3  -2   98.59    3.40
   2   3  -2  100.99    3.40
   1  -3  -2  351.76   11.00
   1  -3  -2  333.77   11.00
  -1  -3   2  336.87   11.10
  -1  -3   2  332.77   11.10
  -1  -3   2  338.07   11.00
   1  -3  -2  307.77   11.10
   1  -3  -2  332.17   11.00
  -1   3   2  320.27   11.10
  -1   3   2  324.07   11.00
  -1   3   2  334.67   11.00
  -1   3   2  320.47   11.00
   1   3  -2  327.37   11.10
   1   3  -2  324.97   11.10
   1   3  -2  334.07   11.10
   1   3  -2  331.57   11.10
   0  -3   2  135.79    4.60
   0  -3   2  131.69    4.60
   0  -3   2  137.89    4.60
   0  -3  -2  140.49    4.60
   0  -3  -2  136.19    4.60
   0  -3  -2  138.79    4.50
   0   3  -2  131.49    4.60
   0   3  -2  132.49    4.60
   0   3  -2  139.39    4.50
   0   3   2  124.79    4.50
   0   3   2  133.79    4.60
   0   3   2  131.09    4.60
   0   3  -2  137.99    4.60
   1  -3   2  302.67   10.50
   1  -3   2  315.87   10.50
  -1  -3  -2  318.47   10.50
  -1  -3  -2  306.37   10.60
  -1  -3  -2  319.37   10.50
   1  -3   2  307.57   10.50
  -1   3  -2  323.67   10.60
   1   3   2  311.67   10.50
  -1   3  -2  313.47   10.60
   1   3   2  308.77   10.50
   1   3   2  313.47   10.50
  -1   3  -2  318.17   10.50
   1   3   2  309.17   10.50
  -1   3  -2  324.87   10.50
   2  -3   2    3.80    0.30
  -2  -3  -2    4.00    0.30
  -2  -3  -2    3.40    0.30
   2  -3   2    2.90    0.30
  -2  -3  -2    3.90    0.30
   2   3   2    3.60    0.40
   2   3   2    4.10    0.30
  -2   3  -2    3.80    0.30
  -2   3  -2    3.20    0.30
   2   3   2    3.40    0.30
  -2   3  -2    3.60    0.40
  -2   3  -2    3.30    0.30
   2   3   2    3.40    0.30
   3  -3   2   16.00    0.70
  -3  -3  -2   16.60    0.80
  -3  -3  -2   18.60    0.80
  -3  -3  -2   18.40    0.80
   3  -3   2   16.70    0.80
   3   3   2   17.20    0.70
  -3   3  -2   17.90    0.80
  -3   3  -2   17.50    0.80
   3   3   2   18.10    0.80
   3   3   2   18.50    0.80
  -3   3  -2   15.90    0.70
   3   3   2   19.80    0.80
  -3   3  -2   16.60    0.70
  -4  -3  -2   10.60    0.60
  -4  -3  -2   10.70    0.60
   4  -3   2   10.80    0.60
  -4  -3  -2   10.20    0.60
   4  -3   2   11.30    0.60
   4  -3   2   11.00    0.60
  -4   3  -2    9.20    0.60
  -4   3  -2   13.40    0.70
   4   3   2   11.30    0.60
   4   3   2   11.30    0.60
   4   3   2   11.00    0.70
  -4   3  -2   11.40    0.60
   4   3   2   10.70    0.60
   5  -3   2   11.30    0.70
  -5  -3  -2   12.30    0.70
  -5  -3  -2   12.40    0.70
   5  -3   2   12.50    0.70
   5  -3   2   10.30    0.60
  -5  -3  -2   12.60    0.70
   5   3   2   13.40    0.70
  -5   3  -2   11.80    0.70
   5   3   2   11.60    0.70
  -5   3  -2   11.50    0.60
  -5   3  -2   12.10    0.70
   5   3   2   13.10    0.70
  -6  -3  -2    4.60    0.50
   6  -3   2    3.20    0.50
  -6  -3  -2    4.00    0.50
   6  -3   2    2.70    0.40
  -6  -3  -2    2.90    0.50
   6  -3   2    4.00    0.40
  -6   3  -2    2.80    0.40
   6   3   2    3.80    0.50
  -6   3  -2    3.20    0.50
   6   3   2    2.90    0.50
  -6   3  -2    2.20    0.40
   6   3   2    3.30    0.40
   7  -3   2   62.59    2.30
  -7  -3  -2   63.79    2.40
   7  -3   2   62.99    2.40
  -7  -3  -2   60.19    2.40
   7  -3   2   59.19    2.40
   7   3   2   66.39    2.40
  -7   3  -2   61.39    2.40
   7   3   2   62.49    2.40
   7   3   2   61.59    2.40
  -7   3  -2   62.69    2.30
  -7   3  -2   60.89    2.40
  -8  -3  -2  212.28    7.30
  -8  -3  -2  206.78    7.30
   8  -3   2  205.48    7.10
   8  -3   2  200.48    7.20
   8  -3   2  206.88    7.20
   8   3   2  209.08    7.20
  -8   3  -2  208.28    7.30
  -8   3  -2  203.98    7.20
   8   3   2  203.08    7.20
  -8   3  -2  205.98    7.20
   8   3   2  210.08    7.20
  -9  -3  -2   16.40    1.10
   9  -3   2   16.30    1.20
   9  -3   2   16.00    0.90
   9  -3   2   16.20    1.10
   9   3   2   16.20    1.10
  -9   3  -2   16.50    1.00
  -9   3  -2   17.00    1.20
   9   3   2   16.50    1.10
  -9   3  -2   17.90    1.10
   9   3   2   15.20    1.10
  10  -3   2    8.70    1.00
  10  -3   2    8.00    0.80
 -10  -3  -2    8.70    1.00
  10  -3   2    8.70    1.00
  10   3   2    6.90    0.80
 -10   3  -2    6.10    0.80
 -10   3  -2    7.60    0.90
  10   3   2    8.10    0.90
 -10   3  -2    9.40    1.10
  11  -3   2   -0.20    0.90
  11  -3   2   -0.20    0.50
 -11  -3  -2    0.20    0.80
  11  -3   2   -0.20    0.80
  11   3   2    1.10    0.70
 -11   3  -2    0.50    0.80
 -11   3  -2   -0.20    0.80
 -11   3  -2    0.60    0.80
 -12   4   2    1.20    1.20
  11  -4  -2    0.80    0.90
 -11  -4   2    0.70    1.00
  11  -4  -2    1.30    0.80
 -11   4   2    1.40    0.60
  11   4  -2    0.90    0.90
  11   4  -2    0.80    0.60
 -11   4   2    1.60    0.80
 -11   4   2    1.20    0.90
 -10  -4   2    0.30    0.80
  10  -4  -2    0.20    0.60
 -10  -4   2   -0.60    0.70
  10  -4  -2   -0.10    0.70
  10   4  -2   -0.10    0.50
  10   4  -2    0.40    0.70
 -10   4   2   -0.10    0.40
 -10   4   2    0.10    0.60
 -10   4   2    0.00    0.70
  -9  -4   2   12.20    1.10
   9  -4  -2   14.30    1.10
  -9  -4   2   13.60    1.20
   9  -4  -2   15.10    1.10
   9   4  -2   12.40    1.10
  -9   4   2   13.30    0.90
   9   4  -2   13.60    1.00
  -9   4   2   11.50    1.00
  -9   4   2   14.50    1.10
  -8  -4   2    0.80    0.50
   8  -4  -2    1.80    0.60
   8  -4  -2    1.80    0.60
  -8  -4   2    0.60    0.50
   8   4  -2    0.20    0.50
  -8   4   2    0.90    0.60
  -8   4   2    0.90    0.50
  -8   4   2    1.10    0.40
   8   4  -2    1.40    0.50
   7  -4  -2   11.60    0.80
  -7  -4   2   10.60    0.80
   7  -4  -2   11.80    0.90
  -7  -4   2    9.80    0.90
   7   4  -2   11.10    0.80
  -7   4   2   10.20    0.60
  -7   4   2   13.40    0.90
   7   4  -2   11.50    0.80
  -7   4   2   10.50    0.70
  -6  -4   2   26.00    1.20
   6  -4  -2   26.20    1.20
  -6  -4   2   25.00    1.20
   6  -4  -2   25.20    1.20
  -6   4   2   28.50    1.20
   6   4  -2   25.40    1.20
   6   4  -2   27.40    1.10
   6   4  -2   26.50    1.20
  -6   4   2   24.10    1.20
  -6   4   2   24.50    1.00
   5  -4  -2  109.09    3.80
  -5  -4   2  103.69    3.80
   5  -4  -2  103.49    3.70
  -5  -4   2  106.29    3.70
  -5  -4   2  106.09    3.70
   5   4  -2  105.79    3.70
  -5   4   2  102.99    3.60
  -5   4   2  101.89    3.70
   5   4  -2   99.39    3.70
  -5   4   2  105.69    3.70
   5   4  -2  108.69    3.60
  -4  -4   2    2.80    0.40
  -4  -4   2    2.50    0.40
   4  -4  -2    2.40    0.40
   4  -4  -2    3.30    0.40
  -4   4   2    2.50    0.30
  -4   4   2    2.40    0.20
  -4   4   2    2.00    0.30
   4   4  -2    2.90    0.30
  -4   4   2    2.80    0.30
   4   4  -2    2.40    0.40
   4   4  -2    3.10    0.40
   4   4  -2    1.50    0.30
  -3  -4   2  591.54   19.70
   3  -4  -2  589.24   19.70
  -3  -4   2  585.74   19.80
  -3  -4   2  549.74   19.70
  -3   4   2  585.74   19.60
   3   4  -2  606.84   19.70
   3   4  -2  569.14   19.70
   3   4  -2  606.34   19.70
  -3   4   2  579.74   19.60
  -3   4   2  618.44   19.60
  -3   4   2  573.14   19.70
   3   4  -2  602.24   19.60
  -2  -4   2    2.70    0.30
  -2  -4   2    3.40    0.30
  -2  -4   2    2.80    0.30
   2  -4  -2    3.00    0.20
   2  -4  -2    2.90    0.30
  -2  -4   2    3.20    0.30
   2  -4  -2    3.40    0.20
   2   4  -2    3.10    0.30
  -2   4   2    2.90    0.30
  -2   4   2    2.70    0.30
   2   4  -2    2.90    0.30
   2   4  -2    2.40    0.30
  -2   4   2    2.90    0.20
   2   4  -2    3.00    0.30
   2   4  -2    3.30    0.30
  -2   4   2    3.00    0.20
  -1  -4   2   47.40    1.80
   1  -4  -2   50.19    1.70
  -1  -4   2   48.50    1.70
  -1  -4   2   48.90    1.80
   1  -4  -2   49.50    1.70
   1  -4  -2   46.70    1.80
  -1   4   2   45.70    1.70
  -1   4   2   49.40    1.70
   1   4  -2   48.50    1.70
   1   4  -2   46.80    1.80
   1   4  -2   43.10    1.70
   1   4  -2   47.80    1.70
   0  -4  -2    0.00    0.20
   0  -4  -2    0.10    0.10
   0  -4  -2   -0.10    0.20
   0  -4   2   -0.10    0.20
   0  -4   2    0.00    0.20
   0  -4   2    0.00    0.20
   0   4   2    0.00    0.20
   0   4  -2    0.00    0.20
   0   4  -2    0.00    0.20
   0   4  -2    0.00    0.20
   0   4   2    0.00    0.20
   0   4  -2    0.00    0.20
   0   4   2    0.20    0.20
  -1  -4  -2 2603.54   85.19
  -1  -4  -2 2569.24   85.29
   1  -4   2 2554.94   85.19
   1  -4   2 2562.94   85.09
   1  -4   2 2466.35   85.09
  -1  -4  -2 2508.75   85.09
  -1   4  -2 2623.34   85.19
   1   4   2 2685.43   85.09
  -1   4  -2 2589.44   85.19
   1   4   2 2547.34   85.09
   1   4   2 2556.04   85.09
  -1   4  -2 2550.84   85.19
   1   4   2 2566.84   85.09
  -1   4  -2 2423.86   85.09
   2  -4   2   48.10    1.90
  -2  -4  -2   50.49    1.90
   2  -4   2   50.29    1.90
  -2  -4  -2   51.89    1.90
  -2  -4  -2   52.39    1.80
   2   4   2   50.79    1.90
   2   4   2   51.59    1.90
  -2   4  -2   53.59    1.90
   2   4   2   49.10    1.80
  -2   4  -2   51.39    1.90
   2   4   2   53.79    1.90
  -2   4  -2   52.19    1.80
  -3  -4  -2    1.90    0.30
  -3  -4  -2    1.70    0.30
  -3  -4  -2    1.10    0.30
   3  -4   2    1.40    0.30
   3  -4   2    1.30    0.30
   3   4   2    1.70    0.30
  -3   4  -2    2.00    0.30
   3   4   2    1.50    0.30
  -3   4  -2    1.90    0.40
  -3   4  -2    1.20    0.30
  -3   4  -2    1.30    0.20
   3   4   2    1.40    0.30
   3   4   2    1.50    0.30
  -4  -4  -2   37.60    1.50
   4  -4   2   35.50    1.40
  -4  -4  -2   37.20    1.50
   4  -4   2   36.10    1.50
  -4  -4  -2   39.10    1.50
  -4   4  -2   37.60    1.50
   4   4   2   37.30    1.50
  -4   4  -2   39.00    1.50
   4   4   2   39.50    1.50
   4   4   2   35.80    1.40
   4   4   2   38.10    1.50
  -4   4  -2   36.60    1.40
  -5  -4  -2  207.48    7.00
   5  -4   2  194.28    7.10
  -5  -4  -2  208.28    7.00
  -5  -4  -2  211.68    7.10
   5  -4   2  207.28    7.00
   5   4   2  205.48    7.00
  -5   4  -2  209.48    7.10
   5   4   2  205.18    7.00
  -5   4  -2  203.28    7.00
   5   4   2  194.08    7.10
   5   4   2  199.78    7.00
  -5   4  -2  207.68    7.00
   6  -4   2   32.30    1.30
   6  -4   2   32.80    1.40
  -6  -4  -2   31.00    1.40
   6  -4   2   32.50    1.40
  -6  -4  -2   31.00    1.40
  -6  -4  -2   31.60    1.40
   6   4   2   30.00    1.40
  -6   4  -2   32.90    1.40
  -6   4  -2   29.50    1.30
   6   4   2   30.10    1.40
  -6   4  -2   29.20    1.30
   6   4   2   29.30    1.30
  -7  -4  -2  364.76   12.80
   7  -4   2  367.96   12.60
   7  -4   2  366.26   12.80
   7  -4   2  368.96   12.80
   7   4   2  393.66   12.70
   7   4   2  388.56   12.80
   7   4   2  375.66   12.70
  -7   4  -2  374.36   12.80
  -7   4  -2  365.46   12.80
  -7   4  -2  375.46   12.70
   8  -4   2   14.00    0.80
  -8  -4  -2   14.50    1.10
   8  -4   2   14.90    1.10
   8  -4   2   13.10    1.00
  -8   4  -2   15.00    1.10
   8   4   2   15.50    1.00
  -8   4  -2   14.60    0.90
   8   4   2   15.30    1.00
  -8   4  -2   14.50    1.10
   8   4   2   14.20    1.00
   9  -4   2   16.10    1.10
  -9  -4  -2   17.00    1.20
   9  -4   2   15.30    0.90
   9  -4   2   14.40    1.10
  -9   4  -2   15.70    1.20
   9   4   2   15.80    1.20
  -9   4  -2   14.30    1.20
  -9   4  -2   15.20    1.10
   9   4   2   16.60    1.20
   9   4   2   16.10    1.20
  10  -4   2    0.30    0.80
  10  -4   2    0.50    0.80
 -10  -4  -2    1.10    0.80
  10  -4   2    0.10    0.50
 -10   4  -2    0.20    0.70
 -10   4  -2    0.00    0.80
  10   4   2    0.30    0.60
 -10   4  -2    0.30    0.60
  11  -4   2    0.30    1.00
  11  -4   2   -0.10    0.90
 -11  -4  -2    0.00    0.90
  11  -4   2   -0.20    0.50
 -11   4  -2   -0.10    0.90
  11   4   2   -0.30    0.80
 -11   4  -2   -0.10    0.90
 -11   4  -2    0.30    0.80
 -11  -5   2   -0.40    0.90
  11  -5  -2   -0.10    1.00
  11  -5  -2    0.40    1.00
 -11   5   2    0.20    0.70
  11   5  -2    0.20    0.90
 -11   5   2   -0.30    0.80
  11   5  -2   -0.10    0.70
  10  -5  -2   -0.20    0.70
 -10  -5   2    0.40    0.80
  10  -5  -2    0.40    0.80
 -10   5   2    0.80    0.60
  10   5  -2   -0.10    0.60
  10   5  -2    0.30    0.80
 -10   5   2    0.30    0.70
   9  -5  -2    3.20    0.70
   9  -5  -2    3.50    0.80
  -9  -5   2    3.60    0.80
  -9   5   2    3.70    0.60
   9   5  -2    5.10    0.70
  -9   5   2    3.80    0.70
   9   5  -2    3.70    0.70
   8  -5  -2   80.89    3.20
   8  -5  -2   83.39    3.20
  -8  -5   2   82.59    3.20
  -8  -5   2   85.89    3.20
   8   5  -2   76.99    3.20
  -8   5   2   82.19    3.20
   8   5  -2   87.29    3.20
  -8   5   2   85.69    3.00
   7  -5  -2   27.20    1.40
  -7  -5   2   29.10    1.40
  -7  -5   2   30.00    1.40
   7  -5  -2   27.90    1.40
  -7   5   2   26.00    1.40
  -7   5   2   27.80    1.20
  -7   5   2   27.80    1.30
   7   5  -2   30.20    1.40
   7   5  -2   29.30    1.40
   6  -5  -2    5.60    0.60
  -6  -5   2    4.30    0.60
  -6  -5   2    5.10    0.60
   6  -5  -2    4.30    0.60
  -6   5   2    4.80    0.60
   6   5  -2    4.50    0.60
  -6   5   2    3.90    0.50
  -6   5   2    5.00    0.50
   6   5  -2    4.50    0.60
  -5  -5   2    0.10    0.40
  -5  -5   2    0.20    0.40
  -5  -5   2    0.10    0.30
   5  -5  -2    0.30    0.40
   5   5  -2    0.00    0.30
   5   5  -2    0.10    0.30
   5   5  -2    0.10    0.30
  -5   5   2    0.10    0.30
  -5   5   2   -0.10    0.30
  -5   5   2    0.10    0.20
  -4  -5   2    1.80    0.50
  -4  -5   2    2.00    0.40
   4  -5  -2    2.50    0.40
  -4  -5   2    2.60    0.40
  -4   5   2    1.90    0.40
  -4   5   2    2.50    0.30
  -4   5   2    2.20    0.30
   4   5  -2    2.10    0.40
   4   5  -2    1.60    0.40
   4   5  -2    2.40    0.40
   4   5  -2    2.30    0.30
   3  -5  -2  238.28    8.10
  -3  -5   2  237.98    8.30
  -3  -5   2  244.48    8.20
  -3  -5   2  241.08    8.20
   3  -5  -2  234.48    8.30
   3  -5  -2  249.58    8.10
  -3   5   2  245.78    8.10
  -3   5   2  240.98    8.10
   3   5  -2  240.08    8.20
   3   5  -2  248.98    8.20
   3   5  -2  246.78    8.20
   3   5  -2  235.98    8.20
  -3   5   2  232.48    8.20
  -2  -5   2    0.20    0.30
  -2  -5   2   -0.10    0.20
  -2  -5   2    0.20    0.30
   2  -5  -2    0.10    0.30
  -2  -5   2    0.20    0.20
   2  -5  -2    0.10    0.20
   2  -5  -2    0.20    0.10
  -2   5   2    0.20    0.10
  -2   5   2    0.10    0.30
  -2   5   2    0.20    0.20
  -2   5   2    0.20    0.30
   2   5  -2    0.20    0.30
   2   5  -2    0.10    0.30
   2   5  -2    0.20    0.20
   2   5  -2    0.20    0.30
   1  -5  -2  218.98    7.60
  -1  -5   2  216.78    7.60
  -1  -5   2  218.18    7.50
   1  -5  -2  219.28    7.50
   1  -5  -2  230.08    7.50
  -1  -5   2  229.88    7.50
   1   5  -2  228.48    7.60
  -1   5   2  210.08    7.60
   1   5  -2  221.78    7.60
  -1   5   2  222.28    7.50
   1   5  -2  224.98    7.60
   1   5  -2  229.18    7.50
   0  -5  -2    0.30    0.30
   0  -5  -2    0.20    0.20
   0  -5   2    0.20    0.30
   0  -5  -2    0.40    0.30
   0  -5   2    0.20    0.20
   0  -5   2    0.20    0.30
   0   5  -2    0.20    0.30
   0   5   2    0.20    0.20
   0   5  -2    0.40    0.20
   0   5   2    0.20    0.30
   0   5   2    0.20    0.30
   0   5  -2    0.20    0.20
   0   5  -2    0.30    0.20
   1  -5   2    9.10    0.60
   1  -5   2    9.10    0.60
  -1  -5  -2    9.40    0.60
  -1  -5  -2    8.80    0.60
  -1  -5  -2   11.20    0.40
   1  -5   2    9.90    0.60
   1   5   2    9.50    0.60
  -1   5  -2    8.90    0.60
   1   5   2   10.10    0.60
  -1   5  -2    9.50    0.50
  -1   5  -2    8.90    0.50
   1   5   2   10.30    0.50
  -1   5  -2    9.10    0.60
   1   5   2    9.90    0.60
  -2  -5  -2   36.20    1.70
  -2  -5  -2   41.40    1.50
   2  -5   2   42.00    1.60
  -2  -5  -2   40.40    1.60
   2  -5   2   39.20    1.60
  -2   5  -2   42.60    1.50
  -2   5  -2   40.20    1.60
  -2   5  -2   41.20    1.60
   2   5   2   44.90    1.60
   2   5   2   41.20    1.60
  -2   5  -2   42.00    1.60
   2   5   2   40.30    1.60
   2   5   2   41.70    1.60
  -3  -5  -2   10.70    0.70
   3  -5   2   10.10    0.70
  -3  -5  -2   13.70    0.60
   3  -5   2   10.60    0.60
   3   5   2   11.30    0.70
  -3   5  -2   10.30    0.70
   3   5   2   11.30    0.70
  -3   5  -2   11.10    0.60
  -3   5  -2   11.40    0.60
   3   5   2   11.40    0.70
   3   5   2   10.10    0.60
  -4  -5  -2    2.40    0.40
   4  -5   2    1.90    0.30
   4  -5   2    2.20    0.40
  -4  -5  -2    2.70    0.40
  -4   5  -2    3.00    0.40
  -4   5  -2    1.70    0.40
   4   5   2    2.10    0.40
   4   5   2    2.20    0.40
   4   5   2    2.40    0.40
   4   5   2    2.10    0.40
  -4   5  -2    3.70    0.40
  -5  -5  -2  149.09    5.20
  -5  -5  -2  151.58    5.20
   5  -5   2  145.49    5.30
   5  -5   2  143.69    5.10
   5   5   2  151.08    5.30
   5   5   2  155.88    5.20
  -5   5  -2  143.19    5.20
   5   5   2  150.48    5.20
  -5   5  -2  150.78    5.20
  -5   5  -2  148.79    5.20
   5   5   2  146.49    5.20
  -6  -5  -2   45.30    1.90
   6  -5   2   46.50    2.00
  -6  -5  -2   42.90    2.00
   6  -5   2   47.40    1.80
   6   5   2   49.50    1.90
  -6   5  -2   48.80    1.90
  -6   5  -2   47.30    1.90
   6   5   2   45.60    2.00
  -6   5  -2   45.40    2.00
   6   5   2   48.00    1.90
  -7  -5  -2    7.60    0.90
   7  -5   2    9.80    0.70
   7  -5   2    9.60    0.90
   7   5   2   11.10    1.00
  -7   5  -2    9.30    1.00
   7   5   2   10.20    0.90
   7   5   2    9.90    0.90
  -7   5  -2   10.20    0.90
  -7   5  -2    9.20    0.80
  -8  -5  -2   62.09    2.70
   8  -5   2   67.29    2.50
   8  -5   2   63.99    2.70
   8   5   2   69.49    2.60
   8   5   2   68.39    2.70
  -8   5  -2   67.29    2.70
  -8   5  -2   64.99    2.70
   8   5   2   67.59    2.60
  -8   5  -2   67.59    2.60
   9  -5   2    1.40    0.70
  -9  -5  -2    1.20    0.70
   9  -5   2    1.60    0.50
  -9   5  -2    1.60    0.80
  -9   5  -2    1.90    0.60
   9   5   2    0.60    0.60
  -9   5  -2    1.10    0.70
  10  -5   2   11.30    0.90
 -10  -5  -2   15.30    1.30
  10  -5   2   11.60    1.30
 -10   5  -2   14.90    1.30
  10   5   2   14.00    1.30
 -10   5  -2   13.10    1.40
  11  -5   2    2.50    0.50
  11  -5   2    2.30    1.00
 -11  -5  -2    1.60    1.10
 -11   5  -2    2.30    0.90
 -11   5  -2    1.70    1.00
  11   5   2    2.50    0.90
  11  -6  -2    1.70    1.00
 -11  -6   2    2.30    1.10
  11   6  -2    2.50    1.00
 -10  -6   2    3.00    1.00
  10  -6  -2    3.10    0.90
  10   6  -2    4.10    0.90
  10   6  -2    2.90    0.80
 -10   6   2    4.00    0.70
 -10   6   2    3.20    0.90
   9  -6  -2   80.19    3.20
  -9  -6   2   85.19    3.20
  -9   6   2   82.69    3.10
  -9   6   2   84.89    3.30
   9   6  -2   73.69    3.20
   9   6  -2   77.59    3.20
  -8  -6   2    2.10    0.70
   8  -6  -2    2.50    0.80
   8   6  -2    1.80    0.60
   8   6  -2    2.30    0.70
  -8   6   2    2.80    0.70
  -8   6   2    1.60    0.50
   7  -6  -2    3.70    0.70
  -7  -6   2    3.80    0.60
  -7   6   2    3.70    0.50
  -7   6   2    4.60    0.70
   7   6  -2    3.70    0.70
   7   6  -2    4.00    0.70
  -6  -6   2  157.28    5.50
   6  -6  -2  158.78    5.50
   6   6  -2  150.28    5.50
   6   6  -2  154.58    5.50
  -6   6   2  156.58    5.40
  -6   6   2  151.98    5.50
   5  -6  -2   15.80    1.00
  -5  -6   2   13.60    1.00
  -5  -6   2   15.60    0.90
  -5   6   2   15.10    0.90
  -5   6   2   15.30    0.80
   5   6  -2   13.70    0.90
   5   6  -2   16.90    0.90
  -4  -6   2    6.80    0.80
  -4  -6   2    8.00    0.80
   4  -6  -2    8.60    0.70
  -4  -6   2    8.10    0.60
  -4   6   2    8.30    0.50
  -4   6   2    8.30    0.70
   4   6  -2    8.70    0.70
   4   6  -2    6.20    0.70
   4   6  -2    7.60    0.60
   3  -6  -2   17.30    0.70
  -3  -6   2   17.50    1.00
   3  -6  -2   17.70    0.70
  -3  -6   2   13.40    0.90
  -3  -6   2   17.60    0.80
   3   6  -2   15.50    0.90
   3   6  -2   15.00    0.90
  -3   6   2   17.90    0.80
  -3   6   2   16.10    0.90
   3   6  -2   17.90    0.80
   3   6  -2   17.00    0.90
   2  -6  -2    0.50    0.30
  -2  -6   2    0.30    0.40
  -2  -6   2    0.10    0.30
   2  -6  -2    0.40    0.20
   2  -6  -2    0.40    0.20
  -2  -6   2    0.50    0.30
   2   6  -2    0.20    0.40
   2   6  -2    0.10    0.30
   2   6  -2    0.10    0.30
   2   6  -2    0.10    0.30
  -2   6   2    0.30    0.20
  -2   6   2    0.30    0.30
   1  -6  -2   -0.20    0.30
   1  -6  -2    0.20    0.20
  -1  -6   2   -0.10    0.30
  -1  -6   2    0.10    0.30
   1   6  -2    0.10    0.40
   1   6  -2    0.00    0.30
   1   6  -2   -0.10    0.30
  -1   6   2   -0.10    0.20
  -1   6   2    0.00    0.30
   0  -6  -2    1.00    0.40
   0  -6  -2    0.80    0.20
   0  -6   2    1.60    0.30
   0  -6   2    1.00    0.30
   0   6   2    1.00    0.30
   0   6   2    1.40    0.30
   0   6  -2    1.40    0.40
   0   6  -2    1.50    0.30
   0   6   2    1.40    0.40
   0   6  -2    0.90    0.30
  -1  -6  -2    8.50    0.60
   1  -6   2    7.50    0.60
  -1  -6  -2    8.90    0.60
  -1   6  -2    8.50    0.60
  -1   6  -2   10.20    0.60
   1   6   2    8.80    0.60
   1   6   2    9.30    0.60
   1   6   2    9.20    0.60
  -2  -6  -2   99.09    3.50
   2  -6   2   92.69    3.50
   2  -6   2   97.09    3.50
   2   6   2  101.49    3.50
  -2   6  -2  100.49    3.50
   2   6   2   99.89    3.50
  -2   6  -2   98.29    3.60
   2   6   2  102.59    3.50
   3  -6   2   84.59    3.00
   3  -6   2   89.89    3.10
  -3  -6  -2   79.79    3.10
   3   6   2   87.79    3.10
   3   6   2   86.09    3.10
   3   6   2   86.39    3.10
  -3   6  -2   87.09    3.10
  -3   6  -2   81.49    3.00
  -4  -6  -2    2.70    0.50
   4  -6   2    3.50    0.50
  -4  -6  -2    2.20    0.40
   4  -6   2    2.50    0.40
  -4   6  -2    2.80    0.40
   4   6   2    2.30    0.40
   4   6   2    2.30    0.50
  -4   6  -2    3.50    0.50
   4   6   2    1.80    0.40
   5  -6   2    4.40    0.60
   5  -6   2    5.40    0.60
  -5  -6  -2    4.70    0.60
  -5  -6  -2    5.60    0.60
   5   6   2    5.40    0.60
  -5   6  -2    5.80    0.60
  -5   6  -2    5.70    0.70
   5   6   2    4.70    0.60
   6  -6   2    6.90    0.60
   6  -6   2    7.40    0.80
  -6  -6  -2    8.50    0.80
  -6  -6  -2    6.20    0.70
  -6   6  -2    5.20    0.70
   6   6   2    5.90    0.70
   6   6   2    7.80    0.80
  -6   6  -2    6.40    0.60
   6   6   2    6.80    0.80
   7  -6   2    4.60    0.70
  -7  -6  -2    6.20    1.20
  -7  -6  -2    6.40    0.70
   7  -6   2    5.90    0.60
   7   6   2    6.80    0.80
   7   6   2    9.00    0.90
  -7   6  -2    5.60    0.70
   7   6   2    7.20    0.80
  -7   6  -2    6.60    0.80
   8  -6   2    6.80    0.70
   8  -6   2    6.40    0.90
  -8  -6  -2    5.80    0.90
   8   6   2    7.10    1.00
  -8   6  -2    8.70    1.00
  -8   6  -2    8.80    0.90
   8   6   2    8.40    1.00
   9  -6   2   47.10    2.30
   9  -6   2   48.80    1.90
  -9  -6  -2   51.79    2.30
  -9   6  -2   49.10    2.30
   9   6   2   52.29    2.30
  -9   6  -2   48.00    2.20
 -10  -6  -2    1.20    1.00
  10  -6   2    0.50    0.50
  10  -6   2    1.00    1.00
 -10   6  -2    0.40    0.80
 -10   6  -2    0.10    0.80
  10   6   2    1.60    0.90
  10  -7  -2   17.40    1.60
 -10   7   2   18.00    1.30
  10   7  -2   19.30    1.50
  10   7  -2   18.10    1.70
 -10   7   2   17.10    1.60
   9  -7  -2    0.40    0.90
   9   7  -2    0.70    0.80
  -9   7   2    0.50    0.80
   9   7  -2    1.00    0.80
  -9   7   2    0.40    0.60
   8  -7  -2    2.70    0.80
  -8   7   2    4.60    0.80
  -8   7   2    4.50    0.60
   8   7  -2    4.60    0.80
   8   7  -2    6.30    0.90
   7  -7  -2   -0.20    0.70
   7   7  -2    0.10    0.50
   7   7  -2   -0.20    0.60
  -7   7   2    0.10    0.40
  -7   7   2    0.50    0.60
   6  -7  -2    5.80    0.80
   6   7  -2    5.90    0.70
  -6   7   2    5.20    0.70
  -6   7   2    6.80    0.60
   6   7  -2    4.90    0.70
  -5  -7   2   68.89    2.70
   5  -7  -2   72.19    2.70
   5   7  -2   70.49    2.70
  -5   7   2   67.69    2.50
  -5   7   2   65.49    2.70
   5   7  -2   66.29    2.60
   4  -7  -2    1.10    0.50
  -4  -7   2    1.20    0.50
   4   7  -2    1.50    0.60
   4   7  -2    1.30    0.50
  -4   7   2    1.40    0.50
  -4   7   2    1.10    0.30
   3  -7  -2   14.70    0.70
   3  -7  -2   16.00    1.00
  -3  -7   2   14.40    1.00
   3   7  -2   16.10    0.90
   3   7  -2   14.40    0.90
  -3   7   2   14.20    0.90
   3   7  -2   16.90    0.90
  -3   7   2   14.30    0.80
   3   7  -2   14.20    1.00
   2  -7  -2   26.80    1.20
  -2  -7   2   21.60    1.20
  -2  -7   2   21.10    1.10
   2  -7  -2   23.50    1.00
   2   7  -2   24.00    1.10
  -2   7   2   22.40    1.00
  -2   7   2   25.50    1.10
   2   7  -2   25.10    1.10
   2   7  -2   21.40    1.40
   2   7  -2   22.90    1.10
   1  -7  -2   96.19    3.40
  -1  -7   2   97.89    3.50
  -1  -7   2   95.59    3.50
   1  -7  -2  100.69    3.60
  -1   7   2   95.99    3.40
   1   7  -2   96.69    3.50
  -1   7   2  100.59    3.50
   1   7  -2   94.79    3.50
   1   7  -2   98.79    3.50
   0  -7   2   30.50    1.40
   0  -7   2   34.90    1.50
   0  -7  -2   33.00    1.40
   0  -7  -2   34.80    1.50
   0   7  -2   34.80    1.40
   0   7   2   33.70    1.40
   0   7  -2   34.20    1.40
   0   7   2   35.00    1.50
   0   7   2   36.90    1.40
  -1  -7  -2   63.89    2.40
   1  -7   2   60.99    2.40
   1  -7   2   61.89    2.40
  -1  -7  -2   61.09    2.40
  -1   7  -2   65.59    2.40
   1   7   2   64.99    2.40
  -1   7  -2   67.19    2.40
   1   7   2   64.59    2.40
   1   7   2   62.89    2.40
  -2  -7  -2    2.70    0.40
   2  -7   2    2.10    0.50
   2  -7   2    1.90    0.40
   2   7   2    2.10    0.40
  -2   7  -2    2.90    0.50
   2   7   2    2.90    0.40
  -2   7  -2    3.40    0.50
   2   7   2    1.80    0.40
  -3  -7  -2    1.30    0.40
   3  -7   2    1.60    0.50
   3  -7   2    1.10    0.40
   3   7   2    1.40    0.50
   3   7   2    1.60    0.50
  -3   7  -2    0.90    0.40
  -3   7  -2    0.70    0.40
   3   7   2    0.60    0.40
  -4  -7  -2   46.70    1.90
   4  -7   2   44.60    1.80
   4  -7   2   44.60    1.90
  -4   7  -2   43.80    1.90
   4   7   2   44.20    1.80
   4   7   2   47.20    1.90
   4   7   2   46.30    1.90
  -5  -7  -2   46.80    2.00
   5  -7   2   44.20    2.00
   5  -7   2   44.70    1.80
  -5   7  -2   44.50    1.90
   5   7   2   47.50    1.90
  -5   7  -2   44.20    1.90
   5   7   2   45.70    1.90
  -6  -7  -2   13.00    1.10
   6  -7   2   15.00    1.20
   6  -7   2   13.60    0.80
   6   7   2   14.90    1.10
  -6   7  -2   14.50    0.90
   6   7   2   13.50    1.00
  -6   7  -2   14.70    1.10
  -7  -7  -2    1.30    0.70
   7  -7   2    0.90    0.40
   7  -7   2    1.10    0.70
  -7   7  -2    0.60    0.60
  -7   7  -2    0.60    0.50
   7   7   2    1.30    0.70
   8  -7   2    0.40    0.40
   8  -7   2    0.70    0.70
  -8   7  -2    0.70    0.70
  -8   7  -2    0.10    0.60
   9  -7   2    8.30    1.20
   9  -7   2    7.90    0.70
  -9   7  -2    8.20    1.10
  -9   7  -2   10.00    1.00
 -10   7  -2    6.20    1.00
 -10   7  -2    5.50    1.20
  10   7   2    5.50    1.30
   9  -8  -2    0.70    0.90
  -9   8   2    0.60    1.00
   9   8  -2    0.40    0.90
   9   8  -2    0.30    0.90
  -9   8   2    0.00    0.60
   8  -8  -2    0.80    0.80
  -8   8   2   -0.40    0.80
   8   8  -2    0.90    0.90
  -8   8   2    0.40    0.60
   8   8  -2    0.70    0.80
   7  -8  -2   33.50    1.90
   7   8  -2   31.30    1.80
  -7   8   2   31.90    1.50
   7   8  -2   36.60    1.90
  -7   8   2   33.50    1.80
   6  -8  -2    2.80    0.80
  -6   8   2    2.00    0.50
  -6   8   2    2.50    0.70
   6   8  -2    3.00    0.70
   6   8  -2    3.00    0.70
   5  -8  -2    4.60    0.70
  -5  -8   2    4.80    0.80
  -5   8   2    4.40    0.70
   5   8  -2    4.30    0.70
  -5   8   2    4.20    0.50
  -4  -8   2    8.70    1.00
   4  -8  -2    8.80    0.90
  -4   8   2    8.20    0.80
   4   8  -2    7.40    0.80
  -4   8   2    8.00    0.70
   3  -8  -2   11.40    0.60
   3  -8  -2   11.10    0.90
  -3  -8   2   13.50    1.00
  -3   8   2   11.80    0.80
   3   8  -2   11.30    0.90
  -3   8   2   13.90    0.90
  -2  -8   2  696.33   23.00
   2  -8  -2  671.53   22.90
   2  -8  -2  655.13   23.00
  -2  -8   2  677.73   23.00
   2   8  -2  680.03   23.00
  -2   8   2  687.83   22.90
   2   8  -2  715.73   23.00
   2   8  -2  693.23   23.00
  -2   8   2  670.83   23.00
  -1  -8   2    3.30    0.60
  -1  -8   2    3.00    0.50
   1  -8  -2    3.20    0.40
   1  -8  -2    3.70    0.70
   1   8  -2    3.80    0.60
   1   8  -2    3.50    0.60
  -1   8   2    3.00    0.50
   1   8  -2    4.00    0.60
  -1   8   2    3.40    0.60
   0  -8  -2  198.18    6.90
   0  -8   2  189.98    6.80
   0  -8   2  200.88    6.80
   0  -8  -2  197.88    6.70
   0   8  -2  191.28    6.80
   0   8  -2  201.08    6.80
   0   8   2  197.18    6.90
   0   8   2  195.28    6.80
   0   8   2  192.58    6.80
  -1  -8  -2   -0.40    0.50
  -1  -8  -2    0.30    0.40
   1  -8   2    0.10    0.40
   1  -8   2   -0.30    0.40
   1   8   2    0.20    0.40
   1   8   2    0.40    0.50
  -1   8  -2    0.10    0.40
   1   8   2   -0.10    0.50
  -1   8  -2   -0.20    0.40
   2  -8   2    2.10    0.60
  -2  -8  -2    1.90    0.50
   2  -8   2    2.50    0.50
   2   8   2    1.50    0.50
  -2   8  -2    2.80    0.50
   2   8   2    2.30    0.60
   2   8   2    1.90    0.50
  -2   8  -2    1.70    0.50
   3  -8   2    1.50    0.40
   3  -8   2    1.20    0.60
  -3  -8  -2    2.00    0.50
   3   8   2    1.20    0.50
  -3   8  -2    1.40    0.50
   3   8   2    2.10    0.60
  -3   8  -2    1.10    0.50
   3   8   2    1.50    0.60
   4  -8   2  248.28    8.70
  -4  -8  -2  254.57    8.80
   4  -8   2  253.97    8.90
   4   8   2  266.97    8.80
  -4   8  -2  258.37    8.90
  -4   8  -2  246.68    8.80
   4   8   2  258.17    8.80
   5  -8   2   15.20    0.90
   5  -8   2   16.40    1.20
  -5  -8  -2   15.60    1.10
   5   8   2   17.70    1.10
  -5   8  -2   16.90    1.10
  -5   8  -2   14.60    1.00
   5   8   2   14.80    1.10
   6  -8   2    2.60    0.80
  -6  -8  -2    2.70    0.70
   6  -8   2    2.00    0.50
  -6   8  -2    2.30    0.60
  -6   8  -2    2.20    0.70
   6   8   2    2.60    0.80
   7  -8   2    0.20    0.70
  -7  -8  -2    0.30    0.70
   7  -8   2    0.30    0.40
  -7   8  -2    0.50    0.70
  -7   8  -2    0.40    0.60
   8  -8   2   29.00    1.80
   8  -8   2   27.40    1.20
  -8   8  -2   28.90    1.60
  -8   8  -2   28.80    1.80
   9  -8   2    6.70    1.90
  -9   8  -2    4.30    1.10
  -9   8  -2    3.80    0.90
   8  -9  -2    0.10    0.90
  -8   9   2   -0.30    0.90
  -8   9   2   -0.50    0.60
   8   9  -2    0.50    1.00
   7  -9  -2    8.70    1.20
   7   9  -2    7.40    1.10
  -7   9   2    8.00    1.10
  -7   9   2    7.40    0.80
   6  -9  -2    0.40    0.80
  -6   9   2   -0.30    0.70
  -6   9   2    0.10    0.50
   6   9  -2   -0.30    0.80
  -5  -9   2   42.80    2.10
   5  -9  -2   42.30    2.10
  -5   9   2   42.30    1.80
  -5   9   2   40.00    1.90
   5   9  -2   42.30    2.00
   4  -9  -2    2.60    0.70
  -4  -9   2    3.70    0.80
  -4   9   2    3.00    0.70
  -4   9   2    2.40    0.50
   4   9  -2    3.50    0.70
   3  -9  -2   32.40    1.30
   3  -9  -2   33.40    1.70
  -3  -9   2   30.50    1.70
   3   9  -2   34.70    1.70
  -3   9   2   35.50    1.50
  -3   9   2   34.80    1.60
   2  -9  -2   39.10    1.80
  -2  -9   2   40.00    1.80
   2  -9  -2   40.80    1.60
  -2   9   2   41.00    1.80
  -2   9   2   40.20    1.70
   2   9  -2   40.20    1.90
   1  -9  -2   11.20    0.70
  -1  -9   2   10.20    1.00
  -1  -9   2   12.20    1.00
   1  -9  -2    8.50    0.90
   1   9  -2   11.00    1.00
  -1   9   2   10.20    0.90
   1   9  -2   11.30    1.00
   1   9  -2    8.90    0.90
  -1   9   2   12.40    1.00
  -1   9   2   11.30    0.80
   0  -9   2    8.80    0.90
   0  -9  -2    9.30    0.90
   0  -9   2    9.70    0.90
   0  -9  -2    8.30    0.70
   0   9   2    7.00    0.70
   0   9   2    8.70    0.90
   0   9   2    7.10    0.80
   0   9  -2    6.40    0.70
   0   9  -2    8.20    0.80
   1  -9   2    9.20    1.00
  -1  -9  -2    8.60    0.80
   1  -9   2    7.90    0.80
  -1  -9  -2   10.90    1.00
   1   9   2   10.10    0.90
   1   9   2    6.70    0.80
   1   9   2    8.00    0.80
  -1   9  -2    8.40    0.80
  -1   9  -2    9.10    0.90
   2  -9   2   39.20    1.70
  -2  -9  -2   38.00    1.70
   2  -9   2   42.00    1.90
  -2   9  -2   42.00    1.80
   2   9   2   39.50    1.80
   2   9   2   43.20    1.80
   2   9   2   40.70    1.80
  -2   9  -2   37.50    1.80
   3  -9   2    0.60    0.40
  -3  -9  -2    0.90    0.50
   3  -9   2    1.20    0.70
  -3   9  -2    0.90    0.60
   3   9   2    0.80    0.70
  -3   9  -2   -0.10    0.50
   3   9   2    1.20    0.60
   3   9   2    1.40    0.70
  -4  -9  -2    6.70    0.70
   4  -9   2    6.60    0.80
   4  -9   2    8.10    0.90
   4   9   2    7.70    0.90
  -4   9  -2    8.30    0.90
   4   9   2    7.50    0.90
  -4   9  -2    7.10    0.80
  -5  -9  -2   24.90    1.40
   5  -9   2   24.00    1.20
   5  -9   2   25.80    1.60
   5   9   2   28.50    1.50
  -5   9  -2   25.50    1.50
  -5   9  -2   24.60    1.40
   6  -9   2   12.90    0.90
  -6  -9  -2   11.80    1.30
   6  -9   2   13.90    1.40
  -6   9  -2   12.60    1.30
  -6   9  -2   14.70    1.10
   7  -9   2    4.50    1.10
   7  -9   2    4.40    0.60
  -7  -9  -2    3.40    0.90
  -7   9  -2    2.90    0.90
  -7   9  -2    3.00    0.80
   8  -9   2   18.20    1.80
   8  -9   2   15.90    0.90
  -8   9  -2   19.00    1.70
  -8   9  -2   18.20    1.50
   7 -10  -2   -0.20    1.10
   7  10  -2    0.10    1.00
  -7  10   2   -0.40    0.90
  -7  10   2    0.30    0.70
   6 -10  -2    0.10    0.90
  -6  10   2    0.20    0.60
  -6  10   2    0.10    0.90
   6  10  -2    0.20    0.90
   5 -10  -2    5.70    1.00
  -5 -10   2    5.80    1.00
  -5  10   2    7.10    0.80
   5  10  -2    7.20    1.00
  -5  10   2    5.70    1.00
  -4 -10   2   29.70    1.70
   4 -10  -2   31.70    1.70
  -4  10   2   29.20    1.70
   4  10  -2   32.10    1.70
  -4  10   2   29.80    1.50
  -3 -10   2   10.70    1.20
   3 -10  -2   13.50    1.30
   3 -10  -2   10.70    0.60
  -3  10   2   11.10    1.20
  -3  10   2   11.10    1.00
   3  10  -2   12.60    1.10
   2 -10  -2    2.90    0.40
   2 -10  -2    2.20    0.70
  -2 -10   2    2.20    0.70
   2  10  -2    2.60    0.70
  -2  10   2    2.50    0.60
  -2  10   2    3.30    0.80
   1 -10  -2   50.29    2.30
  -1 -10   2   51.59    2.20
   1 -10  -2   50.49    2.00
  -1  10   2   54.39    2.30
  -1  10   2   50.09    2.10
  -1  10   2   52.09    2.30
   1  10  -2   55.19    2.30
   0 -10   2    7.10    0.80
   0 -10  -2    6.40    0.90
   0 -10  -2    6.70    0.70
   0 -10   2    8.10    0.90
   0  10   2    6.80    0.80
   0  10  -2    5.70    0.80
   0  10   2    5.70    0.80
   0  10  -2    6.30    0.80
   0  10   2    4.90    0.90
   0  10  -2    7.50    0.90
   1 -10   2   36.20    1.80
  -1 -10  -2   40.20    1.90
   1 -10   2   37.30    1.70
  -1 -10  -2   36.20    1.60
  -1  10  -2   31.60    1.70
   1  10   2   35.70    1.70
   1  10   2   39.00    1.80
  -1  10  -2   34.90    1.70
   1  10   2   35.30    1.80
   2 -10   2    6.50    0.70
   2 -10   2    7.10    0.90
  -2 -10  -2    5.80    0.70
  -2  10  -2    6.70    0.90
   2  10   2    7.70    0.80
  -2  10  -2    5.50    0.80
   2  10   2    8.00    0.90
   2  10   2    7.90    0.90
  -3 -10  -2    1.80    0.60
   3 -10   2    1.80    0.60
   3 -10   2    1.30    0.80
  -3  10  -2    1.10    0.70
  -3  10  -2    1.90    0.70
   3  10   2    2.30    0.80
   3  10   2    1.10    0.70
  -4 -10  -2    0.20    0.60
   4 -10   2    1.60    0.90
   4 -10   2    0.80    0.50
  -4  10  -2    0.90    0.80
   4  10   2    0.40    0.80
  -4  10  -2    0.50    0.70
   5 -10   2    0.30    0.50
   5 -10   2    0.10    0.80
  -5 -10  -2    0.50    0.70
  -5  10  -2    0.50    0.90
  -5  10  -2    0.20    0.70
   6 -10   2    2.90    1.10
  -6 -10  -2    2.00    0.90
   6 -10   2    2.70    0.60
  -6  10  -2    3.00    0.90
  -6  10  -2    2.70    0.90
   7 -10   2   26.60    1.20
  -7 -10  -2   27.20    2.00
  -7  10  -2   29.20    1.70
  -5 -11   2   34.70    2.20
   5 -11  -2   35.40    2.20
   5  11  -2   33.40    2.00
  -5  11   2   35.30    2.00
  -5  11   2   32.80    1.80
   4 -11  -2    9.70    1.30
  -4 -11   2    8.00    1.10
  -4  11   2    9.70    1.20
   4  11  -2    9.60    1.10
  -4  11   2    9.30    1.00
  -3 -11   2   13.10    1.30
   3 -11  -2   14.30    1.50
   3  11  -2   14.00    1.50
  -3  11   2   12.80    1.20
  -3  11   2   15.00    1.40
  -2 -11   2    3.00    0.80
   2 -11  -2    2.30    0.40
   2 -11  -2    3.80    1.00
  -2  11   2    2.50    0.70
  -2  11   2    2.60    0.80
  -2  11   2    2.30    1.00
   2  11  -2    3.60    0.90
   1 -11  -2    4.60    1.00
   1 -11  -2    3.20    0.50
  -1 -11   2    3.60    0.80
  -1  11   2    3.80    0.90
  -1  11   2    3.70    1.00
  -1  11   2    3.00    0.70
   1  11  -2    2.70    0.80
   0 -11   2    1.90    0.70
   0 -11  -2    1.40    0.50
   0 -11  -2    1.60    0.80
   0  11   2    1.80    0.80
   0  11   2    2.80    0.80
   0  11  -2    1.30    0.80
   0  11   2    1.90    0.80
  -1 -11  -2   19.90    1.60
  -1 -11  -2   15.80    1.10
   1 -11   2   16.60    1.30
   1 -11   2   17.90    1.60
   1  11   2   19.00    1.50
  -1  11  -2   18.50    1.50
   1  11   2   17.90    1.30
  -1  11  -2   15.00    1.50
   1  11   2   16.10    1.40
   2 -11   2   14.50    1.20
   2 -11   2   15.30    1.50
  -2 -11  -2   14.20    1.10
  -2  11  -2   17.00    1.30
   2  11   2   16.40    1.50
  -2  11  -2   15.20    1.30
   2  11   2   16.70    1.40
   3 -11   2    1.30    0.60
   3 -11   2    1.20    1.00
  -3 -11  -2    0.90    0.60
  -3  11  -2    1.00    0.80
  -3  11  -2    1.60    0.80
   3  11   2    0.80    0.80
  -4 -11  -2    8.20    1.00
   4 -11   2    8.80    1.00
   4 -11   2   10.50    1.30
  -4  11  -2    6.90    1.10
   4  11   2    6.10    1.80
  -4  11  -2    7.40    1.00
  -5 -11  -2    9.40    1.10
   5 -11   2   10.70    1.30
   5 -11   2   10.00    1.00
  -5  11  -2   10.40    1.20
  -5  11  -2   10.50    1.40
   3 -12  -2   24.30    1.90
  -3 -12   2   21.60    1.90
  -3  12   2   21.70    1.70
  -3  12   2   23.10    1.80
  -3  12   2   23.00    1.60
   3  12  -2   25.80    2.20
   2 -12  -2   -0.40    1.10
  -2 -12   2    0.30    0.80
   2 -12  -2    0.70    0.40
  -2  12   2    1.40    1.00
   2  12  -2    0.70    1.00
  -2  12   2    1.40    1.10
  -2  12   2    0.90    0.90
   1 -12  -2    0.10    0.50
   1 -12  -2    0.20    1.10
  -1 -12   2    0.10    0.80
  -1  12   2   -0.20    1.10
  -1  12   2    0.10    0.90
   1  12  -2    0.50    1.10
  -1  12   2    0.40    0.90
   0 -12  -2    4.80    0.70
   0 -12  -2    4.50    1.20
   0 -12   2    5.00    0.90
   0  12   2    4.00    1.10
   0  12  -2    5.90    1.10
   0  12   2    4.00    1.10
   0  12   2    6.00    1.00
  -1 -12  -2   39.80    1.90
   1 -12   2   41.50    2.00
   1  12   2   45.50    2.50
   1  12   2   45.20    2.30
  -1  12  -2   45.80    2.40
   2  12   2   12.60    1.40
 -12   0   3    0.40    0.60
 -12   0   3   -0.20    0.90
  12   0  -3   -0.20    0.80
 -11   0   3    5.90    0.90
  11   0  -3    5.20    0.90
 -11   0   3    7.10    0.70
  11   0  -3    6.40    0.50
 -10   0   3   -0.40    0.60
 -10   0   3    0.10    0.40
  10   0  -3    0.00    0.30
  10   0  -3    0.10    0.60
  -9   0   3   16.50    1.10
  -9   0   3   15.60    0.90
   9   0  -3   17.50    1.00
   9   0  -3   16.00    1.00
   9   0  -3   15.20    0.70
  -8   0   3   -0.30    0.40
   8   0  -3    0.10    0.20
   8   0  -3   -0.20    0.40
  -8   0   3    0.00    0.30
   8   0  -3    0.00    0.40
  -7   0   3  150.38    5.40
   7   0  -3  149.88    5.30
   7   0  -3  160.18    5.30
   7   0  -3  153.68    5.20
  -7   0   3  149.79    5.30
   6   0  -3    0.10    0.20
   6   0  -3   -0.10    0.20
   6   0  -3   -0.10    0.30
  -6   0   3    0.10    0.30
   6   0  -3    0.10    0.10
  -6   0   3   -0.20    0.20
   5   0  -3  382.76   12.70
   5   0  -3  376.36   12.70
   5   0  -3  385.26   12.60
   5   0  -3  379.36   12.60
  -5   0   3  378.26   12.60
  -5   0   3  359.06   12.70
   4   0  -3    0.00    0.10
  -4   0   3    0.00    0.10
   4   0  -3    0.00    0.20
   4   0  -3    0.10    0.10
   4   0  -3    0.00    0.20
   4   0  -3   -0.10    0.20
  -4   0   3    0.00    0.10
  -4   0   3    0.10    0.20
   3   0  -3   54.09    1.90
  -3   0   3   54.99    1.90
   3   0  -3   55.89    2.00
   3   0  -3   56.29    1.90
  -3   0   3   51.79    1.90
   3   0  -3   58.19    1.90
   3   0  -3   55.49    2.00
  -3   0   3   54.29    2.00
  -2   0   3    0.20    0.10
   2   0  -3    0.00    0.10
   2   0  -3    0.10    0.10
   2   0  -3    0.10    0.10
  -1   0   3 2093.39   69.39
  -1   0   3 2098.89   69.49
  -1   0   3 2025.50   69.39
   1   0  -3 2021.20   69.49
   1   0  -3 2133.49   69.59
   1   0  -3 2147.59   69.49
   0   0  -3    0.00    0.10
   0   0  -3    0.10    0.10
   0   0   3    0.20    0.10
   0   0   3    0.30    0.10
  -1   0  -3   19.60    0.70
  -1   0  -3   20.30    0.80
  -1   0  -3   19.90    0.70
  -1   0  -3   18.00    0.70
   1   0   3   18.90    0.70
  -2   0  -3    0.00    0.10
  -2   0  -3    0.10    0.10
   2   0   3    0.00    0.10
   2   0   3    0.10    0.10
   2   0   3    0.10    0.10
   2   0   3    0.10    0.10
  -2   0  -3    0.00    0.10
   3   0   3   68.59    2.30
  -3   0  -3   66.99    2.30
   3   0   3   65.69    2.30
   3   0   3   65.59    2.30
  -3   0  -3   65.29    2.30
  -3   0  -3   63.49    2.30
   4   0   3    0.00    0.20
  -4   0  -3    0.00    0.20
   4   0   3    0.30    0.20
  -4   0  -3    0.00    0.20
  -4   0  -3    0.20    0.20
   4   0   3    0.00    0.20
   4   0   3    0.00    0.20
  -5   0  -3   54.19    2.00
   5   0   3   49.20    2.00
  -5   0  -3   61.49    2.10
   5   0   3   51.39    2.00
  -5   0  -3   56.69    2.00
   5   0   3   52.39    2.00
  -6   0  -3   -0.10    0.30
   6   0   3    0.00    0.30
   6   0   3    0.00    0.30
  -6   0  -3    0.10    0.40
  -6   0  -3    0.20    0.30
   6   0   3   -0.10    0.30
  -7   0  -3   67.99    2.60
   7   0   3   71.89    2.50
  -7   0  -3   65.39    2.50
   7   0   3   67.19    2.60
   7   0   3   64.89    2.50
   8   0   3   -0.20    0.40
   8   0   3   -0.10    0.40
  -8   0  -3    0.00    0.40
   8   0   3   -0.20    0.40
  -8   0  -3    0.00    0.40
  -9   0  -3   26.70    1.50
   9   0   3   25.80    1.40
   9   0   3   29.50    1.40
   9   0   3   27.70    1.40
  -9   0  -3   30.40    1.40
  10   0   3    0.00    0.50
  10   0   3    0.30    0.70
 -10   0  -3    0.00    0.60
  10   0   3   -0.10    0.60
 -10   0  -3    0.50    0.70
  11   0   3    1.10    0.60
  11   0   3    2.00    0.80
 -11   0  -3    1.60    0.90
  12   0   3   -0.60    1.00
 -12  -1   3   24.40    1.50
 -12  -1   3   24.20    1.80
  12  -1  -3   27.10    1.80
  12   1  -3   25.40    1.70
  12   1  -3   26.30    1.20
 -12   1   3   27.20    1.90
 -12   1   3   26.00    1.50
 -11  -1   3   12.20    1.10
 -11  -1   3   12.60    1.40
  11  -1  -3   14.60    1.20
 -11   1   3   12.90    1.30
  11   1  -3   13.10    0.80
 -11   1   3   14.30    1.00
  11   1  -3   14.60    1.30
 -10  -1   3    0.30    0.40
 -10  -1   3   -0.10    0.60
  10  -1  -3    0.30    0.60
  10  -1  -3    0.10    0.50
  10   1  -3    0.00    0.60
 -10   1   3   -0.60    0.60
 -10   1   3    0.10    0.40
  10   1  -3    0.30    0.30
  -9  -1   3   33.00    1.70
   9  -1  -3   34.50    1.20
   9  -1  -3   35.10    1.60
  -9  -1   3   34.60    1.50
   9  -1  -3   34.80    1.60
  -9   1   3   32.30    1.40
   9   1  -3   33.80    1.60
  -9   1   3   36.50    1.70
   9   1  -3   33.30    1.40
   8  -1  -3   30.20    1.10
  -8  -1   3   32.90    1.50
  -8  -1   3   33.20    1.30
   8  -1  -3   31.60    1.40
   8  -1  -3   30.90    1.40
   8   1  -3   31.40    1.20
  -8   1   3   30.20    1.30
  -8   1   3   30.10    1.50
   8   1  -3   31.90    1.30
   8   1  -3   29.60    1.40
  -7  -1   3   57.79    2.10
  -7  -1   3   59.29    2.30
   7  -1  -3   55.99    2.00
   7  -1  -3   57.19    2.20
   7  -1  -3   53.59    2.20
   7  -1  -3   58.59    2.00
   7   1  -3   61.39    2.10
   7   1  -3   54.79    2.20
  -7   1   3   54.79    2.20
   7   1  -3   57.19    2.10
  -7   1   3   55.59    2.10
   6  -1  -3   64.49    2.20
   6  -1  -3   64.29    2.40
   6  -1  -3   66.29    2.20
  -6  -1   3   63.59    2.30
   6  -1  -3   62.89    2.30
  -6  -1   3   59.89    2.40
   6   1  -3   65.99    2.30
  -6   1   3   60.79    2.40
   6   1  -3   61.59    2.30
   6   1  -3   61.99    2.40
  -6   1   3   64.79    2.30
   5  -1  -3    0.80    0.20
  -5  -1   3    0.60    0.30
   5  -1  -3    0.50    0.20
  -5  -1   3    0.50    0.20
   5   1  -3    0.60    0.20
   5   1  -3    0.70    0.20
  -5   1   3    0.50    0.20
   5   1  -3    0.50    0.20
  -5   1   3    0.80    0.20
  -5   1   3    0.50    0.30
   5   1  -3    0.40    0.20
  -4  -1   3   80.69    2.90
   4  -1  -3   80.19    2.80
  -4  -1   3   73.09    2.80
   4  -1  -3   78.49    2.80
   4   1  -3   84.19    2.80
  -4   1   3   78.29    2.70
   4   1  -3   81.89    2.80
  -4   1   3   77.19    2.90
   4   1  -3   87.89    2.80
   4   1  -3   81.09    2.90
   4   1  -3   78.09    2.80
  -4   1   3   83.19    2.70
   3  -1  -3  974.70   32.40
   3  -1  -3  979.00   32.40
  -3  -1   3  933.81   32.50
  -3  -1   3  949.51   32.40
   3  -1  -3  956.80   32.40
   3   1  -3 1018.20   32.40
   3   1  -3  968.10   32.50
  -3   1   3 1003.80   32.50
   3   1  -3 1009.40   32.40
  -3   1   3  953.90   32.30
  -3   1   3  910.61   32.30
   3   1  -3 1001.00   32.40
   3   1  -3  984.00   32.40
   2  -1  -3 4558.54  148.69
   2  -1  -3 4684.53  148.79
   2  -1  -3 4436.26  148.79
  -2  -1   3 4224.28  148.59
   2   1  -3 4473.55  148.49
   2   1  -3 4485.15  148.59
   2   1  -3 4377.96  148.79
  -1  -1   3 4142.99  140.89
   1  -1  -3 4143.79  140.99
   1  -1  -3 4249.17  141.09
   1  -1  -3 4348.96  140.99
   1   1  -3 4291.57  141.09
   1   1  -3 4236.78  140.99
   1   1  -3 4211.58  140.89
   0  -1  -3  455.75   15.10
   0  -1   3  457.45   15.10
   0  -1  -3  457.35   15.10
   0  -1   3  461.45   15.10
   0  -1  -3  458.25   15.10
   0   1  -3  466.85   15.10
   0   1  -3  456.05   15.10
   0   1   3  431.76   15.10
   0   1  -3  456.85   15.10
   0   1   3  432.06   15.10
   1  -1   3 1358.66   44.60
   1  -1   3 1259.17   44.50
  -1  -1  -3 1316.77   44.60
  -1  -1  -3 1339.07   44.70
   1  -1   3 1332.57   44.50
  -1   1  -3 1347.47   44.60
   1   1   3 1317.57   44.60
   1   1   3 1343.97   44.60
  -1   1  -3 1364.76   44.60
  -1   1  -3 1366.96   44.50
  -1   1  -3 1374.86   44.60
  -2  -1  -3    0.10    0.10
   2  -1   3    0.10    0.10
  -2  -1  -3    0.20    0.10
   2  -1   3    0.10    0.10
  -2  -1  -3    0.00    0.10
   2  -1   3    0.20    0.10
   2  -1   3    0.10    0.10
   2   1   3    0.10    0.20
  -2   1  -3    0.10    0.10
   2   1   3    0.20    0.10
   2   1   3    0.10    0.10
  -2   1  -3    0.20    0.10
  -2   1  -3    0.30    0.10
   2   1   3    0.10    0.10
  -2   1  -3    0.40    0.10
   3  -1   3  132.49    4.70
  -3  -1  -3  127.39    4.70
   3  -1   3  136.29    4.70
   3  -1   3  131.19    4.70
  -3  -1  -3  140.69    4.70
   3  -1   3  136.99    4.70
  -3  -1  -3  139.99    4.70
   3   1   3  135.79    4.70
  -3   1  -3  134.29    4.70
  -3   1  -3  141.29    4.70
   3   1   3  135.19    4.70
   3   1   3  140.49    4.60
   3   1   3  145.59    4.70
  -3   1  -3  142.09    4.70
   4  -1   3  175.78    5.60
   4  -1   3  158.98    5.60
  -4  -1  -3  166.38    5.60
  -4  -1  -3  162.88    5.70
   4  -1   3  162.28    5.60
   4  -1   3  164.48    5.60
  -4  -1  -3  155.18    5.60
   4   1   3  169.28    5.60
   4   1   3  160.78    5.60
  -4   1  -3  161.58    5.70
  -4   1  -3  167.68    5.60
   4   1   3  164.48    5.60
  -4   1  -3  165.68    5.60
  -4   1  -3  165.08    5.60
   5  -1   3  144.59    5.00
  -5  -1  -3  143.69    5.10
   5  -1   3  142.89    5.00
  -5  -1  -3  156.48    5.10
   5  -1   3  143.09    5.00
   5  -1   3  143.19    5.10
  -5  -1  -3  154.18    5.00
   5   1   3  151.78    5.00
   5   1   3  136.99    5.00
  -5   1  -3  145.39    5.00
   5   1   3  146.19    5.00
  -5   1  -3  141.99    5.10
  -5   1  -3  141.99    5.10
   5   1   3  143.99    5.00
  -6  -1  -3   56.89    2.00
   6  -1   3   52.79    2.00
  -6  -1  -3   51.99    2.10
   6  -1   3   50.79    2.00
   6  -1   3   49.30    2.00
  -6  -1  -3   53.89    2.10
   6   1   3   53.19    2.00
   6   1   3   53.89    2.00
   6   1   3   53.49    2.00
  -6   1  -3   54.89    2.00
  -6   1  -3   51.69    2.10
   7  -1   3    2.80    0.40
  -7  -1  -3    4.00    0.50
   7  -1   3    2.50    0.50
   7  -1   3    4.00    0.50
  -7  -1  -3    3.10    0.40
   7   1   3    3.30    0.50
   7   1   3    2.90    0.50
  -7   1  -3    3.80    0.50
   7   1   3    3.80    0.50
  -7   1  -3    3.30    0.40
   8  -1   3   36.10    1.60
  -8  -1  -3   34.80    1.50
   8  -1   3   34.20    1.50
  -8  -1  -3   35.00    1.60
   8  -1   3   37.10    1.60
  -8   1  -3   33.40    1.60
   8   1   3   33.40    1.50
  -8   1  -3   35.70    1.50
   8   1   3   35.30    1.60
   8   1   3   35.50    1.50
   9  -1   3   26.30    1.30
  -9  -1  -3   27.70    1.50
   9  -1   3   29.10    1.50
  -9  -1  -3   26.20    1.40
   9  -1   3   30.20    1.50
   9   1   3   26.50    1.50
   9   1   3   28.10    1.40
  -9   1  -3   28.70    1.40
  -9   1  -3   28.20    1.50
   9   1   3   32.10    1.40
  10  -1   3   14.60    1.00
  10  -1   3   18.00    1.30
  10  -1   3   17.50    1.30
 -10  -1  -3   15.60    1.20
  10   1   3   16.40    1.30
 -10   1  -3   15.20    1.20
 -10   1  -3   13.80    1.20
  10   1   3   15.30    1.10
 -10   1  -3   16.80    1.20
  11  -1   3    0.20    0.60
  11  -1   3    0.90    0.80
 -11  -1  -3    0.10    0.80
 -11   1  -3    0.60    0.80
  11   1   3    0.20    0.60
  11   1   3    0.60    0.80
 -11   1  -3    0.70    0.90
 -11   1  -3    0.80    0.80
  12  -1   3    3.90    1.00
  12   1   3    5.10    1.20
 -12  -2   3    2.00    1.00
 -12  -2   3    1.70    0.80
  12  -2  -3    2.30    1.00
  12   2  -3    2.30    0.50
 -12   2   3    2.90    0.70
  12   2  -3    2.90    1.00
 -12   2   3    2.20    1.10
 -11  -2   3    0.30    0.60
  11  -2  -3    1.60    0.90
 -11  -2   3    0.60    0.80
  11  -2  -3    0.40    0.80
 -11   2   3    0.80    0.50
  11   2  -3    0.60    0.40
  11   2  -3    0.70    0.70
 -11   2   3    0.50    0.80
  10  -2  -3    0.30    0.60
 -10  -2   3    0.20    0.50
  10  -2  -3    0.10    0.60
 -10  -2   3    0.10    0.60
  10   2  -3    0.10    0.40
 -10   2   3    0.60    0.60
 -10   2   3    0.30    0.40
  10   2  -3    0.30    0.60
   9  -2  -3  112.49    4.20
   9  -2  -3  115.89    4.10
  -9  -2   3  113.49    4.20
  -9  -2   3  110.39    4.10
  -9   2   3  110.79    4.00
   9   2  -3  116.19    4.00
  -9   2   3  110.09    4.20
   9   2  -3  114.19    4.20
   8  -2  -3  153.08    5.40
  -8  -2   3  154.48    5.40
  -8  -2   3  156.58    5.50
   8  -2  -3  144.59    5.40
  -8   2   3  150.28    5.30
  -8   2   3  156.08    5.50
   8   2  -3  159.48    5.40
   8   2  -3  154.68    5.30
  -7  -2   3   26.30    1.30
  -7  -2   3   27.20    1.20
   7  -2  -3   26.20    1.20
   7  -2  -3   26.30    1.20
   7   2  -3   24.60    1.10
  -7   2   3   27.00    1.30
   7   2  -3   28.30    1.30
  -7   2   3   26.80    1.10
   7   2  -3   28.70    1.10
   6  -2  -3    0.10    0.30
   6  -2  -3   -0.20    0.30
  -6  -2   3   -0.30    0.30
  -6  -2   3    0.00    0.30
  -6   2   3    0.10    0.20
   6   2  -3   -0.20    0.30
   6   2  -3   -0.10    0.20
  -6   2   3   -0.10    0.30
   6   2  -3    0.10    0.20
   5  -2  -3   89.89    3.10
  -5  -2   3   83.69    3.10
  -5  -2   3   89.39    3.20
   5  -2  -3   89.09    3.20
  -5  -2   3   93.49    3.20
   5   2  -3   88.59    3.10
  -5   2   3   90.19    3.00
  -5   2   3   87.49    3.00
  -5   2   3   84.89    3.20
   5   2  -3   91.29    3.10
   5   2  -3   84.19    3.10
   4  -2  -3   30.60    1.20
  -4  -2   3   30.50    1.20
   4  -2  -3   33.80    1.20
  -4  -2   3   29.10    1.20
  -4  -2   3   30.20    1.20
  -4   2   3   28.90    1.10
   4   2  -3   28.80    1.20
  -4   2   3   28.80    1.20
   4   2  -3   28.60    1.20
   4   2  -3   33.10    1.10
   4   2  -3   29.50    1.10
  -4   2   3   30.60    1.10
   3  -2  -3   21.60    0.80
   3  -2  -3   21.30    0.80
  -3  -2   3   19.70    0.90
  -3  -2   3   21.20    0.80
  -3  -2   3   19.30    0.80
   3  -2  -3   19.90    0.80
  -3   2   3   20.60    0.70
  -3   2   3   19.20    0.80
   3   2  -3   19.40    0.80
   3   2  -3   20.90    0.70
  -3   2   3   20.10    0.70
   3   2  -3   19.50    0.80
   3   2  -3   21.50    0.80
   2  -2  -3    3.40    0.30
  -2  -2   3    3.50    0.30
  -2  -2   3    3.20    0.30
   2  -2  -3    3.80    0.30
   2  -2  -3    3.30    0.30
  -2   2   3    3.10    0.30
   2   2  -3    3.10    0.30
   2   2  -3    2.60    0.30
   2   2  -3    3.90    0.30
  -1  -2   3 1579.14   53.29
   1  -2  -3 1582.74   53.29
   1  -2  -3 1566.04   53.29
  -1  -2   3 1631.64   53.29
   1  -2  -3 1627.04   53.29
  -1  -2   3 1574.04   53.29
  -1   2   3 1564.54   53.29
   1   2  -3 1590.74   53.29
   1   2  -3 1608.64   53.29
  -1   2   3 1588.74   53.29
  -1   2   3 1623.44   53.39
   1   2  -3 1676.93   53.39
   1   2  -3 1610.24   53.29
   0  -2   3  141.99    4.90
   0  -2  -3  147.59    4.80
   0  -2  -3  144.69    4.80
   0  -2   3  146.99    4.80
   0  -2  -3  144.29    4.80
   0  -2   3  145.19    4.80
   0  -2  -3  139.49    4.90
   0   2   3  139.99    4.80
   0   2   3  134.59    4.90
   0   2  -3  146.79    4.80
   0   2   3  146.69    4.80
   0   2  -3  138.79    4.80
   0   2  -3  144.79    4.80
  -1  -2  -3   52.59    1.80
  -1  -2  -3   51.39    1.80
   1  -2   3   50.09    1.80
   1  -2   3   49.80    1.80
   1  -2   3   51.79    1.80
  -1   2  -3   46.40    1.80
   1   2   3   53.09    1.70
  -1   2  -3   50.89    1.80
   1   2   3   50.99    1.80
  -1   2  -3   51.89    1.80
   1   2   3   51.59    1.80
  -2  -2  -3   68.49    2.40
  -2  -2  -3   69.79    2.30
  -2  -2  -3   66.99    2.40
   2  -2   3   61.09    2.30
   2  -2   3   65.59    2.40
   2  -2   3   66.39    2.30
  -2   2  -3   66.59    2.30
  -2   2  -3   65.49    2.40
  -2   2  -3   68.59    2.30
  -2   2  -3   63.19    2.40
   2   2   3   72.59    2.40
   2   2   3   66.09    2.40
   2   2   3   67.79    2.30
   2   2   3   70.59    2.30
  -3  -2  -3   50.29    1.90
  -3  -2  -3   49.50    1.90
   3  -2   3   52.79    1.90
  -3  -2  -3   50.09    1.90
   3  -2   3   51.79    1.90
   3  -2   3   51.69    1.90
   3  -2   3   50.99    1.90
  -3   2  -3   53.89    1.90
   3   2   3   52.99    1.80
  -3   2  -3   51.49    1.90
  -3   2  -3   55.59    1.90
   3   2   3   52.89    1.90
  -3   2  -3   51.39    1.90
   3   2   3   51.49    1.90
   3   2   3   52.39    1.90
  -4  -2  -3   15.60    0.80
  -4  -2  -3   16.90    0.80
   4  -2   3   15.80    0.80
   4  -2   3   15.80    0.80
   4  -2   3   17.90    0.80
   4  -2   3   14.60    0.70
  -4   2  -3   17.40    0.80
  -4   2  -3   15.70    0.80
   4   2   3   17.90    0.80
  -4   2  -3   17.40    0.80
   4   2   3   16.10    0.80
  -4   2  -3   16.90    0.80
   4   2   3   18.50    0.80
   4   2   3   17.10    0.70
  -5  -2  -3    0.70    0.40
   5  -2   3    0.60    0.30
   5  -2   3    0.70    0.30
   5  -2   3    1.30    0.30
  -5  -2  -3    0.90    0.30
  -5  -2  -3    0.80    0.30
   5   2   3    0.30    0.30
  -5   2  -3    0.90    0.40
   5   2   3    0.50    0.30
   5   2   3    1.00    0.30
  -5   2  -3    0.80    0.30
  -5   2  -3    0.80    0.30
  -5   2  -3    0.80    0.30
   5   2   3    0.80    0.30
  -6  -2  -3   24.40    1.10
   6  -2   3   22.90    1.10
  -6  -2  -3   21.60    1.10
   6  -2   3   23.90    1.10
   6  -2   3   24.00    1.10
  -6  -2  -3   25.20    1.10
  -6   2  -3   23.40    1.10
   6   2   3   24.00    1.10
   6   2   3   23.70    1.10
   6   2   3   24.10    1.10
  -6   2  -3   24.60    1.10
  -7  -2  -3    0.30    0.40
   7  -2   3    0.60    0.40
  -7  -2  -3    0.40    0.40
   7  -2   3    0.60    0.40
   7  -2   3    0.10    0.30
   7   2   3    0.30    0.40
  -7   2  -3    0.80    0.40
  -7   2  -3    0.60    0.40
  -7   2  -3    0.40    0.40
   7   2   3    0.40    0.40
   7   2   3    0.20    0.40
   8  -2   3    1.40    0.40
  -8  -2  -3    1.00    0.50
   8  -2   3    0.80    0.50
   8  -2   3    0.80    0.50
  -8  -2  -3    1.20    0.50
   8   2   3    0.60    0.50
   8   2   3    0.80    0.40
  -8   2  -3    0.60    0.50
  -8   2  -3    0.70    0.40
   8   2   3    0.90    0.50
  -8   2  -3    0.80    0.50
   9  -2   3   10.50    1.00
  -9  -2  -3   10.90    1.00
   9  -2   3   10.80    0.80
   9  -2   3    9.30    1.00
  -9   2  -3    9.20    0.90
   9   2   3   11.70    1.00
  -9   2  -3   11.30    1.00
   9   2   3   10.60    0.90
  -9   2  -3    9.80    1.10
   9   2   3   10.80    0.90
 -10  -2  -3    0.60    0.70
  10  -2   3    1.90    0.50
  10  -2   3    1.50    0.70
  10  -2   3    1.20    0.70
 -10   2  -3    0.90    0.80
  10   2   3    0.50    0.60
 -10   2  -3    1.00    0.60
  10   2   3    1.20    0.70
 -10   2  -3    1.40    0.70
  11  -2   3   32.60    1.80
  11  -2   3   30.50    1.90
  11  -2   3   30.30    1.50
 -11   2  -3   32.00    1.80
  11   2   3   32.10    1.90
  11   2   3   29.40    1.60
 -11   2  -3   29.70    1.80
 -11   2  -3   28.40    1.70
  12  -3  -3    2.30    1.00
 -12  -3   3    3.20    0.90
 -12  -3   3    3.10    1.10
 -12   3   3    3.30    0.70
  12   3  -3    3.20    0.60
 -12   3   3    3.70    1.20
 -12   3   3    3.50    1.00
  12   3  -3    2.00    0.90
  11  -3  -3    1.30    0.80
 -11  -3   3    1.10    0.70
 -11  -3   3    1.40    0.80
  11  -3  -3    0.60    0.80
 -11   3   3    1.50    0.50
  11   3  -3    1.20    0.80
 -11   3   3    2.30    1.00
 -11   3   3    0.50    0.70
  11   3  -3    1.10    0.50
 -10  -3   3   28.10    1.60
 -10  -3   3   30.00    1.60
  10  -3  -3   31.70    1.70
  10  -3  -3   30.40    1.60
  10   3  -3   30.60    1.60
 -10   3   3   30.20    1.70
 -10   3   3   26.90    1.60
  10   3  -3   31.00    1.40
 -10   3   3   29.00    1.40
   9  -3  -3   57.99    2.40
  -9  -3   3   55.59    2.40
   9  -3  -3   61.89    2.50
  -9  -3   3   60.79    2.40
   9   3  -3   56.19    2.40
  -9   3   3   59.89    2.40
  -9   3   3   58.09    2.20
   9   3  -3   58.49    2.30
  -8  -3   3   24.30    1.20
  -8  -3   3   24.10    1.40
   8  -3  -3   24.40    1.30
   8  -3  -3   25.40    1.30
   8   3  -3   25.10    1.30
  -8   3   3   26.40    1.30
  -8   3   3   25.80    1.10
   8   3  -3   25.60    1.20
   7  -3  -3   90.39    3.40
  -7  -3   3   93.29    3.40
  -7  -3   3   94.39    3.50
   7  -3  -3   89.59    3.40
   7   3  -3   93.19    3.40
  -7   3   3   94.69    3.40
   7   3  -3   93.09    3.30
  -7   3   3   92.89    3.20
   6  -3  -3    8.50    0.60
  -6  -3   3   10.90    0.70
  -6  -3   3    9.20    0.60
   6  -3  -3    8.70    0.60
  -6   3   3    7.20    0.60
  -6   3   3    7.80    0.50
   6   3  -3   10.20    0.50
   6   3  -3    8.40    0.60
   6   3  -3    7.40    0.60
  -5  -3   3  213.98    7.20
  -5  -3   3  199.98    7.10
   5  -3  -3  201.38    7.10
  -5  -3   3  220.88    7.20
   5  -3  -3  209.28    7.10
  -5   3   3  200.58    7.00
  -5   3   3  203.78    7.10
   5   3  -3  202.28    7.10
  -5   3   3  209.38    7.00
  -5   3   3  212.68    7.10
   5   3  -3  207.48    7.10
   5   3  -3  211.38    7.00
  -4  -3   3  361.96   11.90
  -4  -3   3  357.46   11.90
   4  -3  -3  342.77   11.90
   4  -3  -3  353.36   11.90
  -4  -3   3  357.76   12.00
   4   3  -3  367.96   11.90
   4   3  -3  365.16   11.80
  -4   3   3  339.77   11.90
   4   3  -3  344.07   11.90
   4   3  -3  345.67   11.90
  -4   3   3  348.27   11.80
  -4   3   3  355.86   11.90
  -4   3   3  353.06   11.80
   3  -3  -3    0.40    0.20
  -3  -3   3    0.20    0.20
   3  -3  -3    0.40    0.20
  -3  -3   3    0.10    0.20
  -3   3   3    0.30    0.10
  -3   3   3    0.30    0.10
  -3   3   3    0.20    0.20
   3   3  -3    0.30    0.10
   3   3  -3    0.10    0.20
   3   3  -3    0.10    0.20
  -3   3   3    0.20    0.20
   3   3  -3    0.30    0.20
   3   3  -3    0.40    0.20
   2  -3  -3    0.30    0.20
   2  -3  -3    0.00    0.20
   2  -3  -3    0.00    0.20
  -2  -3   3    0.20    0.20
  -2  -3   3    0.10    0.20
  -2  -3   3    0.20    0.10
   2   3  -3    0.00    0.10
   2   3  -3    0.00    0.20
   2   3  -3    0.40    0.20
   2   3  -3    0.30    0.20
  -2   3   3    0.30    0.20
  -2   3   3    0.30    0.10
  -2   3   3    0.20    0.20
   2   3  -3    0.10    0.20
  -2   3   3    0.10    0.10
  -1  -3   3  218.68    7.20
   1  -3  -3  226.68    7.20
  -1  -3   3  213.68    7.20
  -1  -3   3  215.48    7.20
   1  -3  -3  212.48    7.20
   1   3  -3  216.28    7.20
  -1   3   3  213.18    7.20
   1   3  -3  204.38    7.20
  -1   3   3  215.38    7.20
  -1   3   3  212.28    7.10
   1   3  -3  210.08    7.20
   1   3  -3  200.78    7.20
   0  -3  -3  473.85   16.50
   0  -3  -3  509.55   16.40
   0  -3   3  504.05   16.40
   0  -3   3  497.05   16.50
   0  -3  -3  488.45   16.40
   0  -3  -3  503.85   16.40
   0  -3   3  490.45   16.50
   0   3  -3  480.95   16.50
   0   3   3  491.65   16.40
   0   3  -3  502.15   16.50
   0   3   3  474.15   16.50
   0   3  -3  476.45   16.50
   0   3   3  486.45   16.40
   0   3  -3  510.75   16.50
  -1  -3  -3   38.30    1.50
   1  -3   3   42.40    1.50
   1  -3   3   41.30    1.50
  -1  -3  -3   42.10    1.50
   1  -3   3   42.20    1.50
  -1   3  -3   40.50    1.50
   1   3   3   43.30    1.50
  -1   3  -3   40.70    1.50
   1   3   3   42.20    1.50
  -1   3  -3   41.90    1.50
   1   3   3   42.00    1.50
  -2  -3  -3  351.56   11.70
   2  -3   3  316.07   11.70
   2  -3   3  363.36   11.70
   2  -3   3  342.07   11.80
  -2  -3  -3  355.06   11.70
  -2  -3  -3  351.26   11.70
   2   3   3  340.77   11.80
   2   3   3  358.46   11.70
  -2   3  -3  350.66   11.80
  -2   3  -3  355.66   11.70
   2   3   3  347.97   11.70
  -2   3  -3  354.96   11.80
   2   3   3  359.46   11.80
  -2   3  -3  343.17   11.70
  -3  -3  -3    3.80    0.40
   3  -3   3    2.80    0.30
   3  -3   3    3.00    0.40
  -3  -3  -3    3.90    0.40
   3  -3   3    3.90    0.40
  -3  -3  -3    1.90    0.30
  -3   3  -3    3.20    0.40
   3   3   3    3.20    0.40
   3   3   3    2.80    0.30
  -3   3  -3    3.30    0.30
  -3   3  -3    2.40    0.30
   3   3   3    3.50    0.40
  -3   3  -3    3.60    0.40
   3   3   3    2.70    0.30
   4  -3   3    1.70    0.30
  -4  -3  -3    1.40    0.30
  -4  -3  -3    1.40    0.30
  -4  -3  -3    1.40    0.30
   4  -3   3    1.70    0.30
  -4   3  -3    2.00    0.30
  -4   3  -3    1.80    0.40
   4   3   3    0.90    0.30
   4   3   3    1.30    0.30
  -4   3  -3    1.20    0.30
   4   3   3    1.50    0.30
  -4   3  -3    1.40    0.30
   4   3   3    1.00    0.30
  -5  -3  -3   60.59    2.40
   5  -3   3   62.19    2.40
  -5  -3  -3   62.29    2.30
  -5  -3  -3   61.49    2.30
   5  -3   3   58.79    2.30
   5  -3   3   60.59    2.30
   5   3   3   62.49    2.40
  -5   3  -3   65.39    2.30
  -5   3  -3   61.99    2.30
  -5   3  -3   66.29    2.40
   5   3   3   66.49    2.30
   5   3   3   62.89    2.30
   5   3   3   65.09    2.30
   6  -3   3  487.75   16.70
   6  -3   3  488.55   16.70
  -6  -3  -3  509.55   16.70
  -6  -3  -3  487.85   16.70
   6  -3   3  505.55   16.70
  -6  -3  -3  482.35   16.70
  -6   3  -3  495.35   16.70
  -6   3  -3  505.55   16.70
   6   3   3  494.65   16.60
  -6   3  -3  492.65   16.70
   6   3   3  487.25   16.70
   6   3   3  501.15   16.70
   7  -3   3   84.79    3.10
   7  -3   3   85.89    3.20
   7  -3   3   83.79    3.20
  -7  -3  -3   84.89    3.20
  -7   3  -3   82.89    3.10
   7   3   3   86.29    3.10
   7   3   3   84.89    3.20
  -7   3  -3   84.29    3.20
   7   3   3   85.69    3.20
  -7   3  -3   87.39    3.20
   8  -3   3    5.10    0.60
   8  -3   3    6.20    0.70
   8  -3   3    5.90    0.70
  -8  -3  -3    6.20    0.70
   8   3   3    6.10    0.70
  -8   3  -3    4.10    0.60
  -8   3  -3    4.80    0.70
  -8   3  -3    5.40    0.60
   8   3   3    6.00    0.70
   8   3   3    5.50    0.70
   9  -3   3    9.00    0.90
   9  -3   3    8.00    0.80
   9  -3   3    8.10    0.90
  -9  -3  -3    8.00    0.90
   9   3   3    7.80    0.90
  -9   3  -3    9.30    0.90
  -9   3  -3    8.60    0.90
  -9   3  -3    6.90    0.80
   9   3   3   10.20    0.90
  10  -3   3    0.50    0.50
  10  -3   3    0.40    0.70
 -10  -3  -3    0.70    0.80
  10  -3   3    0.30    0.70
  10   3   3    0.60    0.70
  10   3   3    0.30    0.60
 -10   3  -3    1.10    0.70
 -10   3  -3    0.80    0.70
 -10   3  -3    0.70    0.70
  11  -3   3   26.10    1.90
 -11  -3  -3   28.20    1.90
  11  -3   3   27.30    1.50
  11  -3   3   29.70    1.80
  11   3   3   27.10    1.60
 -11   3  -3   32.20    2.00
 -11   3  -3   28.40    1.70
 -11   3  -3   27.50    1.80
  12  -4  -3    2.80    1.20
 -12   4   3    3.20    1.30
 -11  -4   3    0.20    0.90
  11  -4  -3   -0.30    0.90
  11  -4  -3    0.60    0.90
 -11  -4   3    0.30    0.90
 -11   4   3   -0.30    0.80
 -11   4   3    0.80    0.60
  11   4  -3    0.20    0.50
  11   4  -3    0.50    0.80
 -11   4   3    0.10    0.80
  10  -4  -3   35.40    1.90
  10  -4  -3   39.20    1.90
 -10  -4   3   37.30    1.90
 -10  -4   3   40.80    1.90
  10   4  -3   39.80    1.70
 -10   4   3   41.40    2.00
 -10   4   3   41.00    2.00
  10   4  -3   41.60    1.90
 -10   4   3   36.80    1.70
   9  -4  -3    1.90    0.60
   9  -4  -3    3.20    0.70
  -9  -4   3    3.30    0.70
  -9  -4   3    3.20    0.70
   9   4  -3    3.10    0.70
   9   4  -3    4.40    0.60
  -9   4   3    4.50    0.80
  -9   4   3    3.50    0.50
  -9   4   3    2.90    0.70
  -8  -4   3    8.00    0.80
  -8  -4   3    7.50    0.80
   8  -4  -3    7.90    0.80
   8  -4  -3    7.40    0.80
  -8   4   3    7.50    0.80
   8   4  -3    7.70    0.80
  -8   4   3    6.80    0.80
  -8   4   3    7.00    0.60
   8   4  -3    5.70    0.60
   7  -4  -3    2.60    0.50
  -7  -4   3    3.20    0.60
   7  -4  -3    2.50    0.50
  -7  -4   3    2.60    0.50
  -7   4   3    3.50    0.60
   7   4  -3    2.00    0.50
  -7   4   3    2.40    0.30
  -7   4   3    2.80    0.50
   7   4  -3    2.80    0.50
  -6  -4   3   38.60    1.70
  -6  -4   3   40.30    1.60
   6  -4  -3   41.00    1.70
   6  -4  -3   37.10    1.60
   6   4  -3   41.90    1.70
  -6   4   3   41.70    1.50
  -6   4   3   38.20    1.60
  -6   4   3   38.50    1.70
   6   4  -3   41.10    1.60
   5  -4  -3    1.50    0.40
  -5  -4   3    1.40    0.50
   5  -4  -3    1.10    0.40
  -5  -4   3    1.40    0.40
  -5  -4   3    1.30    0.40
   5   4  -3    0.70    0.30
  -5   4   3    1.10    0.30
  -5   4   3    1.00    0.20
  -5   4   3    0.60    0.30
   5   4  -3    1.90    0.30
   5   4  -3    1.30    0.30
  -4  -4   3    3.70    0.40
   4  -4  -3    5.10    0.50
  -4  -4   3    4.50    0.50
   4  -4  -3    5.10    0.50
  -4  -4   3    5.40    0.50
   4   4  -3    3.30    0.40
   4   4  -3    3.70    0.40
  -4   4   3    3.60    0.30
   4   4  -3    3.50    0.40
   4   4  -3    4.10    0.30
  -4   4   3    3.50    0.40
  -4   4   3    3.80    0.40
  -4   4   3    4.20    0.40
   3  -4  -3  115.49    4.10
  -3  -4   3  119.19    4.10
  -3  -4   3  118.79    4.10
  -3  -4   3  119.29    4.10
  -3   4   3  113.89    4.10
   3   4  -3  113.89    4.00
   3   4  -3  109.29    4.10
   3   4  -3  120.09    4.00
  -3   4   3  116.39    4.00
   3   4  -3  122.99    4.00
  -3   4   3  111.59    4.00
   3   4  -3  118.89    4.10
  -3   4   3  118.29    4.00
  -2  -4   3   39.00    1.40
  -2  -4   3   37.30    1.30
  -2  -4   3   38.60    1.40
   2  -4  -3   36.20    1.40
  -2   4   3   37.40    1.30
   2   4  -3   35.70    1.40
   2   4  -3   36.20    1.40
  -2   4   3   35.40    1.40
   2   4  -3   36.00    1.40
   2   4  -3   36.70    1.40
  -2   4   3   36.70    1.30
   2   4  -3   39.80    1.30
  -2   4   3   36.10    1.30
   1  -4  -3   60.59    2.00
   1  -4  -3   56.89    2.10
  -1  -4   3   60.29    2.10
  -1  -4   3   55.19    2.00
   1  -4  -3   58.79    2.00
   1  -4  -3   57.99    2.00
  -1  -4   3   59.59    2.10
  -1   4   3   55.19    2.10
  -1   4   3   54.99    2.00
   1   4  -3   58.09    2.10
   1   4  -3   58.59    2.10
   1   4  -3   55.69    2.00
   1   4  -3   57.89    2.10
  -1   4   3   54.69    2.00
   0  -4  -3   12.50    0.70
   0  -4  -3   16.00    0.60
   0  -4  -3   14.80    0.60
   0  -4   3   15.80    0.70
   0  -4   3   14.50    0.70
   0  -4   3   14.30    0.70
   0   4   3   14.00    0.60
   0   4  -3   15.30    0.70
   0   4  -3   15.20    0.60
   0   4  -3   15.20    0.70
   0   4   3   15.30    0.60
   0   4  -3   15.10    0.70
   0   4   3   14.90    0.70
  -1  -4  -3    6.40    0.40
   1  -4   3    7.40    0.50
   1  -4   3    6.60    0.50
   1  -4   3    6.80    0.40
  -1  -4  -3    7.70    0.40
  -1  -4  -3    6.50    0.50
   1   4   3    7.60    0.50
   1   4   3    7.30    0.60
  -1   4  -3    7.00    0.40
  -1   4  -3    5.20    0.50
   1   4   3    6.70    0.40
   1   4   3    6.60    0.40
  -1   4  -3    7.10    0.50
  -2  -4  -3 1436.46   48.80
  -2  -4  -3 1439.06   48.80
   2  -4   3 1415.56   48.80
  -2  -4  -3 1452.85   48.80
   2  -4   3 1437.46   48.80
   2  -4   3 1503.25   48.80
  -2   4  -3 1427.96   48.80
  -2   4  -3 1490.95   48.80
  -2   4  -3 1526.55   48.90
   2   4   3 1452.75   48.80
   2   4   3 1486.75   48.80
  -2   4  -3 1499.25   48.80
   2   4   3 1469.35   48.80
   3  -4   3    0.60    0.30
  -3  -4  -3    0.60    0.30
  -3  -4  -3    0.50    0.20
   3  -4   3    0.40    0.20
  -3  -4  -3    0.50    0.20
   3  -4   3    0.90    0.40
  -3   4  -3    0.50    0.20
   3   4   3    0.90    0.30
  -3   4  -3    0.90    0.30
   3   4   3    0.30    0.30
  -3   4  -3    0.60    0.30
   3   4   3    0.40    0.30
  -3   4  -3    0.80    0.30
   3   4   3    0.40    0.20
  -4  -4  -3   50.09    2.00
  -4  -4  -3   53.99    1.90
   4  -4   3   50.49    2.00
  -4  -4  -3   50.29    1.90
   4  -4   3   48.00    1.90
  -4   4  -3   53.39    1.90
   4   4   3   52.49    1.90
  -4   4  -3   51.29    2.00
  -4   4  -3   50.59    1.90
   4   4   3   51.99    2.00
  -5  -4  -3    0.50    0.40
  -5  -4  -3    1.40    0.40
   5  -4   3    0.10    0.40
   5  -4   3    0.40    0.30
  -5   4  -3    0.70    0.30
   5   4   3    0.60    0.30
  -5   4  -3    0.10    0.40
   5   4   3    0.40    0.40
  -5   4  -3    0.20    0.30
   5   4   3    0.60    0.40
   5   4   3    0.10    0.40
  -6  -4  -3  102.09    3.70
  -6  -4  -3  102.29    3.70
   6  -4   3   99.29    3.70
   6  -4   3  105.79    3.60
   6   4   3  101.59    3.70
   6   4   3  103.39    3.70
  -6   4  -3  100.49    3.70
  -6   4  -3  100.79    3.60
  -6   4  -3  100.29    3.70
   6   4   3  100.39    3.60
  -7  -4  -3    1.30    0.50
   7  -4   3    0.80    0.50
   7  -4   3    1.00    0.40
  -7  -4  -3    0.40    0.60
   7   4   3    0.50    0.50
  -7   4  -3    0.90    0.50
   7   4   3    1.00    0.60
  -7   4  -3    0.80    0.50
  -7   4  -3    0.80    0.50
   7   4   3    0.80    0.50
   8  -4   3    0.00    0.40
   8  -4   3    0.10    0.50
   8  -4   3    0.10    0.60
  -8  -4  -3    0.20    0.50
  -8   4  -3    0.50    0.50
   8   4   3    0.10    0.60
   8   4   3    0.10    0.60
  -8   4  -3    0.40    0.50
   8   4   3    0.70    0.60
  -8   4  -3    0.00    0.50
   9  -4   3    1.80    0.70
  -9  -4  -3    1.30    0.70
   9  -4   3    1.10    0.50
   9  -4   3    0.80    0.60
   9   4   3    0.70    0.70
  -9   4  -3    1.30    0.70
  -9   4  -3    1.50    0.60
  -9   4  -3    0.70    0.60
   9   4   3    0.70    0.60
  10  -4   3    2.80    0.60
  10  -4   3    1.70    0.90
  10  -4   3    2.70    0.90
 -10  -4  -3    2.30    0.80
 -10   4  -3    2.10    0.90
 -10   4  -3    2.90    0.90
 -10   4  -3    3.30    0.80
  10   4   3    2.80    0.80
  11  -4   3    2.30    0.60
 -11  -4  -3    2.50    1.00
  11  -4   3    2.30    1.00
  11  -4   3    2.40    0.90
  11   4   3    3.00    0.90
 -11   4  -3    2.60    1.10
 -11   4  -3    1.90    0.90
 -11   4  -3    2.40    1.10
 -11  -5   3    7.00    1.30
  11  -5  -3    7.70    1.20
  11  -5  -3    9.50    1.20
 -11   5   3    5.70    1.10
  11   5  -3    6.60    1.00
 -11   5   3    8.30    0.90
  11   5  -3    7.40    0.90
  10  -5  -3   37.40    1.90
 -10  -5   3   37.60    1.90
  10  -5  -3   33.60    1.90
 -10   5   3   38.70    1.90
 -10   5   3   37.60    1.70
  10   5  -3   37.70    1.80
  10   5  -3   36.80    1.90
   9  -5  -3   64.99    2.70
   9  -5  -3   65.79    2.70
  -9  -5   3   66.69    2.70
  -9  -5   3   65.79    2.70
  -9   5   3   67.89    2.50
  -9   5   3   65.49    2.80
   9   5  -3   66.09    2.70
   9   5  -3   67.09    2.60
   8  -5  -3    6.80    0.90
  -8  -5   3    9.00    0.90
   8  -5  -3    9.20    0.90
  -8  -5   3    8.20    0.90
   8   5  -3   10.20    1.00
  -8   5   3    8.50    0.70
  -8   5   3    9.80    1.00
   8   5  -3    8.70    0.90
  -7  -5   3    6.30    0.70
   7  -5  -3    7.40    0.70
   7  -5  -3    5.90    0.70
  -7  -5   3    7.90    0.80
  -7   5   3    7.00    0.60
  -7   5   3    6.60    0.70
   7   5  -3    7.50    0.80
   7   5  -3    6.60    0.70
  -6  -5   3    0.30    0.50
  -6  -5   3    0.10    0.40
   6  -5  -3   -0.20    0.40
   6  -5  -3    0.10    0.40
   6   5  -3   -0.10    0.40
  -6   5   3    0.20    0.40
  -6   5   3    0.00    0.40
  -6   5   3    0.10    0.30
   6   5  -3   -0.10    0.40
  -5  -5   3  206.98    6.80
  -5  -5   3  207.28    6.80
   5  -5  -3  192.68    6.80
   5  -5  -3  202.68    6.90
  -5  -5   3  170.18    7.10
  -5   5   3  196.88    6.70
  -5   5   3  199.08    6.90
   5   5  -3  192.38    6.80
  -5   5   3  201.18    6.70
   5   5  -3  196.38    6.80
  -4  -5   3  124.89    4.40
  -4  -5   3  128.19    4.40
   4  -5  -3  124.19    4.50
  -4  -5   3  132.39    4.50
  -4   5   3  119.89    4.40
  -4   5   3  129.99    4.30
  -4   5   3  122.59    4.30
   4   5  -3  120.99    4.40
   4   5  -3  124.69    4.40
   4   5  -3  131.19    4.30
  -3  -5   3    0.40    0.30
  -3  -5   3    0.20    0.30
  -3  -5   3    0.20    0.30
   3  -5  -3    0.30    0.30
  -3   5   3    0.50    0.20
  -3   5   3    0.40    0.30
   3   5  -3    0.50    0.30
   3   5  -3    0.20    0.30
   3   5  -3   -0.10    0.30
   3   5  -3    0.10    0.30
   3   5  -3    0.70    0.20
  -3   5   3    0.30    0.20
   2  -5  -3   20.80    1.00
  -2  -5   3   22.90    0.90
  -2  -5   3   24.10    0.90
   2  -5  -3   23.20    0.80
  -2  -5   3   21.40    1.00
   2  -5  -3   23.60    0.80
   2   5  -3   21.20    0.90
  -2   5   3   22.00    0.80
   2   5  -3   19.50    0.90
  -2   5   3   21.50    1.00
  -2   5   3   21.50    0.90
   2   5  -3   20.40    0.90
  -2   5   3   21.10    0.90
   2   5  -3   18.40    1.00
   2   5  -3   22.60    0.90
   1  -5  -3   16.10    0.80
   1  -5  -3   17.30    0.70
  -1  -5   3   14.30    0.80
  -1  -5   3   17.00    0.70
   1  -5  -3   17.00    0.70
   1   5  -3   16.60    0.80
  -1   5   3   16.30    0.80
   1   5  -3   15.30    0.80
   1   5  -3   17.20    0.80
   1   5  -3   15.70    0.70
  -1   5   3   17.50    0.70
   0  -5  -3    0.10    0.30
   0  -5   3   -0.10    0.30
   0  -5  -3    0.20    0.10
   0  -5   3    0.10    0.20
   0  -5  -3    0.30    0.20
   0  -5   3    0.00    0.30
   0  -5  -3    0.00    0.20
   0   5   3    0.30    0.20
   0   5  -3   -0.10    0.20
   0   5  -3    0.10    0.20
   0   5  -3   -0.10    0.30
   0   5  -3    0.00    0.30
   0   5   3    0.10    0.30
   0   5   3    0.20    0.20
   1  -5   3  175.28    6.30
   1  -5   3  180.48    6.30
  -1  -5  -3  177.98    6.40
  -1  -5  -3  192.18    6.20
   1  -5   3  194.18    6.30
  -1  -5  -3  175.88    6.30
   1   5   3  188.68    6.30
  -1   5  -3  184.08    6.40
  -1   5  -3  189.18    6.40
   1   5   3  182.78    6.30
  -1   5  -3  191.88    6.30
   1   5   3  179.88    6.30
  -1   5  -3  190.78    6.30
   2  -5   3  108.09    3.90
   2  -5   3  100.69    3.90
  -2  -5  -3  103.39    3.90
  -2  -5  -3  114.19    3.80
  -2   5  -3  112.09    3.90
  -2   5  -3  111.29    3.80
   2   5   3  113.09    3.90
   2   5   3  109.59    3.80
  -2   5  -3  108.29    3.90
  -2   5  -3  118.29    3.90
   2   5   3  111.59    3.80
   2   5   3  114.59    3.90
   3  -5   3   15.40    0.80
   3  -5   3   14.70    0.80
  -3  -5  -3   14.80    0.80
  -3  -5  -3   16.20    0.80
   3   5   3   17.00    0.80
  -3   5  -3   16.50    0.80
  -3   5  -3   15.10    0.80
   3   5   3   15.30    0.80
  -3   5  -3   15.80    0.80
   3   5   3   17.10    0.80
   3   5   3   15.30    0.90
   4  -5   3   32.30    1.30
   4  -5   3   33.30    1.40
  -4  -5  -3   27.90    1.30
  -4  -5  -3   31.70    1.30
  -4   5  -3   31.90    1.30
   4   5   3   30.10    1.30
   4   5   3   30.80    1.30
   4   5   3   30.20    1.40
  -4   5  -3   30.20    1.30
   4   5   3   30.50    1.30
  -4   5  -3   30.30    1.30
   5  -5   3  203.58    7.00
  -5  -5  -3  201.28    7.10
  -5  -5  -3  209.28    7.00
   5  -5   3  197.98    7.10
   5   5   3  200.98    7.00
  -5   5  -3  204.58    7.10
   5   5   3  193.88    7.00
   5   5   3  211.28    7.10
  -5   5  -3  202.78    7.00
  -5   5  -3  203.88    7.00
   5   5   3  207.88    7.00
   6  -5   3  347.37   12.00
  -6  -5  -3  352.96   12.10
   6  -5   3  358.76   12.10
  -6  -5  -3  340.27   12.10
  -6   5  -3  357.86   12.10
  -6   5  -3  364.86   12.10
   6   5   3  363.46   12.10
   6   5   3  347.07   12.10
  -6   5  -3  342.97   12.00
   6   5   3  370.06   12.00
  -7  -5  -3  172.78    6.10
   7  -5   3  174.08    6.00
  -7  -5  -3  173.28    6.20
   7  -5   3  170.28    6.20
  -7   5  -3  180.68    6.10
   7   5   3  174.08    6.20
  -7   5  -3  171.48    6.00
  -7   5  -3  165.48    6.10
   7   5   3  179.48    6.10
   7   5   3  166.08    6.10
   8  -5   3    0.30    0.60
  -8  -5  -3    0.30    0.60
   8  -5   3    0.30    0.40
  -8   5  -3    0.00    0.50
  -8   5  -3    1.40    0.70
   8   5   3    0.50    0.60
   8   5   3    0.30    0.60
  -8   5  -3    0.60    0.60
   9  -5   3    9.90    0.80
  -9  -5  -3    9.20    1.10
   9  -5   3   11.30    1.10
   9   5   3   10.50    1.20
  -9   5  -3   11.50    1.10
  -9   5  -3    9.50    1.10
   9   5   3   10.10    1.10
  -9   5  -3    9.00    0.90
  10  -5   3    2.80    0.90
 -10  -5  -3    2.50    0.90
  10  -5   3    2.10    0.60
 -10   5  -3    2.90    0.90
  10   5   3    1.90    0.80
 -10   5  -3    2.40    1.00
 -11   5  -3   23.10    1.80
  11   5   3   24.70    1.80
  11  -6  -3    1.90    1.00
 -11  -6   3    2.00    1.10
  11   6  -3    1.20    1.00
  10  -6  -3   -0.20    0.80
 -10  -6   3    1.20    0.90
  10  -6  -3    1.20    0.90
  10   6  -3    0.60    0.80
 -10   6   3    1.50    0.90
 -10   6   3    0.60    0.60
  10   6  -3    1.30    0.70
   9  -6  -3   32.60    1.80
   9  -6  -3   29.90    1.70
  -9  -6   3   34.20    1.80
   9   6  -3   31.50    1.80
  -9   6   3   31.80    1.80
  -9   6   3   37.00    1.60
   9   6  -3   34.00    1.70
  -8  -6   3   20.20    1.30
   8  -6  -3   17.90    1.30
  -8   6   3   18.00    1.00
  -8   6   3   19.70    1.30
   8   6  -3   19.70    1.30
   8   6  -3   20.80    1.30
  -7  -6   3    0.60    0.60
   7  -6  -3    0.70    0.60
   7   6  -3    0.30    0.60
  -7   6   3    0.40    0.50
  -7   6   3    0.40    0.40
   7   6  -3    0.30    0.50
  -6  -6   3    2.70    0.60
   6  -6  -3    3.50    0.70
   6   6  -3    2.30    0.50
   6   6  -3    2.80    0.60
  -6   6   3    2.90    0.40
  -6   6   3    2.90    0.60
  -5  -6   3   18.70    1.00
   5  -6  -3   19.20    1.10
  -5  -6   3   17.20    1.10
  -5   6   3   19.60    1.00
   5   6  -3   19.30    1.10
  -5   6   3   18.70    0.90
   5   6  -3   20.00    1.10
  -4  -6   3    0.50    0.50
  -4  -6   3    0.20    0.40
  -4  -6   3    0.50    0.50
   4  -6  -3    0.20    0.40
   4   6  -3    0.30    0.40
  -4   6   3    0.50    0.30
   4   6  -3    0.70    0.40
  -4   6   3    0.60    0.40
   3  -6  -3    0.00    0.40
  -3  -6   3   -0.10    0.40
  -3  -6   3    0.20    0.30
  -3  -6   3    0.10    0.40
   3   6  -3    0.00    0.40
   3   6  -3    0.00    0.30
   3   6  -3    0.30    0.40
  -3   6   3    0.30    0.20
   3   6  -3    0.00    0.40
  -3   6   3    0.20    0.30
  -2  -6   3   43.10    1.70
  -2  -6   3   45.70    1.60
  -2  -6   3   44.30    1.70
   2  -6  -3   39.90    1.70
   2  -6  -3   44.60    1.50
  -2  -6   3   41.80    1.80
   2  -6  -3   47.20    1.50
  -2   6   3   43.20    1.60
   2   6  -3   41.80    1.80
  -2   6   3   40.30    1.70
   2   6  -3   43.80    1.70
   2   6  -3   42.10    1.70
   2   6  -3   43.30    1.60
   2   6  -3   43.80    1.60
   1  -6  -3   46.80    1.90
  -1  -6   3   46.40    1.90
   1  -6  -3   50.59    1.70
   1  -6  -3   49.30    1.70
  -1  -6   3   47.50    1.80
   1   6  -3   44.50    1.90
   1   6  -3   45.90    1.80
  -1   6   3   45.70    1.80
  -1   6   3   49.20    1.80
   1   6  -3   48.30    1.80
   0  -6   3    7.30    0.60
   0  -6   3    6.60    0.60
   0  -6  -3    7.90    0.50
   0  -6  -3    6.40    0.60
   0   6  -3    8.50    0.60
   0   6  -3    7.10    0.70
   0   6   3    7.30    0.50
   0   6   3    6.50    0.60
   0   6   3    7.20    0.60
   0   6  -3    7.10    0.60
  -1  -6  -3    2.80    0.30
  -1  -6  -3    2.90    0.50
   1  -6   3    3.10    0.40
   1  -6   3    3.00    0.40
   1   6   3    4.40    0.50
   1   6   3    4.00    0.40
   1   6   3    3.20    0.40
  -1   6  -3    4.40    0.40
  -1   6  -3    4.10    0.50
  -1   6  -3    2.70    0.50
   2  -6   3   30.60    1.30
  -2  -6  -3   30.00    1.30
   2  -6   3   28.00    1.30
   2   6   3   34.10    1.30
   2   6   3   32.20    1.30
   2   6   3   33.40    1.30
  -2   6  -3   30.30    1.30
   3  -6   3   -0.30    0.30
  -3  -6  -3   -0.10    0.30
   3  -6   3    1.80    0.40
   3   6   3    0.10    0.30
  -3   6  -3    0.00    0.30
   3   6   3    0.00    0.30
   3   6   3   -0.20    0.30
  -3   6  -3    0.30    0.30
  -4  -6  -3   46.70    1.90
  -4  -6  -3   49.40    1.90
   4  -6   3   49.30    2.00
   4  -6   3   50.29    1.90
  -4   6  -3   48.20    1.90
   4   6   3   50.39    1.90
  -4   6  -3   47.80    2.00
   4   6   3   50.99    1.90
   4   6   3   47.70    1.90
   5  -6   3   81.09    3.00
  -5  -6  -3   85.39    3.20
  -5  -6  -3   82.79    3.10
   5  -6   3   81.99    3.20
   5   6   3   86.09    3.10
  -5   6  -3   85.19    3.20
  -5   6  -3   79.09    3.10
   5   6   3   82.89    3.10
   5   6   3   94.39    3.50
   6  -6   3   18.00    0.90
   6  -6   3   16.00    1.20
  -6  -6  -3   18.30    1.10
  -6  -6  -3   16.10    1.10
  -6   6  -3   16.50    1.00
  -6   6  -3   17.00    1.20
   6   6   3   16.90    1.10
   6   6   3   18.40    1.10
   7  -6   3   23.90    1.10
  -7  -6  -3   22.60    1.30
  -7  -6  -3   23.70    1.40
   7  -6   3   25.10    1.40
  -7   6  -3   23.50    1.30
   7   6   3   23.50    1.30
  -7   6  -3   22.70    1.30
   8  -6   3    2.60    0.70
  -8  -6  -3    2.90    0.70
   8  -6   3    3.00    0.50
  -8   6  -3    3.40    0.70
  -8   6  -3    2.40    0.80
   8   6   3    3.10    0.80
  -9  -6  -3   34.20    1.90
   9  -6   3   39.90    2.00
   9  -6   3   35.70    1.60
  -9   6  -3   34.80    1.80
   9   6   3   34.00    2.30
  -9   6  -3   34.40    1.90
 -10  -6  -3    3.20    1.10
  10  -6   3    2.30    1.00
  10  -6   3    2.40    0.60
  10   6   3    2.00    1.00
 -10   6  -3    1.80    0.90
 -10   6  -3    2.20    0.90
  10  -7  -3    0.30    0.90
 -10   7   3    0.10    0.60
 -10   7   3    0.20    0.90
  10   7  -3    0.30    1.00
  10   7  -3   -0.30    0.80
   9  -7  -3    6.00    1.10
   9   7  -3    5.30    0.90
   9   7  -3    4.40    0.90
  -9   7   3    4.20    0.90
  -9   7   3    5.70    0.70
   8  -7  -3   25.20    1.70
  -8   7   3   24.00    1.50
   8   7  -3   27.60    1.60
   8   7  -3   26.60    1.60
  -8   7   3   26.70    1.30
   7  -7  -3   45.50    2.00
  -7   7   3   41.00    1.70
   7   7  -3   42.90    1.90
   7   7  -3   44.70    2.00
  -7   7   3   41.10    2.00
   6  -7  -3    8.10    0.90
  -6   7   3    9.00    0.90
  -6   7   3    9.50    0.70
   6   7  -3    8.00    0.80
   6   7  -3    5.90    0.70
   5  -7  -3    3.50    0.60
   5   7  -3    2.10    0.60
  -5   7   3    2.80    0.40
   5   7  -3    2.20    0.50
  -5   7   3    2.70    0.60
  -4  -7   3    1.40    0.60
   4  -7  -3    1.70    0.60
  -4   7   3    2.00    0.40
   4   7  -3    1.50    0.50
   4   7  -3    1.50    0.60
  -4   7   3    1.90    0.50
   3  -7  -3  146.99    5.40
  -3  -7   3  154.88    5.40
  -3   7   3  147.39    5.40
   3   7  -3  147.99    5.40
   3   7  -3  159.18    5.40
  -3   7   3  153.98    5.20
  -2  -7   3  652.83   21.30
   2  -7  -3  616.04   21.30
  -2  -7   3  637.74   21.20
   2  -7  -3  622.84   21.10
   2   7  -3  643.04   21.30
   2   7  -3  615.44   21.30
   2   7  -3  648.84   21.30
   2   7  -3  644.84   21.20
  -2   7   3  611.64   21.20
  -2   7   3  628.84   21.30
   1  -7  -3  441.36   14.80
  -1  -7   3  424.26   15.00
   1  -7  -3  449.16   15.00
  -1  -7   3  442.76   14.90
   1   7  -3  453.15   15.00
  -1   7   3  443.06   15.00
   1   7  -3  449.26   15.00
  -1   7   3  439.06   14.90
   0  -7  -3    5.80    0.50
   0  -7   3    5.60    0.60
   0  -7  -3    6.30    0.70
   0  -7   3    6.10    0.60
   0   7   3    5.90    0.60
   0   7   3    4.30    0.50
   0   7  -3    4.90    0.50
   0   7  -3    4.40    0.50
   0   7   3    5.90    0.50
  -1  -7  -3    0.30    0.30
   1  -7   3    0.40    0.40
  -1  -7  -3    0.30    0.40
   1  -7   3    0.20    0.40
   1   7   3    0.10    0.40
   1   7   3    0.30    0.30
   1   7   3    0.60    0.40
  -1   7  -3    0.30    0.40
  -1   7  -3    1.20    0.40
   2  -7   3    1.40    0.40
  -2  -7  -3    1.70    0.40
   2  -7   3    1.40    0.40
  -2   7  -3    1.10    0.50
   2   7   3    1.00    0.40
   2   7   3    2.00    0.50
  -2   7  -3    1.50    0.40
   2   7   3    1.60    0.40
   3  -7   3   39.80    1.60
   3  -7   3   43.80    1.80
  -3  -7  -3   37.90    1.60
  -3   7  -3   40.80    1.70
   3   7   3   41.80    1.70
   3   7   3   39.70    1.70
   3   7   3   40.00    1.70
  -3   7  -3   36.40    1.60
   4  -7   3   15.20    1.00
   4  -7   3   13.00    0.80
  -4  -7  -3   14.00    0.90
   4   7   3   13.90    0.90
  -4   7  -3   13.20    0.90
   4   7   3   14.30    0.90
   4   7   3   14.40    1.00
   5  -7   3    7.90    0.70
  -5  -7  -3    9.40    0.90
   5  -7   3    8.40    0.90
   5   7   3    8.80    0.90
  -5   7  -3   10.20    1.00
   5   7   3   10.40    0.90
  -5   7  -3    8.30    0.80
   6  -7   3   30.30    1.60
   6  -7   3   32.70    1.40
  -6  -7  -3   30.40    1.60
   6   7   3   34.80    1.60
  -6   7  -3   31.10    1.60
  -6   7  -3   32.80    1.50
   7  -7   3    1.30    0.50
   7  -7   3    1.00    0.70
  -7  -7  -3    2.00    0.70
   7   7   3    1.30    0.70
  -7   7  -3    1.30    0.60
  -7   7  -3    2.00    0.70
   8  -7   3   15.30    1.30
   8  -7   3   16.30    1.00
  -8   7  -3   16.70    1.40
  -8   7  -3   17.20    1.30
   9  -7   3   11.30    0.90
   9  -7   3   13.30    1.40
  -9   7  -3   12.20    1.30
  -9   7  -3   11.90    1.30
   9  -8  -3   -0.50    0.90
   9   8  -3    0.40    0.90
  -9   8   3   -0.50    1.00
   9   8  -3   -0.30    1.00
  -9   8   3    0.20    0.60
   8  -8  -3    1.30    0.80
  -8   8   3    1.60    0.60
  -8   8   3    1.10    0.80
   8   8  -3    1.90    0.90
   8   8  -3    1.40    0.80
   7  -8  -3   21.50    1.40
  -7   8   3   19.60    1.40
   7   8  -3   22.90    1.50
   7   8  -3   24.80    1.50
  -7   8   3   22.30    1.20
   6  -8  -3   -0.20    0.60
   6   8  -3   -0.20    0.70
  -6   8   3    0.00    0.60
  -6   8   3   -0.10    0.40
   6   8  -3    0.10    0.60
   5  -8  -3   28.90    1.60
   5   8  -3   28.50    1.60
  -5   8   3   29.10    1.30
   5   8  -3   27.10    1.40
  -5   8   3   27.20    1.50
   4  -8  -3    4.20    0.70
  -4  -8   3    6.00    0.80
   4   8  -3    4.90    0.70
  -4   8   3    3.80    0.50
  -4   8   3    4.10    0.60
  -3  -8   3    3.70    0.70
   3  -8  -3    2.50    0.60
  -3   8   3    2.60    0.50
  -3   8   3    2.80    0.60
   3   8  -3    2.60    0.60
  -2  -8   3   25.30    1.30
   2  -8  -3   24.10    1.00
   2  -8  -3   24.40    1.30
  -2   8   3   26.50    1.30
   2   8  -3   25.70    1.30
  -2   8   3   23.80    1.10
  -1  -8   3  343.87   11.80
   1  -8  -3  332.27   11.60
   1  -8  -3  339.57   11.80
  -1  -8   3  349.87   11.70
  -1   8   3  351.86   11.80
   1   8  -3  349.27   11.70
  -1   8   3  335.57   11.70
   1   8  -3  354.96   11.70
   1   8  -3  349.47   11.80
  -1   8   3  337.27   11.70
   0  -8  -3  124.09    4.50
   0  -8   3  130.79    4.60
   0  -8   3  126.29    4.60
   0  -8  -3  134.09    4.70
   0   8   3  132.29    4.60
   0   8  -3  129.09    4.60
   0   8   3  131.19    4.60
   0   8  -3  130.29    4.60
   0   8   3  121.09    4.50
   1  -8   3    7.00    0.70
  -1  -8  -3    6.40    0.70
   1  -8   3    5.30    0.60
  -1  -8  -3    6.10    0.60
  -1   8  -3    6.60    0.70
   1   8   3    5.10    0.70
   1   8   3    5.10    0.60
  -1   8  -3    5.50    0.60
   1   8   3    7.00    0.80
   2  -8   3    5.20    0.60
  -2  -8  -3    4.40    0.50
   2  -8   3    5.00    0.60
   2   8   3    5.40    0.60
   2   8   3    4.20    0.50
  -2   8  -3    6.10    0.60
  -2   8  -3    5.20    0.60
   2   8   3    6.60    0.70
   3  -8   3    8.20    0.80
  -3  -8  -3    8.70    0.70
   3  -8   3    8.80    0.90
  -3   8  -3    6.80    0.70
   3   8   3    7.40    0.80
   3   8   3    8.40    0.80
  -3   8  -3    5.00    0.60
   3   8   3    8.30    0.80
  -4  -8  -3   11.70    0.90
   4  -8   3   13.40    1.10
   4  -8   3   12.90    0.90
   4   8   3   11.70    1.00
   4   8   3   12.60    1.00
  -4   8  -3   13.00    1.00
  -4   8  -3   12.10    0.90
   4   8   3   13.90    1.00
   5  -8   3    0.90    0.40
   5  -8   3    1.60    0.60
  -5  -8  -3    0.90    0.60
   5   8   3    2.10    0.70
  -5   8  -3    0.80    0.50
  -5   8  -3    1.30    0.70
   5   8   3    0.60    0.70
   6  -8   3    1.00    0.50
   6  -8   3    0.20    0.70
  -6  -8  -3    0.20    0.60
  -6   8  -3    0.90    0.60
  -6   8  -3    0.90    0.60
   6   8   3    1.00    0.70
   7  -8   3    6.60    0.70
   7  -8   3    4.90    0.90
  -7  -8  -3    7.70    1.00
  -7   8  -3    5.40    0.90
  -7   8  -3    6.80    0.90
   8  -8   3    0.00    0.50
   8  -8   3    0.10    1.00
  -8   8  -3    0.40    0.80
  -8   8  -3    0.40    0.70
   9  -8   3   12.70    0.90
  -9   8  -3   11.10    1.20
  -9   8  -3   11.50    1.40
   8  -9  -3    1.00    1.00
   8   9  -3    0.70    1.00
  -8   9   3    0.70    0.90
  -8   9   3    0.80    0.60
   8   9  -3    0.60    1.00
   7  -9  -3   32.90    2.00
  -7   9   3   36.20    2.00
   7   9  -3   35.60    1.90
  -7   9   3   33.90    1.60
   6  -9  -3   86.69    3.50
   6   9  -3   90.09    3.50
  -6   9   3   90.49    3.50
  -6   9   3   82.29    3.20
   5  -9  -3   25.40    1.50
   5   9  -3   24.80    1.40
  -5   9   3   24.40    1.30
  -5   9   3   25.10    1.50
   4  -9  -3    2.00    0.80
  -4  -9   3    1.70    0.70
   4   9  -3    1.70    0.60
  -4   9   3    3.00    0.70
  -4   9   3    2.40    0.50
   3  -9  -3    0.30    0.60
  -3  -9   3   -0.60    0.60
   3   9  -3    0.20    0.50
  -3   9   3    0.40    0.50
  -3   9   3    0.10    0.40
   2  -9  -3  163.58    5.90
  -2  -9   3  167.98    5.90
   2  -9  -3  162.38    5.60
  -2   9   3  162.88    5.70
  -2   9   3  164.08    5.80
   2   9  -3  162.68    5.80
   1  -9  -3   68.29    2.50
   1  -9  -3   66.89    2.70
  -1  -9   3   67.69    2.70
  -1   9   3   69.49    2.60
  -1   9   3   69.29    2.70
  -1   9   3   65.39    2.70
   1   9  -3   71.49    2.70
   0  -9  -3   13.10    1.10
   0  -9  -3   13.40    0.80
   0  -9   3   13.80    1.00
   0  -9   3   14.10    1.10
   0   9   3   14.70    1.00
   0   9   3   16.30    1.10
   0   9  -3   15.20    1.10
   0   9  -3   16.60    1.00
   0   9   3   15.10    1.10
  -1  -9  -3   90.29    3.50
   1  -9   3   89.39    3.40
   1  -9   3   92.39    3.50
  -1  -9  -3   87.69    3.30
   1   9   3   97.89    3.40
  -1   9  -3   90.99    3.40
   1   9   3   90.39    3.40
   1   9   3   87.59    3.50
  -1   9  -3   96.09    3.40
  -2  -9  -3    4.90    0.60
   2  -9   3    5.80    0.70
   2  -9   3    6.90    0.80
   2   9   3    6.70    0.80
   2   9   3    6.50    0.80
   2   9   3    7.10    0.70
  -2   9  -3    6.50    0.80
  -2   9  -3    8.00    0.80
  -3  -9  -3   14.10    1.00
   3  -9   3   15.20    1.10
   3  -9   3   15.10    1.00
  -3   9  -3   15.10    1.10
   3   9   3   14.50    1.20
   3   9   3   15.30    1.10
  -3   9  -3   15.60    1.20
   3   9   3   15.70    1.20
   4  -9   3    4.90    0.80
   4  -9   3    4.90    0.60
  -4  -9  -3    5.00    0.70
   4   9   3    6.30    0.80
  -4   9  -3    5.60    0.70
  -4   9  -3    5.10    0.80
   4   9   3    4.50    0.80
  -5  -9  -3   22.20    1.40
   5  -9   3   24.10    1.60
   5  -9   3   23.00    1.20
  -5   9  -3   20.70    1.40
   5   9   3   25.10    1.50
  -5   9  -3   24.30    1.40
   6  -9   3    0.90    0.90
  -6  -9  -3    0.40    0.70
   6  -9   3    0.60    0.50
  -6   9  -3    0.70    0.80
  -6   9  -3    1.00    0.70
   7  -9   3   11.00    1.30
  -7  -9  -3   10.40    1.10
   7  -9   3    8.60    0.90
  -7   9  -3   10.00    1.00
  -7   9  -3   10.10    1.20
   8  -9   3    3.10    0.60
  -8  -9  -3    2.40    1.40
  -8   9  -3    2.90    1.30
  -8   9  -3    3.00    0.90
   7 -10  -3    1.90    1.10
  -7  10   3    1.70    1.10
   7  10  -3    1.60    1.10
  -7  10   3    2.10    0.80
   6 -10  -3    5.00    1.10
  -6  10   3    5.90    0.80
   6  10  -3    5.00    1.00
  -6  10   3    4.40    1.00
  -5 -10   3   -0.10    0.90
   5 -10  -3    0.30    0.80
  -5  10   3    0.10    0.70
  -5  10   3   -0.20    0.60
   5  10  -3   -0.10    0.80
  -4 -10   3    0.50    0.70
   4 -10  -3    0.80    0.80
  -4  10   3    0.30    0.50
   4  10  -3   -0.50    0.70
  -4  10   3    0.60    0.70
   3 -10  -3   32.60    1.80
  -3 -10   3   30.80    1.80
  -3  10   3   31.30    1.50
   3  10  -3   34.30    1.80
  -3  10   3   32.90    1.70
   2 -10  -3   46.10    2.20
   2 -10  -3   45.50    1.70
  -2 -10   3   47.50    2.20
  -2  10   3   45.40    2.20
  -2  10   3   46.50    2.00
   2  10  -3   51.89    2.10
  -2  10   3   47.90    2.10
   1 -10  -3   13.10    0.80
   1 -10  -3   15.40    1.20
  -1 -10   3   14.20    1.20
  -1  10   3   15.40    1.10
  -1  10   3   18.10    1.20
  -1  10   3   15.90    1.10
   1  10  -3   15.90    1.10
   0 -10  -3    0.60    0.40
   0 -10   3    1.00    0.60
   0 -10  -3    1.40    0.80
   0  10  -3    1.00    0.60
   0  10   3    1.30    0.60
   0  10   3    1.60    0.60
   0  10   3    2.10    0.70
   1 -10   3   21.00    1.40
  -1 -10  -3   20.50    1.40
  -1 -10  -3   17.20    1.00
   1 -10   3   19.00    1.20
   1  10   3   20.30    1.30
   1  10   3   19.20    1.40
  -1  10  -3   19.10    1.30
  -1  10  -3   20.40    1.30
   1  10   3   18.50    1.20
   2 -10   3    3.50    0.80
   2 -10   3    4.90    0.70
  -2 -10  -3    2.80    0.60
   2  10   3    2.90    0.80
   2  10   3    3.30    0.70
  -2  10  -3    3.40    0.70
  -2  10  -3    2.50    0.70
   2  10   3    3.50    0.80
   3 -10   3    0.80    0.60
  -3 -10  -3    0.60    0.50
   3 -10   3    1.10    0.80
  -3  10  -3    1.50    0.70
   3  10   3    1.30    0.80
   3  10   3    0.20    0.90
   3  10   3    0.80    0.70
  -3  10  -3    0.90    0.80
  -4 -10  -3    0.80    0.60
   4 -10   3    0.50    0.60
   4 -10   3    0.60    0.80
   4  10   3    1.00    0.70
  -4  10  -3    0.40    0.70
  -4  10  -3    0.80    0.80
  -5 -10  -3    0.60    0.70
   5 -10   3    0.20    0.90
   5 -10   3    1.00    0.60
  -5  10  -3    1.10    0.80
  -5  10  -3    1.30    0.80
   6 -10   3    0.90    1.00
   6 -10   3    1.10    0.60
  -6 -10  -3    1.20    0.80
  -6  10  -3    1.00    0.90
  -6  10  -3    1.50    0.90
  -5 -11   3   18.80    1.80
   5 -11  -3   22.60    1.70
   5  11  -3   22.90    1.70
  -5  11   3   22.20    1.70
  -5  11   3   17.70    1.40
  -4 -11   3   32.80    2.00
   4 -11  -3   33.00    1.90
   4  11  -3   34.70    1.90
  -4  11   3   31.50    1.70
  -4  11   3   30.10    1.80
   3 -11  -3    4.10    1.10
  -3 -11   3    3.30    0.90
  -3  11   3    4.80    1.00
  -3  11   3    4.60    1.00
  -3  11   3    5.50    0.80
   3  11  -3    4.30    1.00
   2 -11  -3   -0.40    0.80
   2 -11  -3    0.00    0.30
  -2 -11   3   -0.20    0.70
  -2  11   3   -0.30    0.70
  -2  11   3   -0.20    0.80
  -2  11   3    0.10    0.80
   2  11  -3    0.00    0.80
  -1 -11   3   11.10    1.30
   1 -11  -3    8.70    0.70
   1 -11  -3   11.10    1.20
  -1  11   3   10.10    1.10
  -1  11   3    9.10    0.90
  -1  11   3   11.00    1.10
   1  11  -3    9.20    1.10
   0 -11   3  110.49    4.30
   0 -11  -3  105.49    4.00
   0 -11  -3  112.59    4.30
   0  11   3  109.89    4.30
   0  11   3  120.69    4.20
   0  11  -3  115.49    4.40
   0  11   3  117.29    4.30
  -1 -11  -3    3.80    0.60
   1 -11   3    2.80    0.80
   1  11   3    4.40    0.80
   1  11   3    3.40    0.90
  -1  11  -3    2.90    0.90
   1  11   3    3.70    0.90
   2 -11   3   12.00    1.20
  -2 -11  -3   12.10    1.10
   2 -11   3   12.20    1.30
   2  11   3   11.90    1.10
   2  11   3   15.30    1.50
  -2  11  -3   11.80    1.30
   2  11   3   13.40    1.40
   3 -11   3    9.30    0.90
  -3 -11  -3    8.70    0.90
   3 -11   3    9.80    1.20
  -3  11  -3   10.10    1.20
   3  11   3    9.80    1.80
  -3  11  -3   10.60    1.10
  -4 -11  -3    0.10    0.70
   4 -11   3    0.20    0.90
   4 -11   3   -0.20    0.60
  -4  11  -3    0.70    1.00
  -4  11  -3    0.40    0.90
   5 -11   3    0.80    1.20
  -5 -11  -3    0.50    1.00
  -5  11  -3   -0.20    1.00
   2 -12  -3   -0.30    1.20
  -2 -12   3   -0.40    0.80
  -2  12   3   -0.20    0.80
   2  12  -3   -0.20    0.90
  -2  12   3   -0.10    1.10
  -2  12   3   -0.10    1.10
  -1 -12   3    5.20    1.00
   1 -12  -3    5.00    0.50
   1 -12  -3    4.40    1.10
  -1  12   3    4.70    1.10
  -1  12   3    6.70    1.00
  -1  12   3    3.40    1.00
   1  12  -3    4.70    1.20
   0 -12   3   16.10    1.50
   0 -12  -3   16.40    1.10
   0 -12  -3   19.40    1.80
   0  12   3   19.00    1.50
   0  12  -3   19.10    1.70
   0  12   3   19.90    1.60
   0  12   3   17.50    1.70
   1 -12   3    2.00    1.10
  -1 -12  -3    1.90    0.70
   1  12   3    3.50    1.00
   1  12   3    2.60    0.90
  -1  12  -3    1.50    1.10
   1  12   3    2.10    1.10
  12   0  -4   67.49    3.00
 -12   0   4   72.29    3.20
 -12   0   4   70.49    2.80
 -11   0   4   -0.70    0.80
  11   0  -4   -0.10    0.60
 -11   0   4   -0.20    0.50
  10   0  -4    2.80    0.30
 -10   0   4    1.80    0.70
  10   0  -4    3.10    0.70
 -10   0   4    2.60    0.50
   9   0  -4    0.00    0.20
   9   0  -4   -0.20    0.40
  -9   0   4    0.00    0.50
  -9   0   4    0.10    0.40
  -8   0   4  122.19    4.40
   8   0  -4  118.79    4.10
  -8   0   4  118.59    4.20
   8   0  -4  125.09    4.30
   8   0  -4  118.59    4.30
  -7   0   4    0.10    0.20
   7   0  -4    0.10    0.30
  -7   0   4    0.20    0.40
   7   0  -4   -0.10    0.30
   7   0  -4    0.10    0.10
   7   0  -4    0.00    0.20
   6   0  -4    0.00    0.10
  -6   0   4    0.00    0.20
  -6   0   4    0.00    0.30
   6   0  -4    0.60    0.30
   6   0  -4    0.20    0.20
   6   0  -4    0.20    0.10
   5   0  -4    0.00    0.20
   5   0  -4    0.70    0.10
   5   0  -4    0.10    0.20
  -5   0   4    0.10    0.20
   5   0  -4    0.20    0.10
  -5   0   4   -0.10    0.30
  -5   0   4    0.10    0.20
  -4   0   4   86.09    2.90
  -4   0   4   83.19    3.10
   4   0  -4   91.49    3.00
  -4   0   4   83.99    3.00
   4   0  -4   87.19    3.00
   4   0  -4   86.29    3.10
  -3   0   4    0.10    0.10
  -3   0   4    0.00    0.10
   3   0  -4    0.00    0.20
   3   0  -4   -0.10    0.20
   3   0  -4    0.00    0.10
   2   0  -4 3810.22  128.39
   2   0  -4 3798.02  128.39
   2   0  -4 4006.00  128.29
  -2   0   4 3795.22  128.09
  -2   0   4 3844.82  128.09
   1   0  -4    0.20    0.10
   1   0  -4    0.10    0.10
  -1   0   4    0.10    0.10
  -1   0   4    0.10    0.10
   1   0  -4    0.20    0.10
   1   0  -4    0.00    0.10
  -1   0   4    0.10    0.10
   0   0   4 1045.70   35.80
   0   0  -4 1074.19   35.80
   0   0  -4 1088.89   35.80
   0   0   4 1082.49   35.80
   0   0  -4 1083.09   35.80
   1   0   4    0.10    0.10
  -1   0  -4    0.30    0.10
   1   0   4    0.00    0.10
  -1   0  -4    0.00    0.10
   1   0   4    0.10    0.10
  -1   0  -4    0.10    0.10
   2   0   4 3705.03  127.19
  -2   0  -4 4019.50  127.19
  -2   0  -4 3704.03  127.49
   2   0   4 3902.91  127.39
   2   0   4 4090.49  127.19
  -2   0  -4 4018.60  127.39
   2   0   4 3539.35  127.19
  -2   0  -4 3571.94  127.19
  -3   0  -4    0.10    0.20
   3   0   4   -0.10    0.20
  -3   0  -4    0.10    0.20
   3   0   4   -0.10    0.20
   3   0   4    0.00    0.10
  -3   0  -4   -0.10    0.20
   3   0   4    0.00    0.20
  -4   0  -4  348.17   11.30
   4   0   4  320.47   11.30
  -4   0  -4  333.57   11.30
   4   0   4  315.47   11.30
  -4   0  -4  337.67   11.30
   4   0   4  353.06   11.30
   4   0   4  331.57   11.20
  -5   0  -4    0.00    0.30
  -5   0  -4   -0.10    0.30
  -5   0  -4   -0.10    0.30
   5   0   4    0.00    0.30
   5   0   4   -0.10    0.20
   5   0   4   -0.10    0.30
   5   0   4    0.00    0.30
  -6   0  -4   36.30    1.60
  -6   0  -4   39.40    1.50
  -6   0  -4   40.10    1.60
   6   0   4   39.60    1.50
   6   0   4   36.60    1.60
  -7   0  -4   -0.10    0.40
   7   0   4    0.10    0.30
   7   0   4    0.10    0.40
   7   0   4    0.10    0.40
  -7   0  -4   -0.10    0.40
   8   0   4   36.90    1.60
   8   0   4   36.80    1.70
  -8   0  -4   36.80    1.70
  -8   0  -4   36.40    1.60
   8   0   4   33.80    1.60
   9   0   4    0.10    0.50
  -9   0  -4    0.40    0.50
  -9   0  -4    0.10    0.60
   9   0   4   -0.20    0.60
   9   0   4   -0.40    0.50
 -10   0  -4    0.60    0.70
  10   0   4    0.70    0.50
  10   0   4    1.20    0.70
 -11   0  -4    0.00    0.80
  11   0   4    0.40    0.80
  11   0   4   -0.30    0.60
 -12  -1   4    2.00    0.70
  12  -1  -4    2.10    1.00
 -12  -1   4    2.40    1.00
  12   1  -4    2.90    0.40
  12   1  -4    2.80    1.00
 -12   1   4    2.30    1.10
 -12   1   4    2.90    0.70
  11  -1  -4    7.80    1.00
 -11  -1   4    4.60    0.70
 -11  -1   4    6.10    1.00
 -11   1   4    6.10    0.90
  11   1  -4    6.50    0.60
  11   1  -4    5.70    0.80
 -11   1   4    4.80    0.60
 -10  -1   4    9.50    0.90
 -10  -1   4    8.50    1.00
  10  -1  -4    8.90    0.90
  10   1  -4    9.30    0.90
 -10   1   4    9.70    0.80
 -10   1   4    9.80    1.00
  10   1  -4   10.30    0.60
  -9  -1   4    9.20    0.90
  -9  -1   4    9.80    0.70
   9  -1  -4    9.90    0.90
   9  -1  -4    9.80    0.90
   9   1  -4    9.30    0.90
  -9   1   4    9.80    0.90
  -9   1   4    9.20    0.70
   9   1  -4    9.90    0.60
   8  -1  -4   77.89    3.00
  -8  -1   4   83.29    3.10
   8  -1  -4   81.29    3.00
  -8  -1   4   82.69    2.90
   8   1  -4   80.89    2.80
  -8   1   4   84.79    3.10
  -8   1   4   79.19    2.90
   8   1  -4   78.29    3.00
  -7  -1   4  108.69    3.80
   7  -1  -4  108.69    3.90
   7  -1  -4  106.69    3.80
  -7  -1   4  108.79    3.90
   7   1  -4  109.59    3.70
  -7   1   4  103.59    3.90
   7   1  -4  111.19    3.80
   7   1  -4  102.19    3.90
  -7   1   4  107.69    3.70
  -6  -1   4  181.08    6.30
   6  -1  -4  193.08    6.40
  -6  -1   4  181.18    6.50
   6  -1  -4  173.68    6.40
  -6   1   4  183.68    6.40
   6   1  -4  185.18    6.40
  -6   1   4  179.58    6.30
   6   1  -4  187.58    6.30
   6   1  -4  198.08    6.30
   6   1  -4  192.38    6.30
  -5  -1   4  191.58    6.60
  -5  -1   4  195.68    6.80
   5  -1  -4  188.78    6.70
   5  -1  -4  198.98    6.60
  -5   1   4  191.48    6.60
  -5   1   4  190.18    6.70
   5   1  -4  192.78    6.70
   5   1  -4  191.28    6.70
   5   1  -4  195.88    6.60
   5   1  -4  208.68    6.60
   5   1  -4  204.38    6.60
  -5   1   4  194.08    6.60
  -4  -1   4    5.40    0.30
   4  -1  -4    5.30    0.40
   4  -1  -4    5.50    0.40
  -4  -1   4    4.40    0.50
   4  -1  -4    5.10    0.40
  -4   1   4    4.90    0.30
   4   1  -4    4.20    0.40
  -4   1   4    5.00    0.30
   4   1  -4    5.20    0.40
   4   1  -4    6.30    0.30
  -4   1   4    4.20    0.40
   4   1  -4    5.30    0.30
   4   1  -4    5.90    0.30
   3  -1  -4   94.39    3.40
   3  -1  -4   97.69    3.40
   3  -1  -4   97.69    3.40
  -3  -1   4   96.09    3.30
   3   1  -4   95.29    3.40
  -3   1   4   96.79    3.40
   3   1  -4  100.79    3.30
   3   1  -4   97.59    3.30
   3   1  -4  101.49    3.30
   3   1  -4   97.99    3.40
   2  -1  -4 1548.65   50.69
   2  -1  -4 1535.45   50.79
   2  -1  -4 1528.35   50.69
  -2  -1   4 1499.75   50.69
   2   1  -4 1522.65   50.79
   2   1  -4 1515.55   50.79
   2   1  -4 1491.65   50.69
   2   1  -4 1548.15   50.79
   1  -1  -4 3133.39   99.99
  -1  -1   4 3053.29   99.99
   1  -1  -4 3121.19   99.89
  -1  -1   4 2873.21   99.79
   1  -1  -4 2962.70   99.99
   1   1  -4 2765.32   99.79
  -1   1   4 3151.38   99.69
  -1   1   4 2955.40   99.69
   1   1  -4 2867.31   99.79
   1   1  -4 3111.99   99.99
  -1   1   4 2985.90   99.99
   0  -1  -4    9.90    0.40
   0  -1   4    9.70    0.40
   0  -1  -4    9.90    0.40
   0  -1  -4    9.50    0.40
   0  -1   4    8.50    0.40
   0   1   4    9.20    0.40
   0   1   4    8.40    0.40
   0   1  -4    9.50    0.40
   0   1  -4    8.00    0.40
   0   1  -4    7.90    0.40
  -1  -1  -4  363.26   12.10
   1  -1   4  356.66   12.10
   1  -1   4  359.96   12.10
  -1  -1  -4  353.36   12.20
   1  -1   4  366.96   12.20
  -1   1  -4  364.86   12.10
  -1   1  -4  359.66   12.10
   1   1   4  369.06   12.20
  -1   1  -4  362.36   12.20
   1   1   4  367.56   12.10
  -2  -1  -4  136.49    4.50
   2  -1   4  133.49    4.50
  -2  -1  -4  128.29    4.50
   2  -1   4  124.29    4.50
  -2  -1  -4  133.69    4.50
   2  -1   4  128.89    4.50
   2   1   4  132.29    4.40
  -2   1  -4  139.49    4.50
  -2   1  -4  123.39    4.50
  -2   1  -4  129.79    4.50
  -2   1  -4  132.59    4.40
   2   1   4  129.09    4.50
   2   1   4  132.09    4.50
   2   1   4  129.99    4.50
  -3  -1  -4  308.57   10.00
   3  -1   4  293.17   10.00
   3  -1   4  296.87   10.00
  -3  -1  -4  293.87   10.00
   3  -1   4  257.07    9.90
   3  -1   4  295.97    9.90
  -3  -1  -4  291.57   10.00
   3   1   4  296.77    9.90
  -3   1  -4  296.97   10.00
   3   1   4  291.87   10.00
   3   1   4  314.97   10.00
  -3   1  -4  294.67    9.90
   3   1   4  311.27   10.00
  -3   1  -4  294.47   10.00
  -3   1  -4  298.17   10.00
   4  -1   4   44.30    1.70
   4  -1   4   43.80    1.70
   4  -1   4   44.00    1.70
  -4  -1  -4   46.00    1.70
  -4  -1  -4   44.90    1.70
   4  -1   4   48.10    1.70
  -4  -1  -4   45.30    1.70
   4   1   4   47.90    1.70
   4   1   4   44.60    1.60
   4   1   4   46.20    1.70
  -4   1  -4   44.90    1.70
  -4   1  -4   43.50    1.70
  -4   1  -4   44.90    1.70
   4   1   4   45.20    1.70
  -5  -1  -4   14.30    0.80
  -5  -1  -4   14.40    0.80
   5  -1   4   12.60    0.70
   5  -1   4   13.20    0.70
  -5  -1  -4   15.00    0.70
   5  -1   4   15.50    0.80
  -5   1  -4   14.50    0.80
   5   1   4   15.40    0.80
   5   1   4   14.80    0.80
  -5   1  -4   15.50    0.70
   5   1   4   14.30    0.70
  -5   1  -4   15.40    0.80
  -5   1  -4   14.50    0.70
   5   1   4   13.50    0.80
  -6  -1  -4    0.30    0.30
  -6  -1  -4    0.20    0.30
   6  -1   4    0.10    0.30
   6  -1   4    0.00    0.30
   6  -1   4   -0.10    0.40
  -6  -1  -4    0.10    0.40
  -6   1  -4    0.20    0.30
   6   1   4    0.10    0.30
   6   1   4    0.00    0.40
  -6   1  -4    0.00    0.30
   6   1   4    0.00    0.30
  -6   1  -4    0.10    0.30
  -7  -1  -4    2.80    0.50
   7  -1   4    2.20    0.50
  -7  -1  -4    4.20    0.50
   7  -1   4    3.30    0.50
   7  -1   4    2.70    0.40
   7   1   4    3.30    0.50
  -7   1  -4    2.80    0.50
   7   1   4    2.40    0.50
  -7   1  -4    2.60    0.50
  -7   1  -4    3.00    0.50
   7   1   4    3.00    0.50
  -8  -1  -4    2.40    0.60
   8  -1   4    2.00    0.50
  -8  -1  -4    2.30    0.50
   8  -1   4    2.00    0.50
   8  -1   4    1.80    0.50
   8   1   4    2.90    0.60
   8   1   4    2.10    0.50
  -8   1  -4    2.00    0.50
   8   1   4    2.40    0.50
  -8   1  -4    1.70    0.50
  -8   1  -4    2.00    0.50
   9  -1   4   47.60    2.20
   9  -1   4   51.19    2.10
   9  -1   4   44.80    2.00
  -9  -1  -4   49.30    2.20
   9   1   4   50.99    2.20
  -9   1  -4   53.89    2.10
  -9   1  -4   48.70    2.20
   9   1   4   48.90    2.10
  -9   1  -4   47.30    2.10
 -10  -1  -4    7.70    1.00
  10  -1   4    9.00    0.90
  10  -1   4    8.60    1.00
 -10   1  -4    7.70    1.40
  10   1   4    7.60    0.80
 -10   1  -4    8.60    1.00
  10   1   4    9.30    1.00
  11  -1   4    4.10    0.80
 -11  -1  -4    3.70    1.00
  11  -1   4    5.10    0.90
  11   1   4    4.00    0.90
 -11   1  -4    5.40    1.10
  11   1   4    4.30    0.80
 -12  -2   4    0.20    0.90
 -12  -2   4    1.60    0.80
  12  -2  -4    1.10    0.90
 -12   2   4    2.10    1.10
  12   2  -4    0.90    0.90
 -12   2   4    0.90    0.70
  12   2  -4    1.00    0.40
 -11  -2   4   16.50    1.20
  11  -2  -4   16.40    1.30
 -11  -2   4   15.40    1.40
  11   2  -4   15.80    1.30
 -11   2   4   16.70    1.10
 -11   2   4   15.10    1.30
  11   2  -4   17.00    0.90
  10  -2  -4   95.99    3.70
  10  -2  -4   98.19    3.70
 -10  -2   4   94.69    3.60
 -10  -2   4  100.89    3.80
 -10   2   4   97.09    3.70
 -10   2   4   96.19    3.50
  10   2  -4   97.69    3.70
  10   2  -4   97.19    3.50
  -9  -2   4   23.50    1.20
  -9  -2   4   23.40    1.40
   9  -2  -4   22.00    1.20
   9  -2  -4   22.70    1.30
   9   2  -4   22.50    1.00
  -9   2   4   24.00    1.40
   9   2  -4   21.80    1.30
  -9   2   4   24.00    1.10
   8  -2  -4   63.09    2.50
  -8  -2   4   64.19    2.60
   8  -2  -4   65.39    2.50
  -8  -2   4   65.09    2.40
  -8   2   4   63.99    2.60
   8   2  -4   63.29    2.40
  -8   2   4   64.29    2.30
   8   2  -4   67.09    2.50
  -7  -2   4   77.09    2.70
   7  -2  -4   77.59    2.80
   7  -2  -4   74.69    2.80
  -7  -2   4   77.09    2.90
  -7   2   4   74.09    2.80
   7   2  -4   71.09    2.80
  -7   2   4   73.79    2.60
   7   2  -4   73.99    2.70
   6  -2  -4   35.80    1.40
   6  -2  -4   37.80    1.50
  -6  -2   4   35.60    1.40
  -6  -2   4   35.50    1.50
   6   2  -4   36.90    1.30
   6   2  -4   34.20    1.50
   6   2  -4   35.40    1.40
  -6   2   4   33.30    1.50
  -6   2   4   34.10    1.30
   5  -2  -4    5.90    0.50
  -5  -2   4    5.70    0.40
   5  -2  -4    5.70    0.50
  -5  -2   4    4.80    0.50
   5   2  -4    5.80    0.30
  -5   2   4    6.20    0.30
   5   2  -4    4.70    0.50
  -5   2   4    5.40    0.50
  -5   2   4    4.90    0.30
   5   2  -4    4.50    0.40
   5   2  -4    5.50    0.50
  -4  -2   4   39.90    1.50
   4  -2  -4   37.70    1.50
  -4  -2   4   41.10    1.40
   4  -2  -4   35.40    1.40
   4  -2  -4   35.30    1.40
   4   2  -4   38.60    1.50
  -4   2   4   36.50    1.30
   4   2  -4   39.10    1.50
  -4   2   4   39.20    1.30
   4   2  -4   40.80    1.30
  -4   2   4   36.10    1.50
   4   2  -4   38.50    1.40
  -3  -2   4    3.20    0.40
   3  -2  -4    3.50    0.30
   3  -2  -4    3.90    0.30
   3  -2  -4    3.10    0.30
  -3  -2   4    3.00    0.30
   3   2  -4    3.20    0.40
   3   2  -4    4.50    0.40
   3   2  -4    3.60    0.30
  -3   2   4    3.50    0.30
   2  -2  -4    0.00    0.20
  -2  -2   4    0.00    0.20
   2  -2  -4    0.00    0.10
   2  -2  -4    0.00    0.20
  -2  -2   4    0.00    0.20
   2   2  -4    0.00    0.10
   2   2  -4    0.00    0.20
   2   2  -4    0.00    0.10
   1  -2  -4  459.85   15.20
   1  -2  -4  452.95   15.10
  -1  -2   4  453.95   15.20
  -1  -2   4  448.46   15.20
   1  -2  -4  452.95   15.20
  -1  -2   4  468.55   15.10
  -1   2   4  432.66   15.20
  -1   2   4  459.35   15.20
   1   2  -4  465.85   15.20
   1   2  -4  443.76   15.20
   1   2  -4  453.75   15.20
  -1   2   4  448.66   15.10
  -1   2   4  454.95   15.10
   0  -2  -4    0.40    0.10
   0  -2   4    0.10    0.20
   0  -2  -4    0.20    0.10
   0  -2   4    0.00    0.10
   0  -2  -4    0.20    0.10
   0  -2   4    0.10    0.10
   0   2   4    0.20    0.10
   0   2   4    0.20    0.20
   0   2  -4    0.30    0.20
   0   2  -4    0.10    0.20
   0   2  -4    0.10    0.20
   0   2   4    0.10    0.10
   0   2  -4    0.20    0.10
   0   2   4    0.20    0.10
  -1  -2  -4   49.10    1.70
  -1  -2  -4   49.50    1.70
   1  -2   4   47.50    1.70
   1  -2   4   49.00    1.80
   1  -2   4   47.20    1.70
   1   2   4   50.59    1.70
  -1   2  -4   49.30    1.70
  -1   2  -4   47.70    1.70
  -1   2  -4   48.70    1.80
   1   2   4   49.40    1.70
   1   2   4   48.70    1.80
  -1   2  -4   49.40    1.70
   2  -2   4    3.60    0.30
   2  -2   4    4.70    0.30
  -2  -2  -4    4.00    0.30
   2  -2   4    4.40    0.30
  -2  -2  -4    3.90    0.30
  -2  -2  -4    4.20    0.30
   2   2   4    4.00    0.30
   2   2   4    4.60    0.30
  -2   2  -4    4.00    0.30
  -2   2  -4    4.10    0.30
   2   2   4    4.00    0.40
  -2   2  -4    3.90    0.30
  -2   2  -4    4.10    0.30
  -3  -2  -4   77.49    2.70
  -3  -2  -4   80.59    2.70
   3  -2   4   71.79    2.70
   3  -2   4   80.89    2.70
   3  -2   4   72.49    2.70
  -3  -2  -4   72.49    2.70
  -3   2  -4   76.59    2.70
  -3   2  -4   72.69    2.70
  -3   2  -4   76.09    2.70
  -3   2  -4   74.59    2.70
   3   2   4   75.19    2.70
   3   2   4   78.79    2.60
   3   2   4   76.09    2.70
   3   2   4   77.89    2.70
   4  -2   4    9.80    0.60
   4  -2   4    8.80    0.60
  -4  -2  -4   10.60    0.60
   4  -2   4   12.10    0.60
  -4  -2  -4   11.40    0.60
   4  -2   4    9.90    0.60
  -4  -2  -4   12.40    0.60
  -4   2  -4   11.50    0.60
   4   2   4   11.90    0.50
  -4   2  -4    9.60    0.60
   4   2   4   12.70    0.60
  -4   2  -4   10.50    0.60
   4   2   4   10.30    0.60
   4   2   4   10.70    0.70
  -4   2  -4    8.80    0.60
  -5  -2  -4    4.00    0.40
  -5  -2  -4    3.10    0.40
   5  -2   4    3.10    0.40
   5  -2   4    2.00    0.40
   5  -2   4    2.70    0.40
  -5  -2  -4    2.90    0.40
  -5   2  -4    2.70    0.40
  -5   2  -4    2.90    0.40
   5   2   4    2.00    0.40
   5   2   4    3.20    0.40
  -5   2  -4    3.20    0.40
   5   2   4    2.90    0.40
  -5   2  -4    3.40    0.50
   5   2   4    3.40    0.40
  -6  -2  -4   46.30    1.70
   6  -2   4   43.20    1.70
  -6  -2  -4   39.20    1.70
  -6  -2  -4   39.50    1.70
   6  -2   4   43.80    1.70
   6  -2   4   42.30    1.70
  -6   2  -4   40.20    1.60
  -6   2  -4   40.60    1.70
   6   2   4   40.40    1.60
   6   2   4   38.10    1.70
  -6   2  -4   43.40    1.70
   6   2   4   41.50    1.70
   7  -2   4    4.80    0.60
  -7  -2  -4    5.90    0.60
   7  -2   4    5.60    0.60
   7  -2   4    5.40    0.60
  -7  -2  -4    4.40    0.60
   7   2   4    4.90    0.60
  -7   2  -4    5.60    0.60
  -7   2  -4    6.90    0.60
   7   2   4    4.30    0.50
  -7   2  -4    5.20    0.60
   7   2   4    6.10    0.70
   8  -2   4    1.30    0.50
  -8  -2  -4    1.20    0.50
   8  -2   4    1.50    0.40
   8  -2   4    1.30    0.50
  -8   2  -4    1.10    0.50
   8   2   4    1.00    0.50
  -8   2  -4    0.90    0.40
  -8   2  -4    1.50    0.50
   8   2   4    1.40    0.50
   9  -2   4    3.00    0.70
   9  -2   4    2.10    0.60
   9  -2   4    2.60    0.50
  -9  -2  -4    2.80    0.70
   9   2   4    1.60    0.60
   9   2   4    3.30    0.60
  -9   2  -4    3.20    0.70
  -9   2  -4    4.90    0.70
  -9   2  -4    2.60    0.70
 -10  -2  -4    1.10    0.70
  10  -2   4    0.80    0.70
  10  -2   4    0.80    0.80
  10  -2   4    1.20    0.50
 -10   2  -4    1.30    0.70
  10   2   4    0.70    0.60
  10   2   4    1.40    0.70
 -10   2  -4    0.60    0.70
 -10   2  -4    0.90    0.70
 -11  -2  -4   46.80    2.40
  11  -2   4   51.29    2.20
  11  -2   4   49.30    2.40
  11   2   4   46.90    2.30
  11   2   4   50.79    2.40
 -11   2  -4   48.70    2.40
 -12  -3   4   14.10    1.50
 -12  -3   4   13.90    1.40
  12  -3  -4   12.30    1.30
  12   3  -4   13.60    1.00
  12   3  -4   11.00    1.20
 -12   3   4   13.10    1.40
 -12   3   4   11.80    1.10
 -12   3   4   14.90    1.50
  11  -3  -4    6.40    1.00
 -11  -3   4    6.60    1.10
 -11  -3   4    7.00    0.90
  11  -3  -4    7.80    1.10
 -11   3   4    7.90    1.10
  11   3  -4    7.70    0.80
  11   3  -4    7.30    1.00
 -11   3   4    6.20    0.70
 -11   3   4    5.80    1.00
  10  -3  -4   16.30    1.30
 -10  -3   4   14.60    1.20
  10  -3  -4   13.90    1.10
 -10  -3   4   13.80    1.10
 -10   3   4   15.60    0.90
 -10   3   4   14.10    1.30
  10   3  -4   14.60    1.10
  10   3  -4   14.10    0.90
   9  -3  -4   32.90    1.60
   9  -3  -4   35.20    1.60
  -9  -3   4   36.80    1.70
  -9  -3   4   32.30    1.60
   9   3  -4   32.20    1.60
   9   3  -4   35.50    1.50
  -9   3   4   33.50    1.70
  -9   3   4   35.20    1.40
   8  -3  -4   57.69    2.30
   8  -3  -4   57.49    2.30
  -8  -3   4   56.59    2.30
  -8  -3   4   58.39    2.40
  -8   3   4   61.09    2.30
   8   3  -4   56.99    2.30
  -8   3   4   57.39    2.10
   8   3  -4   60.09    2.20
  -7  -3   4    6.10    0.60
   7  -3  -4    6.40    0.60
  -7  -3   4    7.10    0.70
   7  -3  -4    5.80    0.60
   7   3  -4    4.80    0.50
  -7   3   4    5.90    0.60
  -7   3   4    6.00    0.40
   7   3  -4    5.10    0.60
   6  -3  -4    3.00    0.40
  -6  -3   4    3.20    0.40
  -6  -3   4    3.00    0.50
   6  -3  -4    4.00    0.50
  -6   3   4    2.90    0.40
   6   3  -4    4.20    0.50
  -6   3   4    3.10    0.30
   6   3  -4    3.60    0.40
  -5  -3   4  112.09    3.80
   5  -3  -4  111.09    3.80
  -5  -3   4  112.09    3.90
   5  -3  -4  103.79    3.80
  -5   3   4  111.19    3.70
   5   3  -4  111.69    3.70
  -5   3   4  106.09    3.80
   5   3  -4  105.49    3.90
  -5   3   4  106.79    3.70
   5   3  -4  107.49    3.80
  -4  -3   4   34.60    1.40
  -4  -3   4   35.10    1.40
   4  -3  -4   34.90    1.40
   4  -3  -4   34.60    1.40
  -4  -3   4   36.00    1.40
  -4   3   4   33.20    1.40
   4   3  -4   39.10    1.20
   4   3  -4   34.30    1.40
   4   3  -4   36.30    1.40
  -4   3   4   33.30    1.40
  -4   3   4   33.80    1.20
  -4   3   4   35.50    1.20
   4   3  -4   33.30    1.40
   3  -3  -4   71.29    2.60
  -3  -3   4   73.59    2.60
   3  -3  -4   73.79    2.60
  -3  -3   4   74.29    2.60
  -3  -3   4   75.19    2.60
   3  -3  -4   73.29    2.50
  -3   3   4   70.99    2.60
   3   3  -4   68.89    2.60
   3   3  -4   73.59    2.40
   3   3  -4   71.29    2.60
  -3   3   4   70.29    2.40
   3   3  -4   71.19    2.50
   3   3  -4   71.29    2.60
  -3   3   4   71.39    2.60
   2  -3  -4  259.47    8.90
   2  -3  -4  261.87    8.90
  -2  -3   4  261.57    8.90
  -2  -3   4  256.67    8.90
  -2  -3   4  271.87    8.80
   2  -3  -4  272.07    8.80
   2   3  -4  265.97    8.90
   2   3  -4  249.88    8.90
   2   3  -4  268.17    8.90
  -2   3   4  263.37    8.80
  -2   3   4  253.37    8.90
   2   3  -4  262.07    8.90
   2   3  -4  269.97    8.80
  -2   3   4  266.07    8.80
   1  -3  -4   44.40    1.40
   1  -3  -4   40.60    1.50
  -1  -3   4   39.50    1.50
  -1  -3   4   41.50    1.40
  -1  -3   4   37.10    1.50
   1   3  -4   39.40    1.50
  -1   3   4   40.50    1.40
  -1   3   4   38.20    1.50
   1   3  -4   42.00    1.50
  -1   3   4   39.10    1.50
   1   3  -4   42.30    1.50
   1   3  -4   40.60    1.50
  -1   3   4   38.80    1.40
   0  -3  -4  150.68    5.20
   0  -3   4  150.18    5.10
   0  -3   4  152.48    5.20
   0  -3  -4  152.98    5.10
   0  -3   4  151.58    5.10
   0  -3  -4  155.68    5.10
   0  -3  -4  155.58    5.10
   0   3  -4  146.59    5.10
   0   3   4  149.59    5.10
   0   3  -4  149.19    5.10
   0   3   4  151.78    5.10
   0   3   4  147.09    5.20
   0   3  -4  151.18    5.20
   0   3   4  147.19    5.10
  -1  -3  -4   22.60    0.90
  -1  -3  -4   23.50    0.90
   1  -3   4   21.50    0.90
   1  -3   4   21.80    0.90
   1  -3   4   21.20    0.90
  -1   3  -4   20.50    0.90
  -1   3  -4   21.50    0.90
   1   3   4   23.90    0.90
   1   3   4   22.80    0.90
   1   3   4   22.30    0.80
  -1   3  -4   21.40    0.90
  -1   3  -4   22.10    0.90
   2  -3   4   18.20    0.80
   2  -3   4   18.40    0.80
   2  -3   4   20.70    0.80
  -2  -3  -4   21.30    0.80
  -2  -3  -4   18.40    0.80
   2   3   4   19.70    0.80
  -2   3  -4   20.50    0.90
   2   3   4   17.90    0.90
  -2   3  -4   19.20    0.80
   2   3   4   22.20    0.80
  -2   3  -4   20.00    0.80
   2   3   4   18.90    0.80
  -2   3  -4   20.40    0.80
  -3  -3  -4  102.19    3.60
  -3  -3  -4   97.99    3.60
  -3  -3  -4   98.89    3.50
   3  -3   4   97.69    3.60
   3  -3   4  100.29    3.60
   3  -3   4  105.29    3.60
   3   3   4  100.59    3.60
  -3   3  -4  105.19    3.60
   3   3   4  105.79    3.50
   3   3   4  104.69    3.50
   3   3   4  102.49    3.60
  -3   3  -4   97.09    3.60
  -3   3  -4  103.19    3.60
  -3   3  -4  105.09    3.60
  -4  -3  -4    0.00    0.30
  -4  -3  -4   -0.10    0.30
   4  -3   4    0.60    0.30
  -4  -3  -4    0.00    0.30
   4  -3   4    0.10    0.20
   4   3   4    0.00    0.20
  -4   3  -4    0.00    0.30
  -4   3  -4   -0.10    0.30
   4   3   4    0.30    0.30
   4   3   4    0.00    0.30
   4   3   4    0.10    0.20
  -4   3  -4    0.10    0.30
  -4   3  -4    0.10    0.30
   5  -3   4   65.59    2.40
  -5  -3  -4   65.49    2.40
   5  -3   4   60.79    2.40
  -5  -3  -4   63.19    2.50
  -5  -3  -4   67.09    2.40
   5   3   4   69.59    2.40
   5   3   4   67.29    2.50
  -5   3  -4   62.09    2.40
   5   3   4   64.99    2.40
  -5   3  -4   65.99    2.40
   5   3   4   65.29    2.40
  -5   3  -4   64.89    2.40
   6  -3   4  291.17   10.00
  -6  -3  -4  292.17   10.10
   6  -3   4  297.57   10.10
  -6  -3  -4  301.17   10.10
   6  -3   4  285.47   10.00
  -6   3  -4  289.27   10.00
  -6   3  -4  297.17   10.10
   6   3   4  298.37   10.10
   6   3   4  298.87   10.00
   6   3   4  286.37   10.00
  -6   3  -4  289.87   10.00
  -7  -3  -4    7.70    0.90
   7  -3   4    6.80    0.70
   7  -3   4    7.80    0.80
   7  -3   4    8.60    0.80
  -7  -3  -4    7.30    0.80
   7   3   4    6.30    0.60
  -7   3  -4    7.00    0.70
   7   3   4    7.20    0.80
   7   3   4    6.50    0.70
  -7   3  -4    6.50    0.70
  -8  -3  -4    2.70    0.60
   8  -3   4    1.40    0.60
   8  -3   4    1.20    0.50
   8  -3   4    2.00    0.50
  -8   3  -4    0.70    0.60
   8   3   4    1.20    0.50
  -8   3  -4    1.90    0.60
   8   3   4    1.30    0.60
  -8   3  -4    1.10    0.50
   9  -3   4    0.50    0.60
  -9  -3  -4   -0.10    0.70
   9  -3   4   -0.30    0.60
   9  -3   4    0.10    0.50
   9   3   4    0.70    0.70
  -9   3  -4    0.20    0.60
   9   3   4    0.70    0.60
  -9   3  -4    0.20    0.60
  -9   3  -4    0.50    0.60
  10  -3   4    4.30    0.70
  10  -3   4    3.90    0.90
  10  -3   4    4.60    0.90
 -10  -3  -4    3.90    0.90
 -10   3  -4    2.80    0.80
  10   3   4    5.00    0.90
 -10   3  -4    3.90    0.80
 -10   3  -4    3.10    0.80
  10   3   4    2.90    0.80
  11  -3   4    2.10    0.70
 -11  -3  -4    2.10    1.00
  11  -3   4    2.00    0.90
 -11   3  -4    2.10    1.00
  11   3   4    2.00    0.80
  11   3   4    2.90    1.00
 -11  -4   4   43.80    2.10
  11  -4  -4   41.40    2.20
  11  -4  -4   42.10    2.20
 -11  -4   4   43.50    2.20
 -11   4   4   43.20    2.20
 -11   4   4   43.80    1.90
 -11   4   4   47.50    2.30
  11   4  -4   41.50    2.20
  11   4  -4   39.80    1.90
  10  -4  -4    2.60    0.80
 -10  -4   4    2.30    0.80
  10  -4  -4    1.70    0.80
 -10  -4   4    1.90    0.70
 -10   4   4    2.30    0.80
 -10   4   4    2.40    0.80
 -10   4   4    1.90    0.50
  10   4  -4    1.70    0.50
  10   4  -4    1.20    0.80
   9  -4  -4    6.50    0.80
  -9  -4   4    5.80    0.90
   9  -4  -4    6.00    0.80
  -9  -4   4    4.90    0.70
  -9   4   4    6.40    0.80
  -9   4   4    6.20    0.80
   9   4  -4    6.30    0.70
   9   4  -4    5.50    0.70
  -9   4   4    7.20    0.60
  -8  -4   4   11.60    1.00
   8  -4  -4   10.10    1.00
  -8  -4   4   11.50    1.10
   8  -4  -4    9.80    1.00
  -8   4   4   10.20    0.90
  -8   4   4   12.30    0.70
   8   4  -4   10.50    0.80
  -8   4   4   11.00    0.90
   8   4  -4   12.70    1.00
  -7  -4   4    2.60    0.50
   7  -4  -4    1.60    0.50
  -7  -4   4    2.20    0.50
   7  -4  -4    2.10    0.50
  -7   4   4    2.10    0.50
  -7   4   4    1.30    0.50
  -7   4   4    1.90    0.30
   7   4  -4    1.30    0.50
   7   4  -4    3.00    0.50
  -6  -4   4    4.00    0.60
   6  -4  -4    3.70    0.50
  -6  -4   4    3.10    0.50
   6  -4  -4    4.30    0.50
   6   4  -4    4.30    0.50
  -6   4   4    3.40    0.50
  -6   4   4    3.40    0.50
  -6   4   4    3.70    0.30
   6   4  -4    4.40    0.50
  -5  -4   4   67.59    2.40
   5  -4  -4   62.39    2.40
   5  -4  -4   63.49    2.40
  -5  -4   4   68.49    2.50
   5   4  -4   66.09    2.40
  -5   4   4   59.99    2.40
  -5   4   4   65.39    2.40
   5   4  -4   64.59    2.40
  -5   4   4   63.89    2.20
   4  -4  -4    5.80    0.50
   4  -4  -4    6.60    0.50
  -4  -4   4    5.90    0.50
  -4  -4   4    5.50    0.60
  -4  -4   4    6.10    0.50
  -4   4   4    4.90    0.50
  -4   4   4    5.00    0.30
   4   4  -4    5.00    0.50
   4   4  -4    5.90    0.40
  -4   4   4    5.00    0.30
   4   4  -4    4.50    0.50
  -4   4   4    4.40    0.40
   4   4  -4    4.80    0.50
  -3  -4   4  167.88    5.70
   3  -4  -4  168.38    5.60
  -3  -4   4  171.28    5.70
  -3  -4   4  165.88    5.70
   3  -4  -4  162.78    5.70
   3  -4  -4  167.68    5.70
   3   4  -4  162.48    5.70
   3   4  -4  163.78    5.70
  -3   4   4  159.18    5.60
   3   4  -4  166.98    5.60
  -3   4   4  169.08    5.60
  -3   4   4  160.58    5.70
   3   4  -4  170.48    5.60
  -3   4   4  162.38    5.60
   3   4  -4  159.88    5.70
  -2  -4   4    4.60    0.50
  -2  -4   4    4.40    0.30
   2  -4  -4    5.70    0.30
  -2  -4   4    4.70    0.40
   2  -4  -4    4.80    0.40
  -2   4   4    4.70    0.40
   2   4  -4    5.70    0.30
   2   4  -4    4.80    0.40
  -2   4   4    4.60    0.30
  -2   4   4    4.60    0.40
  -2   4   4    4.80    0.30
   2   4  -4    4.30    0.40
   2   4  -4    4.80    0.40
   2   4  -4    4.60    0.40
  -1  -4   4   36.00    1.30
  -1  -4   4   32.70    1.30
  -1  -4   4   33.70    1.20
   1  -4  -4   35.10    1.30
   1  -4  -4   34.80    1.20
  -1   4   4   31.70    1.30
   1   4  -4   31.30    1.20
   1   4  -4   34.60    1.30
   1   4  -4   31.10    1.30
  -1   4   4   32.90    1.20
  -1   4   4   31.30    1.20
  -1   4   4   30.60    1.20
   1   4  -4   30.80    1.30
   0  -4  -4   42.20    1.50
   0  -4  -4   44.00    1.50
   0  -4   4   43.50    1.60
   0  -4  -4   41.90    1.60
   0  -4   4   45.00    1.60
   0  -4  -4   45.00    1.50
   0  -4   4   40.50    1.60
   0   4  -4   41.70    1.60
   0   4   4   42.90    1.50
   0   4   4   42.90    1.60
   0   4  -4   44.50    1.60
   0   4  -4   43.00    1.60
   0   4   4   42.60    1.60
   0   4  -4   44.60    1.60
  -1  -4  -4  131.09    4.50
   1  -4   4  138.59    4.50
   1  -4   4  124.79    4.50
  -1  -4  -4  126.59    4.40
   1  -4   4  126.19    4.50
  -1  -4  -4  132.89    4.40
  -1   4  -4  124.89    4.50
   1   4   4  127.29    4.50
  -1   4  -4  133.79    4.50
  -1   4  -4  135.79    4.50
   1   4   4  133.79    4.40
   1   4   4  132.79    4.40
  -1   4  -4  123.39    4.50
   2  -4   4    0.40    0.20
   2  -4   4    0.80    0.30
  -2  -4  -4    0.40    0.20
  -2  -4  -4    0.60    0.20
   2  -4   4    0.60    0.30
   2   4   4    0.80    0.30
  -2   4  -4    0.60    0.30
   2   4   4    0.60    0.20
   2   4   4    0.70    0.30
  -2   4  -4    0.60    0.20
  -2   4  -4    0.80    0.30
  -2   4  -4    1.10    0.30
   2   4   4    0.50    0.20
   3  -4   4    1.70    0.30
  -3  -4  -4    3.00    0.30
   3  -4   4    0.90    0.30
  -3  -4  -4    1.40    0.30
  -3   4  -4    1.50    0.30
  -3   4  -4    1.20    0.30
  -3   4  -4    1.40    0.40
  -3   4  -4    1.60    0.30
   3   4   4    1.30    0.30
   3   4   4    1.00    0.30
   3   4   4    1.30    0.40
   3   4   4    1.30    0.30
   4  -4   4    0.90    0.30
  -4  -4  -4    1.00    0.30
  -4  -4  -4    1.50    0.40
   4  -4   4    1.40    0.30
  -4   4  -4    1.00    0.40
   4   4   4    0.90    0.30
  -4   4  -4    1.20    0.30
   4   4   4    0.80    0.40
   4   4   4    0.80    0.30
   4   4   4    0.80    0.30
  -4   4  -4    1.10    0.40
  -5  -4  -4 1527.95   51.59
  -5  -4  -4 1560.24   51.59
   5  -4   4 1539.75   51.59
   5  -4   4 1501.05   51.59
  -5   4  -4 1496.45   51.49
   5   4   4 1527.35   51.59
  -5   4  -4 1552.04   51.59
   5   4   4 1520.65   51.59
   5   4   4 1621.74   51.49
  -5   4  -4 1560.94   51.59
   5   4   4 1585.54   51.59
   6  -4   4    3.50    0.60
  -6  -4  -4    4.10    0.60
  -6  -4  -4    4.10    0.60
   6  -4   4    5.10    0.50
  -6   4  -4    3.80    0.50
   6   4   4    5.50    0.60
   6   4   4    3.80    0.60
  -6   4  -4    4.50    0.60
   6   4   4    3.80    0.50
  -6   4  -4    5.10    0.60
   7  -4   4   35.10    1.60
   7  -4   4   36.70    1.70
  -7  -4  -4   39.40    1.80
  -7  -4  -4   34.70    1.60
   7   4   4   37.20    1.70
  -7   4  -4   34.40    1.60
  -7   4  -4   37.00    1.60
  -7   4  -4   35.60    1.60
  -8  -4  -4   12.30    1.10
   8  -4   4   12.60    1.00
   8  -4   4   13.10    0.90
   8   4   4   11.80    1.10
   8   4   4   12.40    1.10
  -8   4  -4   13.10    1.10
  -8   4  -4   12.70    1.00
  -8   4  -4   12.30    1.00
  -9  -4  -4   10.10    1.10
   9  -4   4   10.30    0.90
   9  -4   4   11.30    1.10
  -9   4  -4   11.50    1.20
   9   4   4   10.10    1.20
  -9   4  -4   12.10    1.10
  -9   4  -4   10.60    1.10
   9   4   4   11.70    1.20
  10  -4   4    2.40    0.60
  10  -4   4    2.80    0.90
 -10  -4  -4    1.90    0.80
  10   4   4    2.90    0.80
 -10   4  -4    2.30    0.90
 -10   4  -4    2.40    0.90
 -10   4  -4    4.00    0.80
  10   4   4    3.00    0.80
  11  -4   4   11.20    1.40
 -11  -4  -4   13.70    1.50
  11  -4   4   14.40    1.50
 -11   4  -4   13.00    1.40
 -11   4  -4   11.30    1.40
 -11   4  -4   10.80    1.30
  11   4   4   13.50    1.50
  11  -5  -4    4.40    1.00
 -11  -5   4    6.00    1.20
  11  -5  -4    5.80    1.10
  11   5  -4    5.20    1.10
 -11   5   4    5.20    0.80
  11   5  -4    3.20    0.70
 -11   5   4    4.60    1.00
  10  -5  -4   45.60    2.20
 -10  -5   4   48.20    2.70
  10  -5  -4   47.80    2.20
 -10  -5   4   49.10    2.40
 -10   5   4   46.60    2.20
  10   5  -4   43.20    2.20
  10   5  -4   47.10    2.00
 -10   5   4   48.10    2.00
   9  -5  -4  105.99    4.00
  -9  -5   4  101.49    4.00
  -9  -5   4  115.29    4.10
   9  -5  -4  103.99    4.00
  -9   5   4  104.79    3.80
   9   5  -4  100.79    3.90
  -9   5   4  110.49    4.10
   9   5  -4  101.59    4.00
   8  -5  -4   51.89    2.30
  -8  -5   4   56.29    2.30
  -8  -5   4   53.89    2.30
   8  -5  -4   52.89    2.30
  -8   5   4   51.79    2.00
   8   5  -4   55.39    2.20
  -8   5   4   53.99    2.30
   8   5  -4   53.19    2.20
  -7  -5   4    0.20    0.60
   7  -5  -4    0.40    0.50
  -7  -5   4    0.20    0.50
   7  -5  -4    0.00    0.50
  -7   5   4    0.30    0.50
   7   5  -4    0.20    0.50
  -7   5   4    0.20    0.30
   7   5  -4    0.10    0.40
   6  -5  -4   -0.20    0.40
  -6  -5   4   -0.10    0.40
  -6  -5   4   -0.40    0.50
   6  -5  -4    0.10    0.40
  -6   5   4    0.30    0.20
   6   5  -4    0.00    0.40
  -6   5   4    0.10    0.40
   6   5  -4    0.20    0.40
   5  -5  -4   88.19    3.20
  -5  -5   4   85.29    3.10
   5  -5  -4   85.29    3.10
  -5  -5   4   85.49    3.10
   5   5  -4   89.29    3.10
  -5   5   4   83.89    3.00
   5   5  -4   79.29    3.10
  -5   5   4   86.39    3.10
  -5   5   4   83.09    3.10
  -4  -5   4   19.40    1.00
  -4  -5   4   19.80    1.10
   4  -5  -4   20.40    1.00
  -4  -5   4   21.40    1.00
   4   5  -4   17.80    0.90
   4   5  -4   18.00    0.90
  -4   5   4   18.20    0.80
  -4   5   4   17.10    0.90
  -4   5   4   19.10    0.80
   4   5  -4   18.70    0.90
  -3  -5   4    0.20    0.40
   3  -5  -4    0.00    0.30
  -3  -5   4    0.10    0.30
  -3   5   4    0.10    0.20
   3   5  -4    0.10    0.30
  -3   5   4    0.20    0.30
  -3   5   4    0.10    0.20
   3   5  -4    0.20    0.20
   3   5  -4    0.10    0.30
   3   5  -4    0.40    0.30
   3   5  -4    0.20    0.30
   2  -5  -4   27.50    1.20
  -2  -5   4   29.00    1.20
  -2  -5   4   27.70    1.10
   2  -5  -4   29.40    1.00
  -2   5   4   26.70    1.10
   2   5  -4   28.20    1.10
   2   5  -4   27.30    1.10
  -2   5   4   27.40    1.00
  -2   5   4   27.50    1.00
   2   5  -4   26.10    1.20
  -2   5   4   25.30    1.10
   2   5  -4   27.90    1.10
   2   5  -4   26.10    1.20
  -1  -5   4    3.60    0.30
  -1  -5   4    3.60    0.40
   1  -5  -4    3.70    0.20
   1  -5  -4    3.90    0.30
   1  -5  -4    4.40    0.40
  -1  -5   4    3.40    0.40
   1  -5  -4    3.90    0.30
  -1   5   4    4.40    0.40
  -1   5   4    3.50    0.30
   1   5  -4    3.30    0.40
   1   5  -4    3.70    0.40
  -1   5   4    4.00    0.40
   1   5  -4    3.20    0.30
   1   5  -4    4.40    0.50
   0  -5  -4   55.89    2.20
   0  -5   4   61.09    2.20
   0  -5  -4   60.49    2.00
   0  -5   4   57.99    2.10
   0  -5  -4   61.09    2.10
   0  -5   4   56.09    2.20
   0  -5  -4   58.19    2.10
   0   5   4   57.39    2.20
   0   5   4   54.99    2.10
   0   5  -4   58.79    2.10
   0   5  -4   57.69    2.20
   0   5   4   56.49    2.10
   0   5  -4   57.99    2.10
   0   5  -4   62.19    2.10
  -1  -5  -4    0.90    0.20
   1  -5   4    0.80    0.30
  -1  -5  -4    0.70    0.20
   1  -5   4    0.70    0.30
   1  -5   4    0.70    0.30
  -1   5  -4    0.80    0.30
  -1   5  -4    0.60    0.30
  -1   5  -4    0.70    0.30
  -1   5  -4    0.80    0.30
   1   5   4    0.60    0.30
   1   5   4    1.10    0.20
   1   5   4    0.90    0.30
   2  -5   4   28.50    1.20
  -2  -5  -4   29.80    1.20
   2  -5   4   29.00    1.30
  -2  -5  -4   32.10    1.20
  -2   5  -4   31.20    1.20
  -2   5  -4   30.30    1.20
  -2   5  -4   29.60    1.30
   2   5   4   29.00    1.20
   2   5   4   31.70    1.20
  -2   5  -4   29.40    1.30
   2   5   4   29.70    1.20
  -3  -5  -4    3.00    0.40
  -3  -5  -4    2.50    0.40
   3  -5   4    2.70    0.40
   3  -5   4    2.70    0.40
  -3   5  -4    3.30    0.40
  -3   5  -4    4.40    0.50
   3   5   4    1.80    0.30
  -3   5  -4    2.20    0.40
   3   5   4    3.10    0.50
   3   5   4    3.10    0.40
  -4  -5  -4    2.20    0.40
   4  -5   4    3.00    0.40
  -4  -5  -4    3.40    0.40
   4  -5   4    3.30    0.50
   4   5   4    2.90    0.40
  -4   5  -4    2.40    0.40
  -4   5  -4    2.60    0.40
   4   5   4    2.10    0.40
  -4   5  -4    2.80    0.40
   4   5   4    2.40    0.40
  -5  -5  -4   37.90    1.60
  -5  -5  -4   38.00    1.60
   5  -5   4   35.80    1.60
   5  -5   4   36.30    1.50
   5   5   4   36.60    1.60
  -5   5  -4   37.60    1.60
   5   5   4   35.10    1.50
  -5   5  -4   39.30    1.60
  -5   5  -4   38.20    1.60
   5   5   4   38.90    1.60
   6  -5   4  380.96   13.60
   6  -5   4  395.16   13.50
  -6  -5  -4  413.56   13.60
  -6  -5  -4  394.66   13.50
  -6   5  -4  394.66   13.50
   6   5   4  388.26   13.50
  -6   5  -4  414.06   13.50
  -6   5  -4  399.96   13.60
  -7  -5  -4   26.90    1.50
   7  -5   4   28.30    1.30
   7  -5   4   29.30    1.50
  -7  -5  -4   26.80    1.50
  -7   5  -4   30.40    1.50
  -7   5  -4   28.50    1.40
  -7   5  -4   27.40    1.40
   7   5   4   28.90    1.50
  -8  -5  -4    0.30    0.70
   8  -5   4    1.00    0.70
   8  -5   4    1.20    0.50
  -8   5  -4    1.30    0.60
   8   5   4    0.40    0.70
  -8   5  -4    0.70    0.60
  -8   5  -4    1.00    0.70
   8   5   4    1.10    0.70
  -9  -5  -4    0.40    0.80
   9  -5   4    0.00    0.70
   9  -5   4    0.50    0.50
   9   5   4    0.60    0.80
  -9   5  -4    0.90    0.80
   9   5   4    0.70    0.80
  -9   5  -4    0.20    0.80
  -9   5  -4    0.50    0.70
  10  -5   4    1.60    0.60
 -10  -5  -4    1.00    1.00
  10  -5   4    1.60    1.00
 -10   5  -4    0.90    0.90
  10   5   4    1.80    0.90
 -10   5  -4    1.90    0.90
 -11  -6   4    6.40    1.30
  11  -6  -4    6.00    1.20
  11   6  -4    6.00    1.20
 -10  -6   4   51.39    2.40
  10  -6  -4   49.30    2.40
  10  -6  -4   49.99    2.40
  10   6  -4   55.49    2.50
 -10   6   4   49.60    2.10
 -10   6   4   54.79    2.60
  10   6  -4   52.39    2.30
  -9  -6   4   44.10    2.10
   9  -6  -4   38.50    2.00
   9  -6  -4   36.50    2.00
  -9   6   4   43.00    2.00
   9   6  -4   39.60    1.90
   9   6  -4   37.20    1.90
  -9   6   4   43.30    1.70
   8  -6  -4   92.79    3.60
  -8  -6   4   94.59    3.50
   8  -6  -4   87.09    3.50
  -8   6   4   89.49    3.60
   8   6  -4   92.49    3.50
  -8   6   4   91.59    3.30
   8   6  -4   90.09    3.50
  -7  -6   4   58.79    2.40
  -7  -6   4   56.09    2.30
   7  -6  -4   50.79    2.30
   7   6  -4   54.89    2.20
  -7   6   4   55.39    2.00
   7   6  -4   52.89    2.30
  -7   6   4   49.80    2.30
  -6  -6   4    0.80    0.50
  -6  -6   4    0.40    0.50
   6  -6  -4    0.60    0.50
  -6   6   4    0.50    0.30
   6   6  -4    0.10    0.50
   6   6  -4    0.50    0.50
  -6   6   4    0.90    0.60
  -5  -6   4    3.00    0.60
  -5  -6   4    3.50    0.60
   5  -6  -4    2.20    0.50
   5   6  -4    2.50    0.50
  -5   6   4    2.90    0.30
   5   6  -4    2.80    0.60
  -5   6   4    3.40    0.60
  -4  -6   4    4.10    0.60
   4  -6  -4    4.90    0.60
  -4  -6   4    5.90    0.70
  -4  -6   4    5.00    0.60
  -4   6   4    6.20    0.60
  -4   6   4    6.00    0.40
   4   6  -4    5.10    0.60
   4   6  -4    4.70    0.60
  -3  -6   4    0.30    0.40
   3  -6  -4    0.00    0.40
  -3  -6   4   -0.10    0.40
  -3  -6   4    0.30    0.40
  -3   6   4    0.00    0.40
  -3   6   4    0.10    0.20
   3   6  -4    0.20    0.40
   3   6  -4    0.30    0.40
   3   6  -4    0.40    0.40
   2  -6  -4    1.00    0.40
  -2  -6   4    1.70    0.40
  -2  -6   4    1.40    0.30
  -2  -6   4    1.00    0.40
  -2  -6   4    1.50    0.40
   2   6  -4    1.20    0.30
   2   6  -4    1.30    0.40
  -2   6   4    1.60    0.40
   2   6  -4    1.20    0.40
   2   6  -4    1.10    0.30
  -2   6   4    1.30    0.30
   2   6  -4    1.10    0.40
   1  -6  -4    0.20    0.20
  -1  -6   4    0.20    0.30
   1  -6  -4    0.30    0.30
  -1  -6   4    0.10    0.40
  -1  -6   4    0.30    0.40
   1  -6  -4    0.00    0.20
   1   6  -4    0.10    0.40
   1   6  -4    0.10    0.30
   1   6  -4    0.20    0.30
  -1   6   4    0.20    0.30
  -1   6   4    0.30    0.20
   1   6  -4    0.20    0.30
  -1   6   4    0.30    0.30
   0  -6   4   11.90    0.70
   0  -6  -4   10.70    0.70
   0  -6  -4   11.80    0.60
   0  -6   4   12.50    0.80
   0   6   4   12.40    0.60
   0   6   4   11.90    0.70
   0   6  -4   11.20    0.80
   0   6  -4   10.70    0.70
   0   6  -4   13.20    0.70
   0   6   4   11.60    0.70
  -1  -6  -4   34.10    1.20
   1  -6   4   26.10    1.20
   1  -6   4   25.60    1.20
  -1  -6  -4   26.70    1.30
   1   6   4   26.20    1.20
  -1   6  -4   28.70    1.30
   1   6   4   31.90    1.30
  -1   6  -4   28.80    1.20
   1   6   4   29.00    1.20
  -1   6  -4   29.20    1.30
  -2  -6  -4   56.59    2.10
   2  -6   4   56.99    2.20
   2  -6   4   55.09    2.20
   2   6   4   59.29    2.10
   2   6   4   59.99    2.20
  -2   6  -4   57.29    2.10
   2   6   4   54.39    2.10
  -2   6  -4   56.39    2.20
   3  -6   4    1.50    0.40
  -3  -6  -4    0.90    0.30
   3  -6   4    1.80    0.50
  -3   6  -4    1.20    0.40
   3   6   4    1.40    0.40
   3   6   4    0.80    0.30
   3   6   4    1.20    0.40
  -3   6  -4    1.50    0.50
  -4  -6  -4    8.50    0.90
  -4  -6  -4    8.10    0.70
   4  -6   4    9.40    0.70
   4  -6   4    8.10    0.80
   4   6   4    8.00    0.70
  -4   6  -4    9.70    0.80
  -4   6  -4   10.10    0.70
   4   6   4    8.70    0.80
   4   6   4    8.20    0.70
  -5  -6  -4    6.90    0.80
  -5  -6  -4    6.50    0.70
   5  -6   4    7.90    0.80
   5  -6   4    7.50    0.70
   5   6   4    6.30    0.70
   5   6   4    6.70    0.70
  -5   6  -4    7.40    0.70
  -5   6  -4    7.30    0.70
   5   6   4    8.10    0.80
  -6  -6  -4    1.60    0.60
   6  -6   4    1.60    0.50
  -6  -6  -4    1.60    0.60
   6  -6   4    1.20    0.60
  -6   6  -4    0.70    0.50
   6   6   4    1.60    0.60
  -6   6  -4    1.30    0.50
   7  -6   4    3.90    0.60
  -7  -6  -4    6.40    0.80
  -7  -6  -4    4.90    0.80
   7  -6   4    5.30    0.80
  -7   6  -4    6.20    0.80
   7   6   4    6.60    0.80
  -7   6  -4    6.70    0.80
  -8  -6  -4   -0.20    0.70
   8  -6   4   -0.10    0.50
   8  -6   4   -0.50    0.70
   8   6   4   -0.20    0.70
  -8   6  -4    0.00    0.70
  -8   6  -4   -0.20    0.60
   9  -6   4    4.80    0.70
   9  -6   4    2.70    0.90
  -9  -6  -4    4.40    0.90
  -9   6  -4    4.50    0.90
  -9   6  -4    4.40    1.00
 -10  -6  -4   13.90    1.50
  10  -6   4   13.60    1.10
  10  -6   4   12.30    1.60
 -10   6  -4   15.40    1.60
 -10   6  -4   14.40    1.40
  10  -7  -4    4.60    1.10
 -10   7   4    4.40    1.20
  10   7  -4    2.10    0.80
  10   7  -4    3.40    1.10
 -10   7   4    3.80    0.70
   9  -7  -4   10.30    1.10
   9   7  -4    8.00    1.00
  -9   7   4    9.90    0.90
  -9   7   4    7.80    1.10
   9   7  -4    8.90    1.00
   8  -7  -4    0.10    0.70
  -8   7   4    0.40    0.40
   8   7  -4   -0.10    0.70
   8   7  -4   -0.10    0.60
  -8   7   4   -0.40    0.70
   7  -7  -4    4.40    0.80
   7   7  -4    3.70    0.70
   7   7  -4    4.90    0.70
  -7   7   4    4.30    0.50
  -7   7   4    4.90    0.80
   6  -7  -4   41.40    1.90
  -6   7   4   43.80    1.90
  -6   7   4   42.40    1.60
   6   7  -4   40.60    1.90
   6   7  -4   41.70    1.90
   5  -7  -4    0.30    0.50
   5   7  -4    0.10    0.50
  -5   7   4    0.00    0.50
   5   7  -4    0.00    0.50
  -5   7   4    0.20    0.30
  -4  -7   4    8.60    1.00
   4  -7  -4    9.60    0.90
   4   7  -4   10.40    0.90
  -4   7   4   11.40    0.90
  -4   7   4    8.80    0.60
   4   7  -4   10.80    0.90
   3  -7  -4  139.69    5.00
  -3  -7   4  140.29    5.00
  -3   7   4  135.19    4.80
   3   7  -4  141.89    5.00
   3   7  -4  139.69    5.00
  -3   7   4  141.99    5.00
   2  -7  -4   38.80    1.60
  -2  -7   4   30.80    1.60
  -2   7   4   35.70    1.60
  -2   7   4   37.30    1.40
   2   7  -4   36.70    1.60
   2   7  -4   38.10    1.60
  -1  -7   4  266.57    9.10
   1  -7  -4  264.17    9.00
  -1  -7   4  262.07    9.20
   1  -7  -4  259.17    9.20
   1   7  -4  259.57    9.20
   1   7  -4  272.07    9.10
   1   7  -4  280.17    9.20
  -1   7   4  276.17    9.20
  -1   7   4  271.67    9.10
  -1   7   4  261.47    9.20
   0  -7   4   20.20    1.00
   0  -7  -4   18.90    0.80
   0  -7   4   18.00    1.00
   0  -7  -4   17.90    1.00
   0   7   4   20.70    0.90
   0   7   4   18.50    1.00
   0   7  -4   17.70    1.00
   0   7   4   16.60    0.90
   0   7  -4   19.00    1.00
  -1  -7  -4   62.49    2.30
  -1  -7  -4   62.09    2.40
   1  -7   4   62.69    2.40
   1  -7   4   61.29    2.40
   1   7   4   62.29    2.40
  -1   7  -4   60.59    2.40
   1   7   4   64.89    2.30
   1   7   4   61.99    2.30
  -1   7  -4   62.39    2.40
   2  -7   4   33.00    1.50
  -2  -7  -4   30.70    1.40
   2  -7   4   34.90    1.50
   2   7   4   33.00    1.40
  -2   7  -4   34.30    1.50
   2   7   4   33.10    1.40
  -2   7  -4   33.20    1.40
   2   7   4   35.00    1.50
  -3  -7  -4   14.50    0.80
   3  -7   4   13.50    0.90
   3  -7   4   14.30    0.90
  -3   7  -4   13.70    1.00
   3   7   4   14.40    0.90
  -3   7  -4   11.80    0.80
   3   7   4   13.70    0.90
   3   7   4   13.30    0.90
  -4  -7  -4   31.60    1.40
   4  -7   4   28.00    1.40
   4  -7   4   29.80    1.40
   4   7   4   27.80    1.40
  -4   7  -4   31.10    1.40
   4   7   4   32.60    1.40
   4   7   4   31.00    1.40
  -4   7  -4   30.70    1.40
  -5  -7  -4   42.20    1.80
   5  -7   4   39.60    1.70
   5  -7   4   39.10    1.90
  -5   7  -4   37.70    1.80
  -5   7  -4   39.50    1.70
   5   7   4   39.60    1.80
   6  -7   4   28.80    1.40
  -6  -7  -4   29.30    1.50
   6  -7   4   26.10    1.60
  -6   7  -4   27.30    1.50
   6   7   4   32.20    1.60
  -6   7  -4   29.60    1.50
   7  -7   4    2.50    0.50
   7  -7   4    1.90    0.70
  -7  -7  -4    1.70    0.70
   7   7   4    4.50    0.80
  -7   7  -4    2.40    0.70
  -7   7  -4    2.20    0.60
   8  -7   4    0.60    0.90
   8  -7   4    0.70    0.50
  -8   7  -4    0.40    0.80
  -8   7  -4    0.60    0.70
   9  -7   4   10.90    1.30
   9  -7   4    9.60    1.00
  -9   7  -4   11.60    1.10
  -9   7  -4   11.70    1.30
   9  -8  -4    8.20    1.10
   9   8  -4    6.50    1.00
  -9   8   4    7.10    1.10
   9   8  -4    7.30    1.20
  -9   8   4    7.80    0.80
   8  -8  -4   46.10    2.30
   8   8  -4   46.80    2.20
   8   8  -4   45.60    2.20
  -8   8   4   44.60    1.90
  -8   8   4   41.50    2.20
   7  -8  -4    6.10    1.00
  -7   8   4    5.10    0.60
  -7   8   4    7.20    1.00
   7   8  -4    5.30    0.80
   7   8  -4    5.90    0.90
   6  -8  -4    8.30    0.90
   6   8  -4    9.50    1.00
  -6   8   4    8.70    0.70
  -6   8   4   10.40    1.00
   6   8  -4    8.70    0.90
   5  -8  -4   16.30    1.20
   5   8  -4   17.70    1.20
  -5   8   4   16.80    0.90
  -5   8   4   16.50    1.20
   5   8  -4   14.00    1.10
   4  -8  -4    0.00    0.60
  -4  -8   4    0.50    0.60
  -4   8   4    0.50    0.40
   4   8  -4    0.40    0.60
  -4   8   4    0.20    0.60
   4   8  -4    0.20    0.50
  -3  -8   4   21.60    1.30
   3  -8  -4   20.50    1.20
  -3   8   4   20.10    1.20
  -3   8   4   20.30    1.00
   3   8  -4   18.70    1.10
   2  -8  -4  201.88    7.20
  -2  -8   4  211.88    7.20
  -2   8   4  209.28    7.00
  -2   8   4  200.88    7.10
   2   8  -4  194.28    7.10
   1  -8  -4    5.90    0.40
  -1  -8   4    4.70    0.70
   1  -8  -4    6.30    0.80
   1   8  -4    5.90    0.60
  -1   8   4    6.50    0.70
  -1   8   4    6.30    0.60
  -1   8   4    6.90    0.80
   0  -8   4    1.40    0.50
   0  -8   4    1.30    0.50
   0  -8  -4    1.60    0.30
   0  -8  -4    1.90    0.60
   0   8  -4    1.20    0.50
   0   8  -4    2.10    0.50
   0   8   4    2.30    0.50
   0   8   4    1.80    0.50
   0   8   4    1.90    0.40
   1  -8   4    1.10    0.50
  -1  -8  -4    1.90    0.60
   1  -8   4    2.50    0.60
  -1  -8  -4    1.60    0.40
   1   8   4    2.00    0.50
  -1   8  -4    1.90    0.50
   1   8   4    1.60    0.60
   1   8   4    2.10    0.50
  -1   8  -4    1.40    0.50
   2  -8   4  311.37   10.50
   2  -8   4  303.27   10.40
  -2  -8  -4  284.27   10.40
   2   8   4  303.17   10.40
   2   8   4  320.97   10.40
   2   8   4  305.97   10.50
  -2   8  -4  303.87   10.40
  -2   8  -4  303.97   10.50
   3  -8   4    3.30    0.60
  -3  -8  -4    2.00    0.50
   3  -8   4    2.50    0.70
  -3   8  -4    1.90    0.60
   3   8   4    2.20    0.60
   3   8   4    2.60    0.50
   3   8   4    1.90    0.60
  -3   8  -4    2.90    0.60
   4  -8   4   54.09    2.20
   4  -8   4   55.09    2.30
  -4  -8  -4   54.29    2.20
   4   8   4   56.59    2.30
  -4   8  -4   51.99    2.30
   4   8   4   55.49    2.30
  -4   8  -4   56.39    2.20
  -5  -8  -4   -0.10    0.50
   5  -8   4   -0.10    0.60
   5  -8   4   -0.10    0.40
  -5   8  -4    0.10    0.50
  -5   8  -4    0.10    0.60
   5   8   4    0.40    0.70
   6  -8   4   15.50    1.00
   6  -8   4   13.40    1.30
  -6  -8  -4   15.80    1.20
  -6   8  -4   14.40    1.30
   6   8   4   17.60    1.30
  -6   8  -4   14.60    1.20
  -7  -8  -4   11.10    1.30
   7  -8   4   13.10    1.30
   7  -8   4   13.40    1.00
  -7   8  -4   11.70    1.20
  -7   8  -4   12.00    1.20
   8  -8   4   19.50    1.60
   8  -8   4   19.80    1.20
  -8  -8  -4   23.00    1.70
  -8   8  -4   21.80    1.60
  -8   8  -4   22.80    1.70
   8  -9  -4    4.10    1.20
   8   9  -4    3.00    1.10
  -8   9   4    4.90    1.20
  -8   9   4    3.50    0.70
   8   9  -4    3.40    1.10
   7  -9  -4   66.99    3.00
   7   9  -4   68.69    3.00
   7   9  -4   69.59    3.00
  -7   9   4   65.99    2.90
  -7   9   4   70.39    2.70
   6  -9  -4   29.00    1.70
  -6   9   4   28.30    1.40
   6   9  -4   30.70    1.70
  -6   9   4   30.50    1.70
   6   9  -4   27.50    1.80
   5  -9  -4   50.89    2.30
   5   9  -4   46.80    2.20
  -5   9   4   46.70    2.20
  -5   9   4   49.80    2.00
  -4  -9   4    2.30    0.80
   4  -9  -4    3.10    0.70
   4   9  -4    4.50    0.80
  -4   9   4    3.60    0.50
  -4   9   4    3.60    0.70
  -3  -9   4    1.20    0.70
   3  -9  -4    0.10    0.60
  -3   9   4    1.50    0.60
  -3   9   4    0.90    0.40
   3   9  -4    0.50    0.60
   2  -9  -4   17.10    1.20
  -2  -9   4   19.40    1.30
   2   9  -4   20.30    1.20
  -2   9   4   18.20    1.20
  -2   9   4   18.50    1.20
  -2   9   4   20.20    1.10
   1  -9  -4   23.00    1.30
   1  -9  -4   21.40    0.90
  -1  -9   4   22.10    1.40
  -1   9   4   22.70    1.10
  -1   9   4   22.50    1.20
   1   9  -4   26.60    1.40
  -1   9   4   22.10    1.30
   0  -9   4    0.60    0.60
   0  -9  -4    0.30    0.30
   0  -9  -4    0.30    0.60
   0   9   4   -0.20    0.50
   0   9   4    0.30    0.50
   0   9  -4   -0.40    0.50
   0   9   4    0.10    0.60
  -1  -9  -4   18.00    1.00
   1  -9   4   19.20    1.20
   1  -9   4   21.90    1.30
   1   9   4   20.70    1.20
  -1   9  -4   21.00    1.20
   1   9   4   22.40    1.20
   1   9   4   20.00    1.10
  -1   9  -4   20.90    1.20
   2  -9   4    2.60    0.70
  -2  -9  -4    3.00    0.50
   2  -9   4    2.50    0.60
  -2   9  -4    3.70    0.70
   2   9   4    2.30    0.60
   2   9   4    2.80    0.60
   2   9   4    2.20    0.60
  -2   9  -4    1.50    0.60
   3  -9   4   26.30    1.50
  -3  -9  -4   23.80    1.30
   3  -9   4   24.70    1.30
  -3   9  -4   23.60    1.40
  -3   9  -4   22.40    1.40
   3   9   4   24.60    1.40
   3   9   4   21.80    1.50
   3   9   4   25.30    1.40
   4  -9   4   15.10    1.00
   4  -9   4   15.00    1.30
  -4  -9  -4   12.40    1.00
   4   9   4   14.00    1.20
  -4   9  -4   13.20    1.10
  -4   9  -4   12.90    1.10
   5  -9   4    2.30    0.60
  -5  -9  -4    2.70    0.70
   5  -9   4    2.40    0.90
  -5   9  -4    2.80    0.70
  -5   9  -4    2.70    0.80
   5   9   4    2.20    0.80
   6  -9   4    4.20    0.90
   6  -9   4    4.20    0.70
  -6  -9  -4    3.70    0.80
  -6   9  -4    3.90    0.80
  -6   9  -4    3.80    0.90
   7  -9   4    3.60    1.10
  -7  -9  -4    4.20    1.00
   7  -9   4    3.00    0.70
  -7   9  -4    3.60    1.00
  -7   9  -4    2.60    0.90
   7 -10  -4    2.80    1.70
  -7  10   4    1.70    0.80
   7  10  -4    1.00    1.00
  -7  10   4    1.70    1.10
   6 -10  -4    0.10    1.00
   6  10  -4    0.10    0.90
  -6  10   4    0.10    0.80
  -6  10   4    0.10    0.60
   5 -10  -4    0.40    0.80
  -5  10   4    0.20    0.70
  -5  10   4    0.40    0.60
   5  10  -4    0.30    0.80
  -4 -10   4    5.20    1.00
   4 -10  -4    3.20    0.90
  -4  10   4    5.40    0.90
  -4  10   4    4.70    0.60
   4  10  -4    4.40    0.90
  -3 -10   4    0.70    0.80
   3 -10  -4   -0.10    0.80
  -3  10   4    0.60    0.60
   3  10  -4    0.20    0.70
  -3  10   4    0.70    0.50
   2 -10  -4    1.30    0.80
  -2 -10   4    1.00    0.70
  -2  10   4    2.60    0.70
   2  10  -4    1.80    0.70
  -2  10   4    2.10    0.70
  -2  10   4    0.90    0.50
   1 -10  -4   22.30    1.50
  -1 -10   4   19.20    1.40
   1 -10  -4   19.20    0.90
  -1  10   4   19.20    1.40
  -1  10   4   19.40    1.20
  -1  10   4   19.30    1.20
   1  10  -4   20.30    1.40
   0 -10  -4    0.70    0.70
   0 -10  -4    0.50    0.40
   0 -10   4    0.60    0.70
   0  10  -4    0.50    0.60
   0  10   4    0.80    0.70
   0  10   4    0.30    0.60
   0  10   4    1.30    0.60
  -1 -10  -4    2.70    0.50
   1 -10   4    2.40    0.70
   1  10   4    3.20    0.80
   1  10   4    2.80    0.70
   1  10   4    3.60    0.80
  -1  10  -4    2.50    0.80
   2 -10   4   36.90    1.90
   2 -10   4   41.60    2.00
  -2 -10  -4   38.20    1.70
   2  10   4   43.20    2.00
   2  10   4   40.90    1.90
  -2  10  -4   40.20    2.00
   2  10   4   41.00    1.90
   3 -10   4    4.10    0.70
   3 -10   4    5.30    0.90
  -3 -10  -4    4.50    0.70
   3  10   4    4.90    0.80
  -3  10  -4    6.40    0.90
  -3  10  -4    3.80    0.90
   3  10   4    6.10    1.00
   4 -10   4    0.30    0.60
   4 -10   4    0.00    0.80
  -4 -10  -4    0.10    0.60
   4  10   4    0.10    0.80
  -4  10  -4   -0.10    0.70
  -4  10  -4    0.30    0.80
   5 -10   4    0.10    0.60
   5 -10   4   -0.40    1.00
  -5 -10  -4    0.20    0.70
  -5  10  -4    0.40    0.80
  -5  10  -4    0.00    0.80
   6 -10   4   26.60    1.50
  -6 -10  -4   28.10    1.80
   6 -10   4   29.10    1.90
  -6  10  -4   26.80    1.80
  -6  10  -4   30.70    1.90
   5 -11  -4    1.20    1.10
  -5  11   4    1.90    1.10
  -5  11   4    0.90    0.70
   5  11  -4    2.00    1.10
  -4 -11   4    2.60    1.00
   4 -11  -4    2.70    1.00
   4  11  -4    4.00    1.10
  -4  11   4    2.40    0.70
  -4  11   4    4.00    1.00
  -3 -11   4    1.60    0.90
   3 -11  -4    1.80    0.90
   3  11  -4    1.00    0.90
  -3  11   4    1.80    0.90
  -3  11   4    1.90    0.90
  -3  11   4    1.70    0.70
   2 -11  -4    0.00    0.90
  -2 -11   4    0.20    0.80
  -2  11   4    0.30    0.60
  -2  11   4   -0.10    0.80
  -2  11   4    0.10    0.80
   2  11  -4   -0.40    0.80
   1 -11  -4    0.80    0.80
  -1 -11   4    0.90    0.80
   1 -11  -4    0.80    0.40
  -1  11   4    0.60    0.70
   1  11  -4    1.10    0.80
  -1  11   4    0.60    0.80
  -1  11   4    1.40    0.90
   0 -11  -4   22.90    1.60
   0 -11  -4   20.40    1.10
   0 -11   4   19.90    1.50
   0  11  -4   22.60    1.60
   0  11   4   23.00    1.50
   0  11   4   23.10    1.40
   0  11   4   25.10    1.40
  -1 -11  -4    0.50    0.50
   1 -11   4    0.00    0.70
  -1  11  -4   -0.10    0.80
   1  11   4    0.30    0.70
   1  11   4   -0.20    0.90
   1  11   4   -0.30    0.70
  -2 -11  -4    1.30    0.60
   2 -11   4    0.90    0.70
   2  11   4    0.90    0.80
  -2  11  -4    1.10    0.80
   2  11   4    1.20    0.90
   3 -11   4   10.50    1.20
  -3 -11  -4    9.80    1.10
   3 -11   4   13.40    1.40
   3  11   4   11.60    1.30
  -3  11  -4   12.20    1.20
   4 -11   4   -0.10    0.70
   4 -11   4    0.50    1.10
  -4 -11  -4    0.20    0.70
  -4  11  -4   -0.10    0.90
   2 -12  -4   -0.10    1.20
  -2 -12   4    0.10    1.00
  -2  12   4   -0.40    1.20
  -2  12   4   -0.30    0.80
  -2  12   4   -0.50    1.10
   1 -12  -4    0.90    1.00
  -1 -12   4    1.30    1.00
  -1  12   4    1.00    1.10
  -1  12   4    1.40    1.00
  -1  12   4    0.90    0.90
   0 -12   4    2.20    1.00
   0 -12  -4    1.70    0.50
   0  12   4    2.90    1.60
   0  12   4    2.30    0.90
   0  12   4    1.60    1.10
  -1 -12  -4   36.30    1.80
   1  12   4   39.80    2.30
   1  12   4   38.00    2.10
 -12   0   5    0.40    0.90
  12   0  -5   -0.30    0.80
 -12   0   5    0.20    0.60
 -11   0   5    0.50    0.50
 -11   0   5    0.60    0.80
  11   0  -5    0.20    0.70
  10   0  -5    0.10    0.60
 -10   0   5    0.30    0.60
 -10   0   5   -0.30    0.40
  -9   0   5  109.39    4.00
   9   0  -5  111.69    4.10
  -9   0   5  113.69    4.20
   8   0  -5   -0.20    0.40
  -8   0   5   -0.20    0.50
  -8   0   5   -0.10    0.30
   7   0  -5   83.49    2.90
   7   0  -5   80.99    2.80
  -7   0   5   75.79    2.80
  -7   0   5   75.49    3.00
  -6   0   5   -0.10    0.20
  -6   0   5   -0.10    0.40
   6   0  -5   -0.20    0.30
   6   0  -5    0.20    0.30
  -5   0   5    2.90    0.30
  -5   0   5    2.70    0.30
   5   0  -5    2.50    0.40
   5   0  -5    5.10    0.40
  -5   0   5    2.10    0.40
   5   0  -5    3.20    0.30
  -4   0   5    0.10    0.10
   4   0  -5    0.00    0.20
   4   0  -5   -0.10    0.20
  -4   0   5   -0.10    0.20
  -4   0   5    0.80    0.20
   4   0  -5   -0.10    0.20
   3   0  -5  266.67    9.00
   3   0  -5  266.97    9.00
  -3   0   5  259.67    8.90
  -3   0   5  263.27    8.90
   3   0  -5  273.67    8.90
   2   0  -5    0.00    0.10
   2   0  -5    0.00    0.10
  -2   0   5   -0.10    0.10
  -2   0   5    0.00    0.10
   2   0  -5    0.10    0.20
  -2   0   5    0.00    0.10
   1   0  -5 4228.18  146.59
   1   0  -5 4385.66  146.29
   1   0  -5 4561.54  146.39
  -1   0   5 4295.77  146.39
  -1   0   5 4530.95  146.39
   1   0  -5 4379.16  146.29
   0   0  -5    0.20    0.20
   0   0   5    0.00    0.10
   0   0   5    0.00    0.10
   0   0  -5    0.10    0.10
   0   0  -5    0.10    0.10
   1   0   5   33.20    1.20
   1   0   5   32.90    1.20
  -1   0  -5   30.80    1.20
  -1   0  -5   32.70    1.20
  -1   0  -5   32.90    1.10
   1   0   5   32.20    1.20
  -2   0  -5    0.00    0.10
   2   0   5    0.10    0.20
  -2   0  -5    0.10    0.20
  -2   0  -5    0.10    0.20
   2   0   5    0.20    0.20
  -2   0  -5    0.00    0.20
  -3   0  -5 1144.49   37.60
   3   0   5  978.40   37.60
  -3   0  -5 1171.48   37.50
  -3   0  -5 1139.49   37.60
  -3   0  -5 1165.48   37.60
   3   0   5 1169.18   37.50
   3   0   5 1119.09   37.60
  -4   0  -5    0.10    0.20
  -4   0  -5    0.20    0.30
   4   0   5    0.00    0.20
   4   0   5    0.10    0.20
   4   0   5    0.00    0.20
  -4   0  -5   -0.10    0.20
   4   0   5   -0.10    0.20
  -5   0  -5  282.87    9.90
   5   0   5  284.37    9.90
   5   0   5  294.77    9.90
   5   0   5  296.87    9.90
  -5   0  -5  296.57   10.00
   5   0   5  295.57    9.90
  -6   0  -5   -0.10    0.40
   6   0   5    0.20    0.30
  -6   0  -5    0.30    0.40
  -6   0  -5    0.00    0.30
   6   0   5   -0.10    0.30
   6   0   5    0.00    0.40
   7   0   5   19.70    1.00
  -7   0  -5   17.90    1.00
  -7   0  -5   16.40    1.00
   7   0   5   17.10    0.90
   7   0   5   19.40    1.10
   8   0   5   -0.30    0.40
  -8   0  -5    0.00    0.50
   8   0   5   -0.20    0.50
   9   0   5   71.89    2.90
   9   0   5   73.69    2.90
  -9   0  -5   72.49    3.00
 -10   0  -5    0.30    0.70
  10   0   5    0.20    0.70
  10   0   5    0.10    0.60
  11   0   5    4.90    0.80
  11   0   5    6.20    1.10
 -11   0  -5    4.60    1.10
 -12  -1   5    6.20    1.20
 -12  -1   5    5.60    0.80
  12  -1  -5    7.00    1.10
 -12   1   5    4.40    0.70
  12   1  -5    5.30    1.00
 -12   1   5    5.60    1.10
  11  -1  -5   20.90    1.50
 -11  -1   5   22.10    1.30
 -11  -1   5   21.60    1.50
 -11   1   5   21.40    1.60
 -11   1   5   21.70    1.20
  11   1  -5   21.10    1.50
 -10  -1   5    0.70    0.70
 -10  -1   5    1.70    0.50
  10  -1  -5    1.60    0.60
  10   1  -5    1.70    0.30
 -10   1   5    1.00    0.40
 -10   1   5    1.80    0.70
  10   1  -5    1.70    0.60
  -9  -1   5   20.80    1.20
  -9  -1   5   19.30    1.00
   9  -1  -5   18.90    1.20
   9   1  -5   20.60    1.20
  -9   1   5   19.30    1.20
  -9   1   5   18.70    1.00
   9   1  -5   18.80    0.80
  -8  -1   5    0.40    0.30
   8  -1  -5    0.10    0.40
   8  -1  -5   -0.20    0.40
  -8  -1   5    0.20    0.60
   8   1  -5    0.50    0.40
  -8   1   5    0.80    0.30
   8   1  -5    0.40    0.20
  -8   1   5   -0.20    0.50
   7  -1  -5   35.50    1.50
   7  -1  -5   35.40    1.40
  -7  -1   5   35.20    1.60
  -7  -1   5   33.80    1.40
   7   1  -5   34.20    1.30
  -7   1   5   36.00    1.30
   7   1  -5   34.50    1.50
  -7   1   5   34.70    1.60
  -6  -1   5    4.60    0.40
   6  -1  -5    3.70    0.40
  -6  -1   5    4.50    0.50
   6  -1  -5    4.70    0.50
  -6   1   5    3.80    0.30
   6   1  -5    4.80    0.40
  -6   1   5    3.10    0.50
   6   1  -5    4.00    0.40
   6   1  -5    4.70    0.30
   6   1  -5    4.60    0.30
  -5  -1   5   52.69    2.00
   5  -1  -5   54.99    2.00
  -5  -1   5   58.79    2.00
   5  -1  -5   55.89    2.00
  -5  -1   5   55.69    2.10
   5  -1  -5   54.59    2.10
   5   1  -5   52.49    2.00
   5   1  -5   51.19    2.10
   5   1  -5   55.89    1.90
  -5   1   5   49.20    2.10
  -5   1   5   52.69    1.90
   5   1  -5   57.49    1.90
   5   1  -5   57.49    1.90
  -5   1   5   56.69    1.90
  -4  -1   5  378.96   13.50
   4  -1  -5  403.06   13.40
  -4  -1   5  390.96   13.40
  -4  -1   5  383.56   13.40
   4  -1  -5  408.76   13.40
   4  -1  -5  441.66   13.50
   4   1  -5  412.36   13.30
   4   1  -5  391.86   13.30
  -4   1   5  401.26   13.30
  -4   1   5  390.96   13.30
   4   1  -5  399.06   13.30
  -4   1   5  421.96   13.50
   4   1  -5  383.56   13.50
   4   1  -5  386.96   13.40
   3  -1  -5  157.78    5.40
  -3  -1   5  154.78    5.30
   3  -1  -5  158.18    5.40
   3  -1  -5  158.28    5.40
  -3  -1   5  156.98    5.30
   3   1  -5  152.28    5.40
   3   1  -5  157.58    5.40
   3   1  -5  164.98    5.30
   3   1  -5  159.58    5.30
   2  -1  -5  755.52   25.40
   2  -1  -5  752.02   25.40
  -2  -1   5  778.02   25.30
  -2  -1   5  749.33   25.40
   2  -1  -5  760.32   25.40
   2   1  -5  792.82   25.40
   2   1  -5  764.82   25.40
   2   1  -5  743.23   25.40
  -2   1   5  759.22   25.40
   2   1  -5  761.12   25.50
  -1  -1   5  459.55   15.00
   1  -1  -5  448.76   15.10
   1  -1  -5  462.25   15.00
  -1  -1   5  449.66   15.00
   1   1  -5  457.55   15.00
  -1   1   5  448.86   15.10
  -1   1   5  451.15   15.00
   1   1  -5  439.86   15.00
   1   1  -5  442.86   15.10
  -1   1   5  441.96   15.00
   0  -1   5   23.80    0.90
   0  -1  -5   22.50    0.80
   0  -1  -5   23.40    0.80
   0  -1   5   22.70    0.90
   0  -1  -5   24.20    0.90
   0  -1  -5   25.60    0.80
   0   1   5   22.70    0.90
   0   1  -5   24.90    0.90
   0   1  -5   22.20    0.90
   0   1  -5   21.90    0.90
   0   1   5   23.10    0.80
  -1  -1  -5   79.59    2.90
   1  -1   5   83.69    2.90
   1  -1   5   85.49    2.90
   1  -1   5   82.99    2.90
  -1  -1  -5   81.69    2.90
  -1   1  -5   84.69    2.90
   1   1   5   79.69    2.90
  -1   1  -5   84.89    2.80
   1   1   5   84.19    2.90
  -1   1  -5   83.59    2.90
  -1   1  -5   82.49    2.90
  -2  -1  -5   55.29    2.00
   2  -1   5   57.29    2.00
   2  -1   5   53.19    2.00
  -2  -1  -5   57.59    2.00
   2  -1   5   55.99    2.00
  -2  -1  -5   56.99    2.00
   2   1   5   55.29    2.00
  -2   1  -5   56.09    2.10
   2   1   5   58.59    1.90
  -2   1  -5   58.19    2.00
  -2   1  -5   56.19    2.00
  -2   1  -5   54.99    2.00
   2   1   5   56.29    2.00
   3  -1   5  505.85   16.80
   3  -1   5  480.95   16.80
   3  -1   5  499.95   16.80
  -3  -1  -5  465.25   16.80
  -3  -1  -5  506.45   16.80
  -3  -1  -5  489.95   16.80
   3   1   5  514.95   16.80
   3   1   5  511.85   16.80
  -3   1  -5  490.55   16.80
  -3   1  -5  504.75   16.80
   3   1   5  510.75   16.70
  -3   1  -5  524.25   16.80
  -3   1  -5  508.05   16.80
   3   1   5  502.15   16.80
  -4  -1  -5   41.00    1.70
   4  -1   5   41.00    1.70
   4  -1   5   42.50    1.60
   4  -1   5   44.20    1.60
  -4  -1  -5   43.10    1.70
  -4  -1  -5   44.60    1.60
   4   1   5   46.30    1.70
   4   1   5   45.10    1.70
  -4   1  -5   43.20    1.60
  -4   1  -5   43.70    1.70
  -4   1  -5   43.70    1.60
  -4   1  -5   40.60    1.70
   4   1   5   44.80    1.60
   4   1   5   46.00    1.60
  -5  -1  -5    1.70    0.40
   5  -1   5    1.30    0.40
  -5  -1  -5    1.60    0.40
   5  -1   5    1.70    0.40
   5  -1   5    2.20    0.30
  -5  -1  -5    3.10    0.40
   5   1   5    1.60    0.30
   5   1   5    2.10    0.40
  -5   1  -5    2.30    0.40
  -5   1  -5    1.80    0.30
   5   1   5    2.10    0.40
   5   1   5    1.30    0.30
  -5   1  -5    1.80    0.30
  -5   1  -5    1.70    0.40
  -6  -1  -5    2.10    0.40
  -6  -1  -5    3.30    0.50
   6  -1   5    2.20    0.40
   6  -1   5    1.80    0.40
   6  -1   5    2.30    0.40
  -6  -1  -5    2.40    0.50
   6   1   5    2.30    0.40
   6   1   5    5.70    0.60
   6   1   5    2.30    0.40
  -6   1  -5    2.50    0.40
  -6   1  -5    2.20    0.40
  -6   1  -5    1.90    0.50
  -7  -1  -5   31.00    1.60
   7  -1   5   31.60    1.40
   7  -1   5   33.30    1.50
  -7  -1  -5   39.00    2.00
   7  -1   5   31.00    1.50
  -7   1  -5   33.60    1.40
  -7   1  -5   34.40    1.50
   7   1   5   31.90    1.50
   7   1   5   33.60    1.50
   7   1   5   33.10    1.50
   8  -1   5   19.40    1.10
   8  -1   5   18.90    1.10
  -8  -1  -5   17.90    1.20
   8  -1   5   20.60    1.10
   8   1   5   18.20    1.10
  -8   1  -5   21.20    1.20
   8   1   5   16.80    1.10
  -8   1  -5   20.10    1.20
  -8   1  -5   20.20    1.10
   9  -1   5   20.80    1.30
   9  -1   5   20.10    1.10
  -9  -1  -5   18.70    1.30
  -9   1  -5   19.80    1.30
   9   1   5   18.20    1.20
   9   1   5   18.90    1.20
 -10  -1  -5    1.10    0.80
  10  -1   5    1.20    0.80
  10  -1   5    0.90    0.60
  10   1   5    0.30    0.60
 -10   1  -5    1.70    0.80
  10   1   5    1.10    0.70
  11  -1   5   -0.80    0.90
 -11  -1  -5    0.20    0.90
  11  -1   5   -0.20    0.70
  11   1   5    0.10    0.80
  11   1   5    0.90    0.90
 -11   1  -5   -0.30    1.00
 -12  -2   5    9.90    1.30
  12  -2  -5    9.90    1.30
 -12  -2   5   12.00    1.20
  12   2  -5   11.30    0.70
  12   2  -5   11.80    1.30
 -12   2   5    9.60    1.30
 -12   2   5    8.60    0.90
 -11  -2   5   12.90    1.30
  11  -2  -5   12.90    1.20
 -11  -2   5   13.30    1.20
  11   2  -5   14.70    1.20
  11   2  -5   13.70    0.80
 -11   2   5   13.80    1.00
 -11   2   5   13.90    1.40
 -10  -2   5   94.49    3.70
 -10  -2   5   89.79    3.50
  10  -2  -5   97.59    3.70
 -10   2   5   94.79    3.40
  10   2  -5   90.59    3.30
 -10   2   5   96.19    3.70
  10   2  -5  101.39    3.70
  -9  -2   5   17.20    1.20
  -9  -2   5   16.00    1.00
   9  -2  -5   16.60    1.10
   9  -2  -5   18.80    1.10
   9   2  -5   15.90    0.80
  -9   2   5   16.10    0.80
   9   2  -5   14.10    1.00
  -9   2   5   16.40    1.10
  -8  -2   5    0.20    0.50
   8  -2  -5   -0.30    0.50
  -8  -2   5    0.10    0.40
   8  -2  -5    0.10    0.50
  -8   2   5    0.00    0.30
   8   2  -5   -0.20    0.50
  -8   2   5    0.30    0.50
   8   2  -5    0.30    0.30
  -7  -2   5  112.29    4.00
  -7  -2   5  107.59    3.80
   7  -2  -5  111.79    3.90
   7  -2  -5  106.39    3.80
  -7   2   5  105.69    3.70
  -7   2   5  107.99    3.90
   7   2  -5  107.09    3.90
   7   2  -5  105.59    3.70
  -6  -2   5    2.60    0.40
   6  -2  -5    2.70    0.40
  -6  -2   5    2.50    0.50
   6  -2  -5    2.80    0.40
   6   2  -5    3.00    0.40
   6   2  -5    3.50    0.40
  -6   2   5    3.30    0.30
  -6   2   5    3.40    0.50
   5  -2  -5  308.07   10.60
   5  -2  -5  310.97   10.60
  -5  -2   5  313.27   10.60
   5  -2  -5  315.07   10.60
  -5  -2   5  304.87   10.70
  -5   2   5  311.67   10.40
   5   2  -5  310.47   10.50
   5   2  -5  297.17   10.60
  -5   2   5  301.47   10.60
  -5   2   5  312.27   10.50
   5   2  -5  330.97   10.50
   5   2  -5  311.17   10.60
   5   2  -5  334.07   10.50
  -4  -2   5   58.09    2.20
   4  -2  -5   57.09    2.10
   4  -2  -5   57.49    2.10
   4  -2  -5   55.99    2.10
  -4  -2   5   54.39    2.00
  -4   2   5   55.39    2.10
   4   2  -5   56.39    2.00
   4   2  -5   58.19    2.10
   4   2  -5   56.89    2.10
   4   2  -5   59.69    2.00
   4   2  -5   58.69    1.90
   3  -2  -5   20.20    0.80
   3  -2  -5   21.00    0.80
  -3  -2   5   18.60    0.80
   3  -2  -5   19.90    0.80
   3   2  -5   18.90    0.80
   3   2  -5   18.60    0.80
   3   2  -5   19.10    0.80
   3   2  -5   18.70    0.90
   2  -2  -5    3.00    0.30
   2  -2  -5    2.90    0.30
  -2  -2   5    2.60    0.30
   2  -2  -5    2.60    0.30
   2   2  -5    3.00    0.30
   2   2  -5    4.70    0.40
   2   2  -5    2.60    0.30
  -1  -2   5  415.96   14.00
   1  -2  -5  421.36   14.00
   1  -2  -5  427.36   14.00
  -1  -2   5  427.96   14.00
   1  -2  -5  405.66   14.00
  -1  -2   5  429.96   14.00
   1   2  -5  419.06   14.10
  -1   2   5  427.86   14.00
  -1   2   5  418.66   13.90
  -1   2   5  408.76   14.00
   1   2  -5  407.96   14.00
  -1   2   5  425.16   14.00
   1   2  -5  408.36   14.00
   0  -2  -5  401.16   12.90
   0  -2   5  389.16   13.00
   0  -2  -5  376.66   13.00
   0  -2  -5  393.06   12.90
   0  -2   5  371.76   13.00
   0  -2   5  396.86   13.00
   0   2  -5  383.56   13.00
   0   2  -5  394.36   13.00
   0   2   5  398.56   12.90
   0   2   5  388.56   13.00
   0   2  -5  396.36   13.00
   0   2   5  378.76   13.00
   0   2   5  380.56   13.00
   0   2  -5  383.36   13.00
  -1  -2  -5  146.29    4.80
   1  -2   5  141.39    4.80
   1  -2   5  144.19    4.80
   1  -2   5  136.29    4.80
  -1  -2  -5  140.99    4.80
  -1   2  -5  140.69    4.80
   1   2   5  135.69    4.80
   1   2   5  145.69    4.70
  -1   2  -5  142.79    4.80
  -1   2  -5  140.19    4.80
  -1   2  -5  136.29    4.80
   1   2   5  135.59    4.80
   2  -2   5    6.20    0.40
  -2  -2  -5    6.00    0.40
  -2  -2  -5    6.30    0.40
   2  -2   5    6.80    0.40
   2  -2   5    5.60    0.40
  -2   2  -5    5.80    0.40
   2   2   5    5.50    0.40
   2   2   5    6.10    0.30
  -2   2  -5    6.20    0.50
   2   2   5    6.10    0.40
   2   2   5    6.20    0.50
  -2   2  -5    6.60    0.40
  -2   2  -5    6.50    0.40
   3  -2   5    2.00    0.30
   3  -2   5    1.40    0.30
  -3  -2  -5    1.70    0.30
  -3  -2  -5    1.90    0.30
  -3  -2  -5    2.20    0.30
   3  -2   5    1.60    0.30
   3   2   5    2.00    0.30
   3   2   5    2.10    0.20
   3   2   5    1.80    0.30
  -3   2  -5    1.20    0.30
  -3   2  -5    1.90    0.30
  -3   2  -5    1.90    0.30
  -3   2  -5    2.10    0.30
   3   2   5    2.20    0.30
  -4  -2  -5    0.90    0.30
   4  -2   5    0.70    0.30
   4  -2   5    0.80    0.30
   4  -2   5    0.40    0.30
  -4  -2  -5    0.60    0.30
  -4  -2  -5    0.40    0.30
  -4   2  -5    1.10    0.30
   4   2   5    0.90    0.30
   4   2   5    0.70    0.30
  -4   2  -5    0.40    0.30
   4   2   5    0.60    0.20
  -4   2  -5    1.20    0.30
  -4   2  -5    1.10    0.30
   4   2   5    0.60    0.20
   5  -2   5    1.70    0.40
   5  -2   5    1.60    0.30
  -5  -2  -5    1.70    0.40
  -5  -2  -5    0.90    0.40
   5  -2   5    1.50    0.40
  -5  -2  -5    1.20    0.40
  -5   2  -5    2.70    0.40
   5   2   5    1.50    0.40
   5   2   5    1.60    0.40
  -5   2  -5    2.10    0.40
   5   2   5    1.20    0.40
   5   2   5    1.30    0.30
  -5   2  -5    1.60    0.40
  -5   2  -5    2.00    0.40
  -6  -2  -5    7.80    0.70
  -6  -2  -5    8.00    0.70
   6  -2   5    7.20    0.70
   6  -2   5    7.20    0.60
   6  -2   5    7.90    0.70
  -6   2  -5    9.30    0.70
   6   2   5    7.20    0.70
   6   2   5    7.30    0.60
  -6   2  -5    6.60    0.70
  -6   2  -5    7.10    0.60
   7  -2   5    5.80    0.60
   7  -2   5    6.90    0.70
   7  -2   5    6.60    0.70
  -7  -2  -5    3.80    0.70
  -7  -2  -5    6.10    0.70
  -7   2  -5    5.30    0.60
  -7   2  -5    4.80    0.60
   7   2   5    5.00    0.60
   7   2   5    5.10    0.60
  -7   2  -5    4.20    0.60
   8  -2   5   25.20    1.40
   8  -2   5   28.20    1.40
  -8  -2  -5   24.10    1.40
   8  -2   5   27.50    1.30
  -8   2  -5   25.00    1.50
   8   2   5   23.90    1.40
   8   2   5   26.00    1.40
  -8   2  -5   26.70    1.40
  -8   2  -5   27.50    1.40
  -9  -2  -5    2.40    0.70
   9  -2   5    2.00    0.70
   9  -2   5    2.40    0.60
  -9   2  -5    2.60    0.80
   9   2   5    2.40    0.60
   9   2   5    2.20    0.60
  -9   2  -5    2.20    0.70
  -9   2  -5    3.10    0.70
  10  -2   5   14.70    1.20
  10  -2   5   17.10    1.40
 -10  -2  -5   14.20    1.30
 -10   2  -5   15.80    1.30
  10   2   5   15.00    1.40
  10   2   5   17.20    1.30
  11  -2   5    0.90    0.90
  11  -2   5    0.60    0.70
 -11  -2  -5    1.00    1.00
 -11   2  -5    1.30    1.10
  11   2   5    1.30    0.80
  11   2   5    0.70    1.00
 -12  -3   5    4.70    1.00
 -12  -3   5    4.20    1.10
  12  -3  -5    3.20    1.00
  12   3  -5    2.70    1.10
 -12   3   5    5.20    1.20
 -12   3   5    3.30    1.00
  12   3  -5    4.00    0.60
 -12   3   5    3.30    0.70
 -11  -3   5    0.90    1.00
 -11  -3   5   -0.20    0.70
  11  -3  -5   -0.30    0.70
 -11   3   5    0.00    0.50
 -11   3   5    0.40    0.80
 -11   3   5    0.60    0.70
  11   3  -5    0.60    0.90
  11   3  -5   -0.30    0.40
 -10  -3   5    0.00    0.60
  10  -3  -5   -0.40    0.60
 -10  -3   5   -0.20    0.70
  10  -3  -5    0.10    0.60
  10   3  -5   -0.10    0.40
 -10   3   5    0.00    0.40
  10   3  -5    0.00    0.70
 -10   3   5    0.20    0.70
   9  -3  -5   15.90    1.10
   9  -3  -5   15.50    1.10
  -9  -3   5   14.60    1.00
  -9  -3   5   15.70    1.30
   9   3  -5   16.50    1.10
   9   3  -5   16.70    0.90
  -9   3   5   15.60    0.80
  -9   3   5   14.50    1.10
   8  -3  -5   22.10    1.20
   8  -3  -5   22.70    1.20
  -8  -3   5   20.80    1.20
  -8  -3   5   23.40    1.40
  -8   3   5   21.00    1.30
   8   3  -5   22.10    1.20
  -8   3   5   22.70    1.00
   8   3  -5   22.10    1.00
   7  -3  -5    2.10    0.50
  -7  -3   5    1.30    0.50
   7  -3  -5    2.40    0.50
  -7  -3   5    1.40    0.40
  -7   3   5    1.60    0.50
  -7   3   5    1.70    0.30
   7   3  -5    2.00    0.30
   7   3  -5    1.30    0.40
  -6  -3   5   64.39    2.40
  -6  -3   5   63.59    2.30
   6  -3  -5   60.49    2.30
   6  -3  -5   57.59    2.30
   6   3  -5   57.19    2.30
  -6   3   5   62.09    2.10
  -6   3   5   57.29    2.30
   6   3  -5   62.89    2.20
   5  -3  -5  314.87   10.50
  -5  -3   5  310.87   10.40
  -5  -3   5  315.97   10.50
   5  -3  -5  313.07   10.50
  -5   3   5  307.77   10.50
   5   3  -5  303.57   10.50
   5   3  -5  301.77   10.40
  -5   3   5  297.87   10.30
   5   3  -5  296.47   10.50
  -5   3   5  318.77   10.30
   4  -3  -5   55.69    2.00
  -4  -3   5   52.09    2.10
  -4  -3   5   54.09    2.00
   4  -3  -5   56.99    2.00
  -4  -3   5   53.99    2.00
  -4   3   5   53.89    1.80
   4   3  -5   50.19    1.90
   4   3  -5   52.89    2.00
   4   3  -5   53.99    2.00
  -4   3   5   53.19    1.80
  -4   3   5   49.50    2.00
  -4   3   5   54.29    2.00
   3  -3  -5   55.09    2.00
  -3  -3   5   54.89    1.90
  -3  -3   5   52.69    2.00
   3  -3  -5   56.99    2.00
   3  -3  -5   54.39    1.90
  -3   3   5   52.39    2.00
   3   3  -5   52.69    1.90
   3   3  -5   48.40    2.00
  -3   3   5   51.39    1.90
   3   3  -5   54.09    2.00
   2  -3  -5  258.77    8.50
   2  -3  -5  251.97    8.40
   2  -3  -5  255.17    8.50
  -2  -3   5  255.57    8.40
  -2  -3   5  254.77    8.50
  -2  -3   5  241.18    8.50
   2   3  -5  252.37    8.50
   2   3  -5  249.08    8.50
  -2   3   5  249.48    8.40
   2   3  -5  246.18    8.50
   2   3  -5  250.17    8.40
  -2   3   5  251.47    8.40
  -2   3   5  241.68    8.50
  -1  -3   5  375.66   12.20
   1  -3  -5  359.96   12.30
  -1  -3   5  367.16   12.30
   1  -3  -5  353.06   12.30
  -1  -3   5  375.06   12.30
   1   3  -5  368.56   12.30
   1   3  -5  372.76   12.30
   1   3  -5  375.96   12.30
  -1   3   5  350.26   12.30
  -1   3   5  372.56   12.20
   1   3  -5  365.56   12.30
  -1   3   5  366.16   12.30
  -1   3   5  353.66   12.20
   0  -3   5  275.97    9.10
   0  -3  -5  273.27    9.00
   0  -3   5  268.77    9.00
   0  -3  -5  267.07    9.10
   0  -3   5  271.77    9.10
   0  -3  -5  274.47    9.00
   0   3   5  268.37    9.00
   0   3  -5  269.87    9.10
   0   3   5  266.57    9.00
   0   3   5  257.77    9.10
   0   3   5  264.67    9.00
   0   3  -5  270.47    9.10
   0   3  -5  270.67    9.10
   0   3  -5  265.27    9.10
   1  -3   5   33.60    1.30
   1  -3   5   36.70    1.40
  -1  -3  -5   34.30    1.30
  -1  -3  -5   37.40    1.30
   1  -3   5   34.80    1.30
  -1  -3  -5   34.70    1.30
   1   3   5   34.60    1.20
   1   3   5   35.10    1.40
  -1   3  -5   37.70    1.30
   1   3   5   32.60    1.30
  -1   3  -5   33.50    1.30
  -1   3  -5   37.00    1.30
  -1   3  -5   35.70    1.40
  -2  -3  -5   66.89    2.40
   2  -3   5   65.09    2.40
  -2  -3  -5   64.39    2.40
   2  -3   5   67.99    2.40
   2  -3   5   67.79    2.40
   2   3   5   64.19    2.40
   2   3   5   69.29    2.40
   2   3   5   69.09    2.30
  -2   3  -5   65.69    2.40
  -2   3  -5   67.29    2.40
  -2   3  -5   69.49    2.40
  -2   3  -5   63.49    2.40
   2   3   5   64.59    2.40
   3  -3   5  203.58    7.10
   3  -3   5  204.58    7.10
  -3  -3  -5  207.18    7.10
   3  -3   5  209.88    7.10
  -3  -3  -5  209.08    7.10
  -3   3  -5  209.18    7.10
  -3   3  -5  215.28    7.10
   3   3   5  211.38    7.00
  -3   3  -5  205.88    7.10
   3   3   5  209.58    7.10
  -3   3  -5  206.98    7.10
   3   3   5  203.38    7.10
  -4  -3  -5  119.29    4.20
   4  -3   5  117.59    4.20
  -4  -3  -5  119.09    4.30
   4  -3   5  115.49    4.30
   4   3   5  119.39    4.20
  -4   3  -5  125.89    4.20
   4   3   5  122.89    4.10
  -4   3  -5  118.39    4.30
  -4   3  -5  125.99    4.20
   4   3   5  120.29    4.30
   4   3   5  121.99    4.30
  -4   3  -5  122.39    4.30
   5  -3   5  158.28    5.80
  -5  -3  -5  166.98    5.80
   5  -3   5  166.98    5.80
   5   3   5  164.68    5.80
  -5   3  -5  169.98    5.80
  -5   3  -5  160.98    5.80
   5   3   5  170.68    5.70
  -5   3  -5  172.48    5.80
   5   3   5  163.18    5.80
   5   3   5  166.98    5.80
   6  -3   5   57.79    2.30
   6  -3   5   57.39    2.30
  -6  -3  -5   58.09    2.30
  -6  -3  -5   60.59    2.30
   6   3   5   58.79    2.30
  -6   3  -5   58.79    2.30
   6   3   5   59.39    2.30
  -6   3  -5   60.29    2.30
  -6   3  -5   56.79    2.30
   7  -3   5    4.00    0.60
  -7  -3  -5    4.20    0.70
   7  -3   5    4.90    0.60
  -7  -3  -5    5.40    0.70
   7   3   5    4.80    0.60
   7   3   5    5.90    0.70
  -7   3  -5    5.90    0.70
  -7   3  -5    4.00    0.60
  -7   3  -5    4.70    0.60
   8  -3   5    9.90    0.90
   8  -3   5    9.80    0.90
  -8  -3  -5    9.70    1.00
   8  -3   5    9.00    0.90
  -8   3  -5   10.50    0.90
  -8   3  -5    9.00    0.90
   8   3   5    9.70    1.00
   8   3   5    9.90    1.00
  -8   3  -5   10.90    1.00
  -9  -3  -5   13.20    1.20
   9  -3   5   14.40    1.10
   9  -3   5   15.90    1.20
   9  -3   5   13.80    1.20
   9   3   5   16.60    1.30
  -9   3  -5   15.40    1.20
  -9   3  -5   15.10    1.20
   9   3   5   15.40    1.20
  -9   3  -5   14.40    1.20
 -10  -3  -5   88.09    3.70
  10  -3   5   90.89    3.70
  10  -3   5   94.79    3.50
  10   3   5   94.29    3.70
 -10   3  -5   94.19    3.70
  10   3   5   90.89    3.60
 -11  -3  -5   10.70    1.30
  11  -3   5   13.10    1.30
  11  -3   5   12.00    1.40
  11   3   5   10.70    1.30
  11   3   5   12.80    1.50
 -11   3  -5    8.80    1.40
  11  -4  -5    1.40    0.90
  11  -4  -5    1.30    1.00
 -11  -4   5    0.00    0.90
 -11  -4   5    0.30    0.80
 -11   4   5    0.10    0.80
 -11   4   5    0.60    0.50
  11   4  -5    0.70    0.80
  11   4  -5    0.30    0.50
 -11   4   5    0.60    0.90
  10  -4  -5    0.30    0.80
 -10  -4   5    0.60    0.70
  10  -4  -5   -0.10    0.70
 -10  -4   5    0.10    0.80
  10   4  -5    1.00    0.70
 -10   4   5    0.10    0.80
 -10   4   5    0.20    0.70
 -10   4   5    0.50    0.40
  10   4  -5    0.60    0.50
  -9  -4   5    1.00    0.60
   9  -4  -5    0.20    0.70
   9  -4  -5    1.00    0.70
  -9  -4   5    0.50    0.70
   9   4  -5    0.50    0.40
  -9   4   5    0.50    0.60
   9   4  -5    0.10    0.60
  -9   4   5    0.30    0.30
  -9   4   5    0.40    0.60
  -8  -4   5    9.50    0.90
  -8  -4   5    8.70    0.90
   8  -4  -5    9.60    1.00
   8  -4  -5    8.50    0.90
  -8   4   5    7.70    0.80
  -8   4   5    9.60    0.60
   8   4  -5    9.10    0.70
   8   4  -5    8.80    0.90
  -8   4   5   10.80    0.90
  -7  -4   5    0.40    0.40
   7  -4  -5    0.20    0.40
  -7  -4   5    0.00    0.50
   7  -4  -5   -0.10    0.40
   7   4  -5    0.00    0.40
  -7   4   5    0.40    0.50
  -7   4   5    0.00    0.20
  -7   4   5    0.20    0.40
   7   4  -5    0.10    0.40
   6  -4  -5   12.60    0.80
   6  -4  -5   11.30    0.80
  -6  -4   5   11.30    0.90
  -6  -4   5    8.70    0.80
   6   4  -5   10.90    0.70
  -6   4   5    9.40    0.80
   6   4  -5   10.40    0.70
  -6   4   5   10.40    0.50
  -6   4   5   10.90    0.80
   5  -4  -5    4.20    0.50
  -5  -4   5    5.70    0.60
  -5  -4   5    4.60    0.50
   5  -4  -5    4.40    0.50
   5   4  -5    6.20    0.60
  -5   4   5    4.70    0.30
  -5   4   5    4.30    0.50
   5   4  -5    4.10    0.50
  -5   4   5    4.40    0.30
   5   4  -5    3.40    0.40
  -5   4   5    4.20    0.50
   4  -4  -5  124.89    4.40
  -4  -4   5  128.69    4.50
   4  -4  -5  126.19    4.40
  -4  -4   5  127.09    4.50
   4  -4  -5  132.79    4.40
  -4   4   5  126.69    4.40
  -4   4   5  127.99    4.30
   4   4  -5  126.39    4.40
   4   4  -5  124.39    4.40
  -4   4   5  118.19    4.40
   4   4  -5  124.39    4.40
  -4   4   5  124.59    4.20
   3  -4  -5   10.10    0.60
   3  -4  -5   10.10    0.50
  -3  -4   5    9.30    0.60
   3  -4  -5   10.00    0.60
   3   4  -5   10.20    0.40
  -3   4   5    9.00    0.40
   3   4  -5    8.80    0.60
  -3   4   5    8.20    0.60
   3   4  -5    7.60    0.60
   3   4  -5    8.50    0.60
  -3   4   5    9.50    0.40
   3   4  -5   10.50    0.60
  -3   4   5    9.70    0.60
   2  -4  -5   46.50    1.60
  -2  -4   5   44.10    1.70
   2  -4  -5   44.90    1.70
  -2  -4   5   47.30    1.60
  -2  -4   5   46.80    1.70
   2   4  -5   48.30    1.70
  -2   4   5   42.20    1.60
   2   4  -5   44.90    1.70
  -2   4   5   43.40    1.60
   2   4  -5   45.40    1.70
   2   4  -5   44.30    1.70
  -1  -4   5  111.09    3.90
  -1  -4   5  111.99    3.90
   1  -4  -5  113.29    3.80
   1  -4  -5  108.29    3.90
  -1  -4   5  112.89    3.80
  -1   4   5  109.09    3.80
  -1   4   5  107.29    3.80
   1   4  -5  113.09    3.80
  -1   4   5  107.59    3.90
   1   4  -5  110.09    3.90
   1   4  -5  114.59    3.80
   1   4  -5  107.59    3.90
  -1   4   5  111.49    3.80
   0  -4  -5  374.26   12.00
   0  -4   5  358.46   12.10
   0  -4   5  365.76   12.10
   0  -4  -5  356.26   12.00
   0  -4  -5  363.96   12.00
   0  -4  -5  350.96   12.10
   0  -4   5  364.86   12.10
   0   4   5  354.16   12.10
   0   4  -5  350.86   12.10
   0   4   5  347.47   12.00
   0   4  -5  372.86   12.10
   0   4   5  357.76   12.10
   0   4  -5  354.86   12.10
   0   4   5  348.57   12.10
   0   4  -5  367.26   12.10
  -1  -4  -5   47.60    1.60
  -1  -4  -5   44.20    1.60
   1  -4   5   41.50    1.60
   1  -4   5   43.70    1.70
   1  -4   5   43.90    1.70
  -1  -4  -5   46.10    1.60
   1   4   5   41.60    1.70
  -1   4  -5   43.50    1.70
  -1   4  -5   41.70    1.60
   1   4   5   43.00    1.60
  -1   4  -5   45.10    1.60
   1   4   5   43.30    1.60
  -1   4  -5   41.50    1.70
   2  -4   5  286.17    9.70
   2  -4   5  272.87    9.70
   2  -4   5  282.67    9.70
  -2  -4  -5  279.57    9.60
  -2  -4  -5  290.27    9.60
   2   4   5  285.97    9.70
  -2   4  -5  290.37    9.70
   2   4   5  289.57    9.70
  -2   4  -5  288.57    9.70
   2   4   5  290.27    9.60
   2   4   5  274.37    9.60
  -2   4  -5  290.37    9.70
  -2   4  -5  288.47    9.70
  -3  -4  -5   40.20    1.70
  -3  -4  -5   42.10    1.70
   3  -4   5   43.40    1.70
   3  -4   5   38.10    1.70
  -3   4  -5   43.90    1.70
  -3   4  -5   45.20    1.70
  -3   4  -5   44.70    1.70
   3   4   5   43.50    1.70
   3   4   5   44.20    1.60
   3   4   5   45.60    1.60
  -3   4  -5   43.40    1.70
   3   4   5   41.90    1.70
  -4  -4  -5   51.49    2.00
   4  -4   5   52.79    2.00
  -4  -4  -5   46.80    2.00
   4  -4   5   53.79    2.00
  -4   4  -5   51.09    2.00
  -4   4  -5   55.19    2.00
   4   4   5   52.59    2.00
   4   4   5   53.09    2.20
   4   4   5   51.99    2.00
   4   4   5   54.09    1.90
  -4   4  -5   54.69    2.00
  -5  -4  -5   13.80    0.90
   5  -4   5   15.60    1.00
  -5  -4  -5   15.00    0.90
   5  -4   5   16.90    0.90
  -5   4  -5   13.50    0.90
  -5   4  -5   13.70    0.90
   5   4   5   15.80    0.90
   5   4   5   13.60    1.10
   5   4   5   13.90    0.80
  -5   4  -5   13.80    0.90
   6  -4   5  786.22   27.20
  -6  -4  -5  800.32   27.30
   6  -4   5  796.52   27.30
  -6  -4  -5  818.92   27.30
  -6   4  -5  840.12   27.30
  -6   4  -5  817.12   27.30
   6   4   5  821.52   27.30
  -6   4  -5  818.02   27.20
   6   4   5  807.92   27.30
   7  -4   5    0.50    0.40
  -7  -4  -5   -0.10    0.60
  -7  -4  -5    0.20    0.50
   7  -4   5    0.30    0.50
  -7   4  -5    0.20    0.60
   7   4   5    0.40    0.50
   7   4   5    0.20    0.50
  -7   4  -5    0.20    0.50
  -7   4  -5    0.30    0.50
   8  -4   5    6.60    0.80
  -8  -4  -5    6.90    0.80
   8  -4   5    7.00    0.70
   8   4   5    7.60    0.90
   8   4   5    8.00    0.90
  -8   4  -5    8.40    0.90
  -8   4  -5    9.40    0.90
  -8   4  -5    9.10    0.90
   9  -4   5    3.30    0.80
   9  -4   5    4.30    0.70
  -9  -4  -5    3.50    0.90
  -9   4  -5    4.20    0.80
   9   4   5    4.30    0.80
  -9   4  -5    5.20    0.90
   9   4   5    3.90    0.80
  -9   4  -5    4.00    0.80
 -10  -4  -5    1.10    0.80
  10  -4   5    2.00    1.00
  10  -4   5    2.50    0.70
  10   4   5    1.80    0.90
  10   4   5    2.00    0.90
 -10   4  -5    2.50    1.00
 -10   4  -5    2.10    0.90
  11  -5  -5    1.50    1.00
 -11  -5   5    2.10    1.10
  11  -5  -5    2.00    1.10
  11   5  -5    1.50    0.90
  11   5  -5    1.50    0.60
 -11   5   5    1.90    0.70
 -11   5   5    1.00    0.90
 -10  -5   5   -0.20    0.80
  10  -5  -5    0.50    0.70
 -10  -5   5   -0.10    0.70
  10  -5  -5   -0.20    0.90
 -10   5   5   -0.20    0.70
 -10   5   5    0.40    0.50
  10   5  -5    0.70    0.60
  10   5  -5   -0.20    0.80
   9  -5  -5   10.80    1.20
  -9  -5   5    9.50    1.00
   9  -5  -5   11.10    1.00
  -9  -5   5    8.20    1.00
  -9   5   5    9.00    0.70
  -9   5   5    9.60    1.00
   9   5  -5    8.00    0.90
   9   5  -5   10.50    0.90
   8  -5  -5   27.20    1.50
   8  -5  -5   27.00    1.40
  -8  -5   5   24.20    1.40
  -8  -5   5   22.50    1.40
  -8   5   5   23.90    1.40
   8   5  -5   25.90    1.30
   8   5  -5   26.80    1.40
  -8   5   5   23.70    1.10
  -7  -5   5    3.10    0.60
   7  -5  -5    3.30    0.60
  -7  -5   5    2.70    0.60
   7  -5  -5    3.80    0.60
  -7   5   5    4.10    0.70
   7   5  -5    3.50    0.50
  -7   5   5    3.80    0.40
   7   5  -5    3.60    0.60
   6  -5  -5   14.70    1.00
   6  -5  -5   14.20    0.90
  -6  -5   5   14.30    0.90
  -6  -5   5   12.60    0.90
   6   5  -5   12.20    0.90
  -6   5   5   13.30    0.90
   6   5  -5   14.20    0.90
  -6   5   5   12.80    0.60
   5  -5  -5   78.09    2.90
  -5  -5   5   76.59    2.90
  -5  -5   5   72.69    2.80
   5  -5  -5   77.09    2.80
   5   5  -5   76.59    2.80
   5   5  -5   75.09    2.80
  -5   5   5   76.39    2.60
  -5   5   5   70.79    2.80
  -4  -5   5    0.30    0.40
  -4  -5   5    0.30    0.40
   4  -5  -5   -0.20    0.40
  -4   5   5    0.20    0.20
   4   5  -5    0.00    0.30
   4   5  -5    0.30    0.30
   4   5  -5    0.10    0.40
  -4   5   5    0.10    0.40
  -4   5   5    0.20    0.30
  -3  -5   5    0.50    0.40
  -3  -5   5    0.40    0.40
   3  -5  -5    0.60    0.30
   3  -5  -5    0.40    0.30
  -3  -5   5    0.30    0.40
   3   5  -5    0.20    0.30
  -3   5   5    0.50    0.30
  -3   5   5    0.60    0.30
   3   5  -5    0.70    0.30
  -3   5   5    0.40    0.20
  -3   5   5    0.50    0.30
   3   5  -5    0.40    0.30
  -2  -5   5   86.69    3.00
  -2  -5   5   85.29    3.10
   2  -5  -5   90.39    3.00
  -2  -5   5   88.19    3.10
   2  -5  -5   90.29    3.10
  -2   5   5   79.69    3.00
  -2   5   5   82.49    2.90
   2   5  -5   82.39    3.10
   2   5  -5   88.99    3.00
  -2   5   5   86.09    3.00
   2   5  -5   85.09    3.00
   2   5  -5   83.39    3.10
  -2   5   5   82.09    3.00
   1  -5  -5    3.10    0.40
  -1  -5   5    3.80    0.40
  -1  -5   5    3.90    0.40
   1  -5  -5    4.30    0.40
  -1  -5   5    4.30    0.40
  -1   5   5    3.00    0.40
   1   5  -5    4.90    0.50
   1   5  -5    4.10    0.40
  -1   5   5    4.20    0.40
  -1   5   5    4.10    0.30
   1   5  -5    4.50    0.40
   1   5  -5    3.50    0.40
   0  -5  -5   36.80    1.30
   0  -5   5   38.10    1.40
   0  -5   5   36.10    1.40
   0  -5  -5   31.60    1.40
   0  -5  -5   37.20    1.30
   0  -5   5   33.30    1.40
   0  -5  -5   38.00    1.30
   0   5  -5   34.50    1.40
   0   5   5   33.60    1.40
   0   5   5   35.50    1.30
   0   5  -5   36.00    1.40
   0   5  -5   33.90    1.40
   0   5   5   33.20    1.40
   0   5  -5   34.60    1.40
  -1  -5  -5    0.70    0.20
   1  -5   5    0.60    0.30
   1  -5   5    0.70    0.40
   1  -5   5    0.60    0.30
  -1  -5  -5    0.50    0.20
   1   5   5    0.70    0.30
   1   5   5    0.60    0.20
  -1   5  -5    0.50    0.30
   1   5   5    0.70    0.30
  -1   5  -5    0.60    0.30
  -1   5  -5    0.70    0.30
  -1   5  -5    0.40    0.30
   2  -5   5  122.09    4.30
   2  -5   5  118.89    4.30
  -2  -5  -5  119.39    4.20
  -2  -5  -5  126.49    4.20
   2   5   5  122.39    4.20
  -2   5  -5  125.69    4.30
  -2   5  -5  126.59    4.30
   2   5   5  114.39    4.20
  -2   5  -5  124.39    4.30
   2   5   5  122.69    4.30
  -2   5  -5  120.49    4.30
   3  -5   5    0.90    0.40
  -3  -5  -5    0.60    0.30
  -3  -5  -5    1.30    0.40
   3  -5   5    0.70    0.40
  -3   5  -5    0.50    0.30
   3   5   5    1.20    0.30
   3   5   5    0.80    0.30
  -3   5  -5    0.70    0.30
  -3   5  -5    0.40    0.30
   3   5   5    0.90    0.40
   4  -5   5   71.79    2.80
  -4  -5  -5   76.79    2.80
  -4  -5  -5   74.69    2.80
   4  -5   5   75.69    2.80
  -4   5  -5   76.39    2.80
   4   5   5   74.59    2.70
  -4   5  -5   76.09    2.80
   4   5   5   71.29    2.70
  -4   5  -5   74.69    2.80
   4   5   5   74.59    2.80
  -5  -5  -5   15.10    1.00
  -5  -5  -5   16.10    1.00
   5  -5   5   17.50    1.00
   5  -5   5   16.80    1.00
  -5   5  -5   15.50    1.00
   5   5   5   16.70    1.00
   5   5   5   15.20    0.90
  -5   5  -5   15.30    0.90
  -5   5  -5   15.10    0.90
   6  -5   5   53.79    2.20
   6  -5   5   51.99    2.10
  -6  -5  -5   56.19    2.30
  -6   5  -5   52.29    2.20
  -6   5  -5   57.09    2.20
  -6   5  -5   54.69    2.20
   6   5   5   53.69    2.20
  -7  -5  -5    3.40    0.70
   7  -5   5    4.30    0.70
   7  -5   5    5.30    0.60
  -7  -5  -5    3.70    0.70
  -7   5  -5    4.40    0.80
  -7   5  -5    5.00    0.70
   7   5   5    4.00    0.70
  -7   5  -5    2.90    0.60
  -8  -5  -5   16.80    1.30
   8  -5   5   15.60    1.20
   8  -5   5   16.60    1.10
  -8   5  -5   17.10    1.30
  -8   5  -5   17.30    1.20
  -8   5  -5   16.80    1.20
   8   5   5   17.50    1.20
   9  -5   5   31.40    1.60
   9  -5   5   28.20    1.80
  -9   5  -5   36.70    1.80
  -9   5  -5   35.60    1.90
  -9   5  -5   37.70    1.90
   9   5   5   34.60    1.90
 -10  -5  -5   74.89    3.20
  10  -5   5   71.69    3.20
  10  -5   5   66.49    2.80
 -10   5  -5   74.19    3.10
  10   5   5   69.89    3.10
  11  -6  -5    7.20    1.20
 -11  -6   5    5.10    1.20
  10  -6  -5   77.09    3.10
  10  -6  -5   70.29    3.10
 -10  -6   5   77.79    3.20
  10   6  -5   72.99    3.20
  10   6  -5   73.19    3.00
 -10   6   5   73.09    2.80
 -10   6   5   70.39    3.10
   9  -6  -5   91.59    3.70
  -9  -6   5   94.29    3.70
   9  -6  -5   88.59    3.60
   9   6  -5   91.79    3.60
  -9   6   5   89.79    3.30
   9   6  -5   91.29    3.50
  -9   6   5   95.09    3.70
   8  -6  -5   29.80    1.50
  -8  -6   5   30.60    1.70
   8  -6  -5   26.80    1.60
  -8  -6   5   29.00    1.60
   8   6  -5   29.90    1.50
  -8   6   5   26.40    1.50
   8   6  -5   27.50    1.60
  -8   6   5   28.10    1.30
   7  -6  -5  135.49    4.80
   7  -6  -5  131.99    4.80
  -7  -6   5  139.59    4.80
  -7  -6   5  125.59    4.80
  -7   6   5  126.59    4.60
   7   6  -5  135.09    4.80
   7   6  -5  130.19    4.70
  -7   6   5  133.89    4.90
  -6  -6   5    0.80    0.60
   6  -6  -5    0.10    0.50
  -6  -6   5   -0.10    0.60
  -6   6   5    0.40    0.50
   6   6  -5    0.20    0.40
  -6   6   5    0.20    0.30
   6   6  -5    0.30    0.50
  -5  -6   5  101.69    3.50
  -5  -6   5   94.39    3.50
   5  -6  -5   90.69    3.50
  -5   6   5   92.09    3.30
  -5   6   5   96.29    3.50
   5   6  -5   89.29    3.50
  -4  -6   5    6.30    0.70
  -4  -6   5    5.40    0.60
   4  -6  -5    7.30    0.70
  -4   6   5    6.60    0.60
   4   6  -5    5.80    0.70
   4   6  -5    6.90    0.70
   4   6  -5    6.80    0.70
  -4   6   5    5.80    0.40
  -3  -6   5    1.80    0.50
   3  -6  -5    2.40    0.50
  -3  -6   5    1.90    0.50
   3   6  -5    1.40    0.40
   3   6  -5    1.20    0.40
   3   6  -5    2.00    0.50
  -3   6   5    2.10    0.30
  -3   6   5    1.60    0.40
  -2  -6   5    2.90    0.50
  -2  -6   5    2.60    0.50
   2  -6  -5    2.00    0.50
   2   6  -5    2.70    0.40
   2   6  -5    3.00    0.50
   2   6  -5    2.60    0.40
  -2   6   5    3.00    0.30
  -2   6   5    2.80    0.40
   1  -6  -5    0.80    0.10
  -1  -6   5    0.80    0.40
   1  -6  -5    0.60    0.40
  -1  -6   5    1.10    0.40
   1  -6  -5    0.60    0.10
  -1  -6   5    1.00    0.30
  -1   6   5    0.60    0.40
  -1   6   5    0.70    0.30
   1   6  -5    0.50    0.30
   1   6  -5    0.60    0.30
   1   6  -5    0.60    0.30
   1   6  -5    0.40    0.40
  -1   6   5    0.80    0.30
   0  -6  -5   51.49    1.80
   0  -6   5   51.49    2.00
   0  -6  -5   48.50    2.00
   0  -6   5   54.39    1.90
   0   6  -5   48.00    2.00
   0   6   5   50.99    2.00
   0   6   5   50.79    1.90
   0   6  -5   55.19    2.00
   0   6   5   49.90    1.90
   0   6  -5   52.09    2.00
   0   6  -5   50.79    1.90
   1  -6   5   12.70    0.70
  -1  -6  -5   13.40    0.70
   1  -6   5   13.80    0.80
  -1   6  -5   12.80    0.80
  -1   6  -5   12.60    0.80
   1   6   5   14.60    0.80
   1   6   5   13.10    0.70
  -1   6  -5   12.80    0.90
   1   6   5   13.90    0.70
   2  -6   5    9.00    0.70
   2  -6   5    8.40    0.70
  -2  -6  -5   10.90    0.60
  -2   6  -5    9.50    0.70
   2   6   5    9.60    0.60
  -2   6  -5    8.90    0.70
   2   6   5   10.00    0.60
   2   6   5   10.00    0.80
   3  -6   5    0.10    0.40
  -3  -6  -5    0.80    0.40
   3  -6   5    0.90    0.40
  -3   6  -5    0.10    0.40
   3   6   5    0.50    0.50
  -3   6  -5    1.00    0.40
   3   6   5    0.60    0.30
   3   6   5    0.80    0.40
  -4  -6  -5    7.90    0.70
   4  -6   5    9.20    0.70
   4  -6   5    9.90    0.80
   4   6   5    8.40    0.70
   4   6   5    9.30    0.80
  -4   6  -5    9.40    0.80
  -4   6  -5    8.90    0.80
   5  -6   5   33.60    1.50
   5  -6   5   32.30    1.50
  -5  -6  -5   32.70    1.50
  -5  -6  -5   31.70    1.50
   5   6   5   30.50    1.50
  -5   6  -5   32.30    1.50
   5   6   5   34.80    1.50
  -5   6  -5   32.20    1.50
  -6  -6  -5    2.60    0.60
   6  -6   5    1.90    0.50
   6  -6   5    1.50    0.60
  -6  -6  -5    1.60    0.60
  -6   6  -5    1.60    0.60
  -6   6  -5    1.30    0.50
   6   6   5    1.70    0.60
  -7  -6  -5    0.10    0.70
   7  -6   5   -0.20    0.50
  -7  -6  -5    0.10    0.60
   7  -6   5    0.10    0.70
  -7   6  -5   -0.10    0.60
   7   6   5   -0.20    0.60
  -7   6  -5    0.00    0.60
   8  -6   5    0.40    0.60
   8  -6   5    0.30    0.70
  -8  -6  -5   -0.10    0.80
  -8  -6  -5    0.40    0.90
  -8   6  -5    0.10    0.70
   8   6   5   -0.20    0.70
  -8   6  -5    0.70    0.70
  -9  -6  -5    7.10    1.10
   9  -6   5    5.80    1.00
   9  -6   5    7.80    0.80
  -9   6  -5    8.60    1.10
   9   6   5    7.30    1.10
  -9   6  -5    6.50    1.00
 -10  -6  -5    0.60    1.00
 -10   6  -5    1.30    1.10
  10  -7  -5    2.50    1.10
  10   7  -5    1.60    1.00
  10   7  -5    0.80    0.80
 -10   7   5    2.50    0.70
 -10   7   5    1.30    1.00
   9  -7  -5    0.20    0.80
   9   7  -5    0.40    0.70
  -9   7   5    0.20    0.90
   9   7  -5   -0.30    0.70
  -9   7   5    0.50    0.50
   8  -7  -5   -0.20    0.80
   8   7  -5   -0.20    0.60
   8   7  -5    0.30    0.70
  -8   7   5    0.10    0.40
  -8   7   5   -0.20    0.80
   7  -7  -5   18.10    1.20
  -7   7   5   19.40    1.30
   7   7  -5   17.20    1.20
   7   7  -5   19.90    1.20
  -7   7   5   19.00    0.90
   6  -7  -5    9.30    0.90
   6   7  -5    9.50    0.90
   6   7  -5   10.20    0.90
  -6   7   5    9.20    0.70
  -6   7   5   10.90    1.00
   5  -7  -5   11.20    0.90
  -5   7   5   10.30    0.60
   5   7  -5    9.90    0.90
  -5   7   5   10.60    0.90
   5   7  -5   10.80    1.00
   4  -7  -5  292.17   10.00
   4   7  -5  297.97    9.90
  -4   7   5  287.17    9.90
  -4   7   5  278.37    9.70
   4   7  -5  285.37    9.90
   3  -7  -5  314.27   10.90
  -3  -7   5  316.17   10.90
  -3   7   5  321.87   10.90
   3   7  -5  320.27   10.90
   3   7  -5  311.27   10.90
  -3   7   5  321.17   10.70
   2  -7  -5   51.79    2.20
  -2  -7   5   52.99    2.20
  -2   7   5   54.59    2.10
   2   7  -5   54.09    2.10
   2   7  -5   53.79    2.20
  -2   7   5   52.89    2.00
  -2   7   5   56.29    2.20
   1  -7  -5    2.20    0.30
  -1  -7   5    1.20    0.50
   1  -7  -5    2.30    0.30
   1  -7  -5    2.30    0.50
  -1   7   5    1.70    0.50
  -1   7   5    2.40    0.40
  -1   7   5    1.40    0.50
   1   7  -5    2.00    0.50
   1   7  -5    2.00    0.40
   0  -7  -5    0.10    0.40
   0  -7   5    0.10    0.40
   0  -7   5    0.30    0.40
   0  -7  -5    0.30    0.20
   0   7   5    0.40    0.40
   0   7   5    0.40    0.30
   0   7  -5   -0.30    0.40
   0   7  -5    0.40    0.40
   0   7   5    0.50    0.40
   1  -7   5    0.10    0.40
   1  -7   5    0.20    0.40
  -1  -7  -5    0.10    0.30
   1   7   5    0.00    0.40
  -1   7  -5    0.30    0.40
   1   7   5    0.00    0.30
  -1   7  -5   -0.10    0.40
   1   7   5    0.10    0.40
   2  -7   5    4.30    0.60
  -2  -7  -5    3.40    0.40
   2  -7   5    3.10    0.60
  -2   7  -5    2.90    0.50
  -2   7  -5    3.90    0.60
   2   7   5    3.00    0.50
   2   7   5    3.50    0.50
   2   7   5    3.50    0.50
   3  -7   5   41.80    1.80
  -3  -7  -5   41.30    1.70
   3  -7   5   44.80    1.80
  -3   7  -5   40.90    1.80
   3   7   5   36.70    1.80
  -3   7  -5   42.80    1.80
   3   7   5   41.80    1.80
   3   7   5   40.20    1.70
   4  -7   5    7.10    0.80
  -4  -7  -5    6.70    0.70
   4  -7   5    6.20    0.80
   4   7   5    6.10    0.70
  -4   7  -5    6.40    0.70
  -4   7  -5    7.00    0.70
   4   7   5    7.40    0.80
   5  -7   5    0.30    0.40
   5  -7   5    0.10    0.60
  -5  -7  -5    0.40    0.50
  -5   7  -5    0.20    0.50
   5   7   5    0.10    0.60
  -5   7  -5    0.30    0.50
   6  -7   5    3.10    0.60
   6  -7   5    4.10    0.70
  -6  -7  -5    3.50    0.70
   6   7   5    3.60    0.80
  -6   7  -5    4.30    0.70
  -6   7  -5    3.40    0.70
  -7  -7  -5    6.70    0.90
   7  -7   5    7.70    1.00
   7  -7   5    7.00    0.80
   7   7   5    7.40    1.00
  -7   7  -5    8.50    1.00
  -7   7  -5    6.40    0.80
  -8  -7  -5   13.30    1.40
   8  -7   5   13.90    1.10
   8  -7   5   13.80    1.40
   8   7   5   14.30    1.30
  -8   7  -5   15.40    1.30
  -8   7  -5   16.20    1.30
   9  -7   5   27.10    1.80
   9  -7   5   23.10    1.40
  -9   7  -5   26.20    1.70
  -9   7  -5   23.50    1.80
   9  -8  -5   13.60    1.40
   9   8  -5   14.20    1.50
   9   8  -5   13.80    1.40
  -9   8   5   12.20    1.10
  -9   8   5   14.70    1.50
   8  -8  -5   10.80    1.20
  -8   8   5   11.80    1.30
  -8   8   5    9.30    0.90
   8   8  -5    8.50    1.00
   8   8  -5    9.80    1.10
   7  -8  -5    5.30    1.00
   7   8  -5    5.10    0.90
  -7   8   5    4.70    0.90
  -7   8   5    4.20    0.50
   7   8  -5    3.40    0.80
   6  -8  -5    1.30    0.70
   6   8  -5    0.90    0.60
  -6   8   5    1.90    0.40
   6   8  -5    2.20    0.70
  -6   8   5    2.50    0.70
   5  -8  -5    4.90    0.80
  -5   8   5    5.80    0.80
  -5   8   5    6.90    0.60
   5   8  -5    6.10    0.80
   5   8  -5    6.00    0.80
   4  -8  -5    0.00    0.60
   4   8  -5    0.00    0.60
  -4   8   5    0.20    0.40
  -4   8   5    0.10    0.50
   4   8  -5    0.60    0.60
   3  -8  -5   68.69    2.80
  -3  -8   5   74.29    2.90
   3   8  -5   74.89    2.80
   3   8  -5   66.09    2.80
  -3   8   5   69.39    2.80
  -3   8   5   70.09    2.60
  -2  -8   5  241.88    8.40
   2  -8  -5  232.58    8.40
  -2   8   5  235.88    8.20
   2   8  -5  243.68    8.30
  -2   8   5  243.18    8.40
  -2   8   5  244.28    8.30
  -1  -8   5  218.18    7.50
   1  -8  -5  203.68    7.20
   1  -8  -5  211.38    7.50
  -1   8   5  218.48    7.50
  -1   8   5  221.68    7.40
   1   8  -5  208.18    7.40
  -1   8   5  214.88    7.30
   0  -8  -5   11.90    1.00
   0  -8   5   10.70    1.00
   0  -8  -5   13.30    0.70
   0  -8   5   11.90    1.00
   0   8  -5   13.50    0.90
   0   8   5   15.20    0.90
   0   8   5   14.50    1.00
   0   8   5   13.10    0.80
  -1  -8  -5    4.40    0.50
   1  -8   5    6.40    0.70
   1  -8   5    5.60    0.70
   1   8   5    6.30    0.60
   1   8   5    5.90    0.70
  -1   8  -5    7.00    0.70
   1   8   5    5.30    0.60
  -1   8  -5    6.20    0.70
  -2  -8  -5   13.10    0.80
   2  -8   5   13.50    1.00
   2  -8   5   12.90    1.00
   2   8   5   11.70    0.90
   2   8   5   14.30    1.00
  -2   8  -5   14.40    1.00
  -2   8  -5   12.90    0.90
   2   8   5   13.10    0.90
  -3  -8  -5  110.49    4.20
   3  -8   5  117.69    4.20
   3  -8   5  115.59    4.20
  -3   8  -5  121.59    4.20
   3   8   5  116.19    4.20
   3   8   5  114.79    4.20
  -3   8  -5  114.39    4.30
  -4  -8  -5    4.40    0.60
   4  -8   5    4.50    0.60
   4  -8   5    4.80    0.80
  -4   8  -5    3.30    0.60
   4   8   5    4.00    0.80
  -4   8  -5    4.70    0.70
   4   8   5    3.70    0.70
   5  -8   5    9.40    1.00
  -5  -8  -5   10.00    1.00
   5  -8   5   11.20    0.90
   5   8   5   10.20    1.10
  -5   8  -5   11.40    1.10
   6  -8   5    5.70    0.90
   6  -8   5    5.60    0.70
  -6  -8  -5    5.90    0.90
  -6   8  -5    4.50    0.80
  -6   8  -5    4.10    0.90
   6   8   5    5.20    0.90
   7  -8   5    1.20    0.90
   7  -8   5    1.30    0.60
  -7  -8  -5    1.60    0.80
  -7   8  -5    1.40    0.80
   7   8   5    2.40    1.00
  -7   8  -5    1.20    0.80
  -8  -8  -5    0.20    1.00
   8  -8   5    0.60    1.00
   8  -8   5    0.50    0.60
  -8   8  -5    0.70    0.90
  -8   8  -5    0.30    1.00
   8  -9  -5    0.50    1.10
   8   9  -5    0.20    1.00
   8   9  -5    0.40    1.00
  -8   9   5    0.70    1.10
  -8   9   5    0.10    0.60
   7  -9  -5    7.50    1.10
  -7   9   5    6.40    1.00
   7   9  -5    7.90    1.00
   7   9  -5    8.50    1.20
  -7   9   5    5.10    0.70
   6  -9  -5    5.50    1.00
   6   9  -5    6.20    1.00
  -6   9   5    4.40    0.60
  -6   9   5    4.70    0.90
   6   9  -5    4.30    1.00
   5  -9  -5    2.90    0.80
  -5   9   5    2.50    0.80
   5   9  -5    3.00    0.80
   5   9  -5    2.50    0.80
  -5   9   5    2.70    0.50
   4  -9  -5    7.30    1.00
  -4   9   5    6.30    0.60
  -4   9   5    8.10    0.90
   4   9  -5    7.00    0.90
  -3  -9   5   25.10    1.60
   3  -9  -5   24.90    1.50
   3   9  -5   24.90    1.40
  -3   9   5   24.70    1.20
  -3   9   5   25.70    1.40
  -2  -9   5   75.69    3.10
   2  -9  -5   78.59    3.10
  -2   9   5   73.49    3.10
   2   9  -5   71.49    2.90
  -2   9   5   76.69    2.80
  -2   9   5   77.99    3.00
  -1  -9   5   60.59    2.50
   1  -9  -5   59.29    2.10
   1  -9  -5   61.19    2.60
  -1   9   5   61.39    2.40
  -1   9   5   58.09    2.50
  -1   9   5   63.49    2.50
   1   9  -5   63.09    2.50
   0  -9   5    0.50    0.60
   0  -9  -5    0.30    0.60
   0  -9  -5    0.30    0.30
   0   9  -5    0.10    0.60
   0   9   5    0.40    0.60
   0   9   5    0.30    0.60
   0   9   5    0.70    0.50
   1  -9   5    1.00    1.00
   1  -9   5    1.10    0.60
  -1  -9  -5    1.20    0.40
   1   9   5    1.10    0.60
  -1   9  -5    0.40    0.60
   1   9   5    1.10    0.50
   1   9   5    1.60    0.70
   2  -9   5   30.50    1.60
   2  -9   5   30.50    1.50
  -2  -9  -5   30.30    1.40
  -2   9  -5   30.00    1.60
   2   9   5   28.90    1.50
   2   9   5   32.80    1.50
  -3  -9  -5   12.90    0.90
   3  -9   5   13.40    1.20
   3  -9   5   13.00    1.10
   3   9   5   13.60    1.10
  -3   9  -5   13.90    1.20
   3   9   5   12.80    1.10
  -3   9  -5   14.10    1.10
  -4  -9  -5    8.00    0.90
   4  -9   5    8.90    1.00
   4  -9   5    8.10    1.00
   4   9   5    8.40    0.90
  -4   9  -5    9.20    1.00
   4   9   5    7.80    0.90
  -4   9  -5    6.70    0.80
   5  -9   5    2.40    0.80
   5  -9   5    2.60    0.60
  -5  -9  -5    2.30    0.70
  -5   9  -5    3.70    0.80
  -5   9  -5    3.00    0.80
   5   9   5    2.50    0.90
   6  -9   5    0.70    0.60
  -6  -9  -5    0.00    0.80
   6  -9   5    0.00    1.00
  -6   9  -5    1.00    0.90
   6   9   5   -0.20    0.80
  -6   9  -5    0.70    0.80
   7  -9   5   45.30    2.50
  -7  -9  -5   49.90    2.40
   7  -9   5   45.80    2.10
  -7   9  -5   49.50    2.50
   7  10  -5   25.70    1.90
  -7  10   5   27.10    2.00
   6 -10  -5    4.00    1.10
  -6  10   5    5.10    0.80
  -6  10   5    4.10    1.10
   6  10  -5    5.40    1.10
   5 -10  -5   20.00    1.60
  -5  10   5   20.10    1.20
  -5  10   5   20.10    1.60
   5  10  -5   22.20    1.60
   4 -10  -5    1.20    0.80
   4  10  -5    0.70    0.80
  -4  10   5    1.00    0.70
  -4  10   5    0.90    0.50
  -3 -10   5    0.00    0.80
   3 -10  -5    0.20    0.80
  -3  10   5    0.00    0.80
   3  10  -5    0.40    0.80
  -3  10   5    0.20    0.70
  -3  10   5    0.50    0.50
   2 -10  -5    0.40    0.70
  -2 -10   5    0.10    0.70
  -2  10   5    0.80    0.50
  -2  10   5    0.80    0.70
  -2  10   5    0.70    0.70
   2  10  -5    0.30    0.60
   1 -10  -5    0.10    0.70
  -1 -10   5    0.20    0.70
  -1  10   5    0.30    0.70
  -1  10   5    0.20    0.70
   1  10  -5   -0.30    0.70
  -1  10   5    0.00    0.50
   0 -10  -5    0.30    0.40
   0 -10  -5    0.40    0.80
   0 -10   5    0.70    0.70
   0  10  -5    0.40    0.70
   0  10   5    0.30    0.70
   0  10   5    0.40    0.70
   0  10   5    0.30    0.50
   1 -10   5    6.20    0.80
  -1 -10  -5    6.60    0.70
   1  10   5    7.00    1.00
   1  10   5    5.50    0.70
  -1  10  -5    6.50    0.90
   2 -10   5    5.40    0.80
  -2 -10  -5    5.50    0.60
   2  10   5    5.70    0.90
  -2  10  -5    5.70    0.90
   2  10   5    6.30    0.80
   3 -10   5   -0.20    0.60
   3 -10   5   -0.20    0.80
  -3 -10  -5    0.30    0.50
   3  10   5    0.20    0.90
  -3  10  -5    0.10    0.70
   3  10   5   -0.30    0.70
  -4 -10  -5    6.90    0.80
   4 -10   5    6.60    0.80
   4 -10   5    9.20    1.20
   4  10   5    9.60    1.10
  -4  10  -5    7.70    1.10
  -5 -10  -5    0.60    0.80
   5 -10   5    1.90    1.10
   5 -10   5    1.20    0.70
  -5  10  -5    1.40    0.90
   5  10   5    1.60    1.00
   6 -10   5   15.00    1.50
  -6 -10  -5   13.60    1.50
  -6  10  -5   11.70    1.30
   5  11  -5   13.60    1.60
  -5  11   5   13.50    1.40
   4 -11  -5    6.90    1.20
  -4  11   5    6.00    0.80
  -4  11   5    5.60    1.10
  -4  11   5    6.60    1.10
   4  11  -5    7.30    1.20
   3 -11  -5    0.90    1.00
  -3 -11   5    0.20    0.90
   3  11  -5   -0.10    1.00
  -3  11   5   -0.30    0.90
  -3  11   5    0.20    0.70
  -3  11   5   -0.90    0.90
   2 -11  -5    0.10    1.00
  -2 -11   5    0.00    0.90
   2  11  -5    0.30    0.90
  -2  11   5    0.30    1.00
  -2  11   5   -0.20    0.70
  -2  11   5    0.20    0.90
  -1 -11   5   78.19    3.30
   1 -11  -5   81.49    3.40
   1  11  -5   79.49    3.30
  -1  11   5   81.99    3.30
  -1  11   5   76.89    3.10
  -1  11   5   79.59    3.40
   0 -11  -5   27.50    1.70
   0 -11  -5   24.90    1.20
   0 -11   5   26.90    1.70
   0  11   5   26.50    1.50
   0  11  -5   28.60    1.80
   0  11   5   27.80    1.70
   1 -11   5    3.90    0.90
  -1 -11  -5    4.20    0.60
   1  11   5    3.60    1.00
   1  11   5    3.60    0.80
  -1  11  -5    4.20    1.00
  -2 -11  -5    1.90    0.60
   2 -11   5    2.10    0.80
   2  11   5    2.60    0.90
   2  11   5    2.00    1.00
  -2  11  -5    2.00    1.00
  -3 -11  -5   36.50    1.80
   3 -11   5   38.90    2.00
  -3  11  -5   39.70    2.20
   3  11   5   41.90    2.20
   4 -11   5   72.49    3.30
  -4  11  -5   72.39    3.40
   4  11   5   74.19    3.30
   1 -12  -5   14.10    1.50
  -1 -12   5   14.40    1.70
  -1  12   5   13.90    1.50
  -1  12   5   13.70    1.40
   0  12   5   60.09    2.70
   0  12   5   63.09    2.90
  12   0  -6    4.00    1.00
 -12   0   6    2.60    1.10
 -12   0   6    4.10    0.70
 -11   0   6    0.50    0.80
 -11   0   6   -0.10    0.50
  11   0  -6    0.00    0.70
  10   0  -6   68.59    2.80
 -10   0   6   69.39    2.60
 -10   0   6   70.19    2.90
  -9   0   6    0.00    0.40
   9   0  -6    0.00    0.50
  -9   0   6    0.10    0.60
  -8   0   6    1.30    0.60
   8   0  -6    1.40    0.50
  -8   0   6    1.20    0.30
   7   0  -6    0.40    0.50
  -7   0   6   -0.10    0.30
   7   0  -6   -0.10    0.40
  -7   0   6   -0.40    0.50
   6   0  -6    0.20    0.30
   6   0  -6    0.30    0.40
  -6   0   6    0.00    0.40
  -6   0   6    0.10    0.20
   6   0  -6   -0.20    0.30
   5   0  -6   -0.10    0.20
   5   0  -6   -0.10    0.30
  -5   0   6    0.70    0.20
   5   0  -6    0.00    0.20
  -5   0   6    0.10    0.20
  -5   0   6    0.10    0.30
   4   0  -6   79.29    2.80
   4   0  -6   81.69    2.70
  -4   0   6   76.89    2.70
   4   0  -6   79.39    2.80
  -4   0   6   76.09    2.70
   3   0  -6    0.00    0.20
  -3   0   6    0.00    0.20
   3   0  -6   -0.10    0.20
  -3   0   6    0.20    0.10
   3   0  -6    0.10    0.20
  -3   0   6    0.20    0.10
  -2   0   6  509.65   17.30
  -2   0   6  526.55   17.30
   2   0  -6  517.25   17.40
  -2   0   6  536.25   17.40
   2   0  -6  509.55   17.40
   1   0  -6    0.00    0.10
   1   0  -6    0.00    0.10
  -1   0   6    0.00    0.10
  -1   0   6    0.00    0.10
   1   0  -6    0.00    0.20
   1   0  -6    0.00    0.10
  -1   0   6    0.00    0.10
   0   0   6  670.13   22.60
   0   0  -6  674.83   22.60
   0   0   6  664.23   22.60
   0   0  -6  699.13   22.50
   0   0  -6  671.83   22.60
   0   0  -6  678.23   22.60
   1   0   6    0.00    0.10
  -1   0  -6    0.00    0.10
   1   0   6    0.00    0.20
   1   0   6   -0.10    0.20
  -1   0  -6    0.00    0.20
  -1   0  -6    0.00    0.10
  -2   0  -6 1115.89   37.30
   2   0   6 1056.69   37.30
   2   0   6 1134.09   37.30
  -2   0  -6 1143.79   37.30
  -2   0  -6 1119.39   37.40
   2   0   6 1123.09   37.30
  -2   0  -6 1139.09   37.20
   3   0   6    0.00    0.20
   3   0   6    0.10    0.20
  -3   0  -6    0.20    0.20
  -3   0  -6    0.00    0.20
   3   0   6   -0.10    0.20
   3   0   6    0.10    0.20
  -3   0  -6    0.10    0.20
  -3   0  -6    0.00    0.30
  -4   0  -6   23.20    0.90
  -4   0  -6   20.40    1.00
   4   0   6   24.50    1.00
  -4   0  -6   22.10    1.00
   4   0   6   20.60    1.00
  -4   0  -6   20.00    1.00
   4   0   6   22.20    0.90
   4   0   6   24.00    1.00
  -5   0  -6    0.00    0.40
  -5   0  -6   -0.20    0.30
   5   0   6    0.00    0.30
  -5   0  -6    0.00    0.30
   5   0   6    0.10    0.30
   5   0   6    0.10    0.40
   5   0   6   -0.10    0.30
  -5   0  -6   -0.10    0.30
  -6   0  -6   26.00    1.30
   6   0   6   26.00    1.30
   6   0   6   27.80    1.30
  -6   0  -6   28.70    1.20
  -6   0  -6   26.30    1.30
   6   0   6   28.50    1.20
   7   0   6    0.10    0.40
   7   0   6    0.40    0.40
  -7   0  -6   -0.10    0.50
   8   0   6   24.00    1.40
  -8   0  -6   22.50    1.30
   8   0   6   24.10    1.30
  -9   0  -6   -0.20    0.60
   9   0   6   -0.30    0.60
   9   0   6    0.30    0.60
  10   0   6    8.30    0.90
  10   0   6    8.40    1.10
 -10   0  -6    6.50    1.00
  11   0   6    0.60    0.80
 -11   0  -6   -0.40    0.90
  11   0   6   -0.30    1.00
  12  -1  -6    6.10    1.00
 -12  -1   6    6.70    0.80
 -12  -1   6    7.20    1.20
 -12   1   6    8.10    0.80
 -12   1   6    7.00    1.20
  12   1  -6   10.60    1.20
 -11  -1   6   31.20    1.80
  11  -1  -6   27.20    1.60
 -11  -1   6   29.00    1.50
 -11   1   6   32.30    1.90
 -11   1   6   30.60    1.40
  11   1  -6   30.20    1.70
  10  -1  -6   54.99    2.40
 -10  -1   6   60.09    2.50
 -10  -1   6   55.09    2.30
 -10   1   6   57.49    2.50
  10   1  -6   58.89    2.40
 -10   1   6   55.49    2.20
  -9  -1   6   58.69    2.30
   9  -1  -6   59.59    2.40
  -9  -1   6   59.99    2.50
  -9   1   6   57.29    2.20
   9   1  -6   58.99    2.40
  -9   1   6   60.39    2.50
   8  -1  -6  328.77   11.90
   8  -1  -6  361.06   11.80
  -8  -1   6  353.26   11.80
  -8  -1   6  343.47   12.00
   8   1  -6  332.87   11.60
  -8   1   6  351.46   11.90
   8   1  -6  359.26   11.60
  -8   1   6  346.27   11.70
   8   1  -6  348.77   11.90
   7  -1  -6   20.40    1.00
   7  -1  -6   17.70    1.00
  -7  -1   6   18.70    1.10
  -7  -1   6   20.90    0.90
   7   1  -6   20.00    0.70
   7   1  -6   20.70    0.70
   7   1  -6   21.00    1.00
  -7   1   6   19.50    0.90
  -7   1   6   19.00    1.10
   6  -1  -6    0.60    0.40
  -6  -1   6    0.60    0.40
   6  -1  -6    1.10    0.40
  -6  -1   6    0.50    0.30
   6  -1  -6    0.60    0.30
  -6   1   6    1.00    0.40
   6   1  -6    0.70    0.10
  -6   1   6    0.40    0.20
   6   1  -6    0.40    0.30
   6   1  -6    0.00    0.40
   6   1  -6    0.70    0.10
   5  -1  -6    0.00    0.20
   5  -1  -6    0.00    0.30
   5  -1  -6    0.10    0.30
  -5  -1   6    0.10    0.20
  -5  -1   6   -0.10    0.30
  -5   1   6    0.10    0.10
   5   1  -6   -0.30    0.30
   5   1  -6    0.20    0.10
  -5   1   6    0.10    0.30
   5   1  -6    0.00    0.20
   5   1  -6    0.10    0.10
   5   1  -6    0.30    0.30
  -4  -1   6    1.20    0.20
   4  -1  -6    1.20    0.30
   4  -1  -6    1.20    0.20
   4  -1  -6    1.60    0.30
  -4  -1   6    1.40    0.20
  -4   1   6    1.30    0.10
   4   1  -6    1.20    0.30
   4   1  -6    1.60    0.20
  -4   1   6    1.40    0.10
   4   1  -6    1.60    0.20
   4   1  -6    0.90    0.30
   4   1  -6    1.60    0.20
   3  -1  -6 1696.73   57.69
  -3  -1   6 1674.63   57.69
   3  -1  -6 1800.72   57.79
  -3  -1   6 1728.03   57.69
   3  -1  -6 1655.63   57.79
  -3  -1   6 1776.62   57.69
   3   1  -6 1746.23   57.79
   3   1  -6 1760.12   57.79
   3   1  -6 1783.22   57.79
   3   1  -6 1721.53   57.69
   2  -1  -6  914.91   29.80
  -2  -1   6  926.91   29.70
   2  -1  -6  864.21   29.80
  -2  -1   6  872.01   29.80
   2  -1  -6  896.01   29.80
   2   1  -6  886.31   29.80
  -2   1   6  900.41   29.70
   2   1  -6  905.51   29.70
  -2   1   6  857.11   29.80
   2   1  -6  922.61   29.70
   2   1  -6  890.11   29.80
  -2   1   6  880.31   29.70
   1  -1  -6   12.90    0.50
  -1  -1   6   11.60    0.50
  -1  -1   6   12.20    0.50
   1  -1  -6   12.70    0.60
   1   1  -6   11.90    0.50
   1   1  -6   11.60    0.60
   1   1  -6   11.30    0.50
  -1   1   6   11.80    0.50
  -1   1   6   11.40    0.50
   1   1  -6   12.70    0.50
  -1   1   6   11.30    0.50
   0  -1  -6   64.79    2.20
   0  -1  -6   60.69    2.10
   0  -1   6   61.49    2.20
   0  -1   6   60.69    2.20
   0  -1  -6   64.89    2.10
   0  -1  -6   64.19    2.10
   0   1  -6   59.39    2.20
   0   1  -6   62.89    2.10
   0   1  -6   62.19    2.20
   0   1   6   62.79    2.20
   1  -1   6    8.30    0.50
  -1  -1  -6    6.90    0.40
   1  -1   6    7.80    0.40
   1  -1   6    7.90    0.40
  -1  -1  -6    7.90    0.50
  -1   1  -6    8.10    0.40
  -1   1  -6    7.70    0.40
  -1   1  -6    7.60    0.40
   1   1   6    8.00    0.40
  -1   1  -6    7.20    0.50
   1   1   6    6.80    0.40
  -2  -1  -6   38.50    1.50
  -2  -1  -6   37.20    1.40
  -2  -1  -6   37.50    1.40
   2  -1   6   38.10    1.40
   2  -1   6   35.20    1.40
   2  -1   6   40.00    1.40
  -2   1  -6   37.70    1.40
  -2   1  -6   35.60    1.40
   2   1   6   36.70    1.40
  -2   1  -6   39.30    1.30
   2   1   6   38.20    1.40
   2   1   6   36.70    1.40
  -2   1  -6   35.00    1.40
   3  -1   6    1.00    0.30
  -3  -1  -6    0.10    0.30
  -3  -1  -6    0.20    0.30
  -3  -1  -6    0.20    0.20
   3  -1   6    0.30    0.30
   3  -1   6    0.30    0.30
  -3   1  -6    0.20    0.30
  -3   1  -6    0.40    0.30
   3   1   6    0.30    0.30
   3   1   6    0.00    0.30
  -3   1  -6    0.10    0.20
   3   1   6    0.20    0.20
   3   1   6    0.20    0.20
  -3   1  -6    0.30    0.20
  -4  -1  -6    0.70    0.30
   4  -1   6    0.50    0.30
  -4  -1  -6    0.40    0.30
   4  -1   6    0.30    0.30
  -4  -1  -6    0.30    0.30
   4  -1   6    0.30    0.30
  -4   1  -6    0.70    0.30
   4   1   6    0.40    0.30
  -4   1  -6    0.40    0.30
   4   1   6    0.20    0.30
   4   1   6    0.40    0.30
  -4   1  -6    0.50    0.30
   4   1   6    0.50    0.20
  -4   1  -6    0.40    0.30
  -5  -1  -6   14.80    0.90
   5  -1   6   13.90    0.80
   5  -1   6   16.00    0.80
  -5  -1  -6   17.80    0.90
  -5  -1  -6   14.90    0.90
   5   1   6   14.20    0.90
   5   1   6   16.60    0.90
  -5   1  -6   14.00    0.90
  -5   1  -6   16.10    0.80
  -5   1  -6   17.50    0.90
  -5   1  -6   16.10    0.90
   5   1   6   15.70    0.70
   6  -1   6    9.40    0.70
  -6  -1  -6    9.20    0.80
   6  -1   6    9.70    0.70
  -6  -1  -6    9.60    0.80
   6  -1   6    8.60    0.70
   6   1   6   11.80    0.80
  -6   1  -6    9.80    0.70
   6   1   6    9.50    0.80
  -6   1  -6    9.00    0.90
  -6   1  -6   10.10    0.80
  -6   1  -6    9.90    0.80
   7  -1   6   27.60    1.30
  -7  -1  -6   26.70    1.40
   7  -1   6   26.60    1.40
   7   1   6   27.10    1.40
  -7   1  -6   30.40    1.40
   7   1   6   25.90    1.40
  -7   1  -6   28.20    1.40
  -7   1  -6   29.40    1.30
   8  -1   6    1.00    0.50
   8  -1   6    0.60    0.60
  -8  -1  -6    0.90    0.60
   8   1   6    1.50    0.60
   8   1   6    1.00    0.60
  -8   1  -6    1.00    0.60
  -9  -1  -6   10.30    1.10
   9  -1   6   10.30    0.90
   9  -1   6   10.10    1.00
   9   1   6   10.40    1.10
  -9   1  -6   10.30    1.20
   9   1   6    8.50    0.90
 -10  -1  -6    1.40    0.80
  10  -1   6    1.50    0.70
  10  -1   6    0.90    0.70
 -10   1  -6    1.00    0.80
  10   1   6    0.50    0.70
  10   1   6    1.00    0.80
  11  -1   6    1.10    0.80
 -11  -1  -6    1.30    1.10
  11  -1   6    1.00    1.00
  11   1   6    0.70    0.90
 -11   1  -6    0.80    1.00
  11   1   6    0.40    1.00
  12  -2  -6   34.90    2.10
 -12  -2   6   35.10    1.80
 -12  -2   6   31.80    2.10
 -12   2   6   37.30    2.10
  12   2  -6   31.70    1.90
 -12   2   6   31.10    1.60
 -11  -2   6   55.99    2.60
 -11  -2   6   55.39    2.40
  11  -2  -6   56.89    2.50
  11   2  -6   55.49    2.50
  11   2  -6   58.09    2.00
 -11   2   6   57.69    2.70
 -11   2   6   55.69    2.20
  10  -2  -6   31.10    1.60
 -10  -2   6   32.10    1.50
 -10  -2   6   31.20    1.70
  10   2  -6   34.10    1.70
 -10   2   6   33.10    1.80
 -10   2   6   31.70    1.40
  10   2  -6   32.20    1.20
  -9  -2   6   30.10    1.40
  -9  -2   6   28.90    1.60
   9  -2  -6   29.60    1.60
   9  -2  -6   28.40    1.50
   9   2  -6   29.60    1.20
   9   2  -6   30.50    1.50
  -9   2   6   31.20    1.60
  -9   2   6   32.60    1.30
   8  -2  -6   44.40    2.10
  -8  -2   6   49.99    2.20
  -8  -2   6   50.69    2.00
   8  -2  -6   52.19    2.00
   8   2  -6   52.89    1.90
   8   2  -6   52.29    2.10
  -8   2   6   51.49    2.10
  -8   2   6   51.89    1.90
  -7  -2   6   48.50    1.90
  -7  -2   6   49.60    2.10
   7  -2  -6   49.80    1.90
   7  -2  -6   51.09    2.00
  -7   2   6   50.69    2.00
   7   2  -6   49.60    1.80
  -7   2   6   49.20    1.80
  -6  -2   6   44.40    1.70
   6  -2  -6   44.70    1.80
   6  -2  -6   45.20    1.70
  -6  -2   6   42.40    1.80
   6   2  -6   47.40    1.60
  -6   2   6   42.50    1.60
  -6   2   6   38.90    1.80
   6   2  -6   45.50    1.80
   6   2  -6   41.30    1.80
   5  -2  -6    2.00    0.30
  -5  -2   6    1.60    0.50
   5  -2  -6    2.50    0.40
  -5  -2   6    2.10    0.30
   5  -2  -6    1.70    0.40
   5   2  -6    1.20    0.30
   5   2  -6    1.80    0.20
  -5   2   6    0.90    0.40
   5   2  -6    2.10    0.40
  -5   2   6    1.80    0.20
  -5   2   6    1.40    0.10
   5   2  -6    2.00    0.30
   4  -2  -6  389.56   13.20
  -4  -2   6  391.16   13.20
   4  -2  -6  392.56   13.20
   4  -2  -6  389.56   13.20
   4   2  -6  395.56   13.30
   4   2  -6  392.76   13.10
  -4   2   6  390.76   13.30
   4   2  -6  396.86   13.10
   4   2  -6  389.56   13.20
   3  -2  -6  126.89    4.30
  -3  -2   6  121.49    4.30
   3  -2  -6  125.49    4.30
   3  -2  -6  126.39    4.30
   3   2  -6  127.99    4.30
   3   2  -6  123.59    4.30
   3   2  -6  125.19    4.30
  -2  -2   6    1.90    0.20
   2  -2  -6    1.30    0.20
   2  -2  -6    1.40    0.20
   2  -2  -6    1.20    0.20
   2   2  -6    1.40    0.20
   2   2  -6    1.20    0.30
  -2   2   6    1.40    0.20
   2   2  -6    1.30    0.20
  -1  -2   6  320.67   10.90
   1  -2  -6  319.57   10.90
  -1  -2   6  315.57   10.90
   1  -2  -6  336.17   10.90
   1  -2  -6  335.37   10.90
  -1  -2   6  328.67   10.80
  -1   2   6  333.57   10.80
   1   2  -6  325.87   10.90
   1   2  -6  319.17   10.90
   1   2  -6  313.47   10.90
  -1   2   6  310.97   10.90
  -1   2   6  330.47   10.90
  -1   2   6  325.97   10.80
   0  -2  -6    0.20    0.10
   0  -2  -6    0.30    0.20
   0  -2   6   -0.10    0.20
   0  -2   6    0.10    0.20
   0  -2   6    0.00    0.10
   0  -2  -6    0.20    0.10
   0   2  -6    0.10    0.20
   0   2   6    0.20    0.10
   0   2  -6    0.00    0.20
   0   2   6    0.20    0.10
   0   2  -6    0.20    0.20
   0   2   6    0.10    0.10
   0   2   6    0.10    0.20
   0   2  -6    0.00    0.20
   1  -2   6   86.59    3.00
  -1  -2  -6   90.69    3.10
   1  -2   6   88.19    3.10
  -1  -2  -6   95.49    3.00
  -1  -2  -6   87.29    3.00
   1  -2   6   82.49    3.00
  -1   2  -6   87.59    3.10
   1   2   6   85.29    3.00
  -1   2  -6   89.39    3.00
  -1   2  -6   83.69    3.10
  -1   2  -6   84.79    3.00
   1   2   6   87.09    3.10
   2  -2   6  199.18    7.20
  -2  -2  -6  207.58    7.10
   2  -2   6  201.98    7.20
  -2  -2  -6  215.08    7.20
   2  -2   6  216.18    7.20
  -2   2  -6  207.98    7.20
   2   2   6  208.78    7.20
  -2   2  -6  206.58    7.20
   2   2   6  222.98    7.00
   2   2   6  219.78    7.20
  -2   2  -6  218.88    7.20
   2   2   6  196.88    7.10
  -2   2  -6  214.38    7.10
  -3  -2  -6    7.70    0.50
   3  -2   6    7.90    0.50
   3  -2   6    6.60    0.50
  -3  -2  -6    7.20    0.50
   3  -2   6    6.90    0.60
  -3  -2  -6    7.30    0.60
  -3   2  -6    7.90    0.50
   3   2   6    8.50    0.50
  -3   2  -6    7.70    0.60
   3   2   6    7.60    0.40
  -3   2  -6    6.90    0.50
   3   2   6    7.50    0.60
  -3   2  -6    8.40    0.50
   4  -2   6   36.60    1.60
   4  -2   6   40.60    1.50
  -4  -2  -6   37.80    1.60
  -4  -2  -6   39.30    1.60
   4  -2   6   37.90    1.60
  -4   2  -6   41.70    1.60
  -4   2  -6   41.10    1.60
   4   2   6   41.30    1.50
   4   2   6   37.50    1.60
  -4   2  -6   40.80    1.50
  -4   2  -6   39.40    1.60
   4   2   6   38.30    1.60
   4   2   6   39.80    1.40
  -5  -2  -6   17.50    1.00
  -5  -2  -6   18.80    1.00
   5  -2   6   18.50    0.90
   5  -2   6   16.90    0.90
  -5   2  -6   16.20    0.90
  -5   2  -6   19.80    0.90
   5   2   6   18.20    0.90
   5   2   6   17.30    0.90
  -5   2  -6   18.00    0.90
   5   2   6   17.50    1.00
  -5   2  -6   16.90    1.00
  -6  -2  -6   20.10    1.10
   6  -2   6   20.00    1.00
   6  -2   6   18.70    1.10
   6  -2   6   19.20    1.10
  -6  -2  -6   19.40    1.10
  -6   2  -6   20.60    1.00
  -6   2  -6   20.90    1.00
  -6   2  -6   20.20    1.10
   6   2   6   20.20    1.10
   6   2   6   18.90    1.10
  -7  -2  -6   10.00    0.90
   7  -2   6   11.10    0.80
   7  -2   6   10.00    0.90
   7  -2   6   10.40    0.90
  -7   2  -6   11.20    0.90
  -7   2  -6   11.30    0.90
  -7   2  -6    9.80    0.80
   7   2   6   10.10    0.90
   7   2   6   11.30    0.90
   8  -2   6    2.10    0.60
  -8  -2  -6    2.10    0.60
   8  -2   6    2.70    0.60
  -8   2  -6    1.90    0.60
   8   2   6    2.40    0.70
   8   2   6    2.00    0.60
   9  -2   6    1.10    0.60
   9  -2   6    2.20    0.70
  -9  -2  -6    1.70    0.70
  -9   2  -6    2.10    0.70
   9   2   6    1.60    0.70
   9   2   6    1.00    0.70
 -10  -2  -6    1.10    0.80
  10  -2   6    0.60    0.80
  10  -2   6    0.70    0.70
 -10   2  -6    1.00    0.90
  10   2   6    0.90    0.80
  10   2   6    1.00    0.70
  11  -2   6   12.20    1.40
  11  -2   6   14.30    1.50
  11   2   6   13.60    1.50
 -11   2  -6   11.00    1.40
  11   2   6   14.00    1.40
 -12  -3   6   17.80    1.50
 -12  -3   6   18.50    2.10
 -12   3   6   18.90    1.70
  12   3  -6   19.10    1.80
  12   3  -6   19.70    1.00
 -11  -3   6   15.40    1.50
  11  -3  -6   15.90    1.50
 -11  -3   6   17.60    1.30
 -11   3   6   16.40    1.00
  11   3  -6   16.80    1.50
 -11   3   6   13.70    1.40
  11   3  -6   16.30    0.90
  10  -3  -6    4.10    0.80
 -10  -3   6    4.90    1.00
 -10  -3   6    5.10    0.70
 -10   3   6    4.80    0.50
  10   3  -6    5.30    0.60
  10   3  -6    4.30    0.80
 -10   3   6    5.30    0.90
  -9  -3   6   26.10    1.50
   9  -3  -6   23.40    1.40
   9  -3  -6   26.70    1.50
  -9  -3   6   29.20    1.40
   9   3  -6   25.30    1.40
   9   3  -6   24.70    1.10
  -9   3   6   27.00    1.50
  -9   3   6   23.40    1.10
  -8  -3   6   -0.20    0.60
   8  -3  -6    0.10    0.50
  -8  -3   6    0.00    0.40
   8  -3  -6    0.00    0.50
  -8   3   6   -0.10    0.20
   8   3  -6   -0.20    0.50
  -8   3   6    0.00    0.50
   8   3  -6    0.10    0.30
  -7  -3   6    0.60    0.40
   7  -3  -6    0.60    0.40
   7  -3  -6    1.00    0.50
  -7  -3   6    0.80    0.50
  -7   3   6    0.70    0.20
   7   3  -6    0.90    0.40
  -7   3   6    0.70    0.50
   7   3  -6    0.70    0.30
  -6  -3   6   12.10    0.80
  -6  -3   6   14.20    0.90
   6  -3  -6   13.50    0.80
   6  -3  -6   13.80    0.80
   6   3  -6   13.00    0.90
   6   3  -6   14.30    0.80
   6   3  -6   14.20    0.70
  -6   3   6   13.90    0.60
  -6   3   6   12.30    0.80
  -5  -3   6   19.50    1.00
   5  -3  -6   21.20    1.00
   5  -3  -6   21.30    1.00
   5  -3  -6   20.80    1.00
   5   3  -6   17.00    1.00
   5   3  -6   17.40    0.90
  -5   3   6   21.60    1.00
   5   3  -6   20.00    0.90
  -5   3   6   19.10    0.70
  -5   3   6   19.90    0.70
   4  -3  -6   48.40    1.80
  -4  -3   6   45.70    1.90
   4  -3  -6   48.10    1.80
  -4  -3   6   45.80    1.70
   4  -3  -6   48.70    1.80
   4   3  -6   43.50    1.80
   4   3  -6   45.80    1.70
  -4   3   6   46.80    1.80
   4   3  -6   43.20    1.80
   3  -3  -6   16.20    0.80
   3  -3  -6   17.00    0.80
   3  -3  -6   15.40    0.70
  -3  -3   6   15.60    0.70
  -3  -3   6   15.30    0.80
   3   3  -6   14.70    0.80
   3   3  -6   17.60    0.80
  -3   3   6   16.00    0.70
   3   3  -6   14.00    0.70
   2  -3  -6  154.68    5.10
  -2  -3   6  150.28    5.20
  -2  -3   6  155.48    5.00
   2  -3  -6  154.08    5.10
  -2  -3   6  159.98    5.20
   2  -3  -6  147.79    5.20
  -2   3   6  142.79    5.20
   2   3  -6  151.28    5.20
   2   3  -6  152.38    5.20
  -2   3   6  147.09    5.00
  -2   3   6  138.79    5.00
  -2   3   6  151.28    5.10
   2   3  -6  148.39    5.10
  -1  -3   6  129.39    4.30
   1  -3  -6  132.89    4.30
  -1  -3   6  125.99    4.40
   1  -3  -6  126.89    4.40
  -1  -3   6  122.59    4.30
  -1   3   6  125.99    4.30
   1   3  -6  131.59    4.40
  -1   3   6  120.39    4.40
  -1   3   6  125.09    4.30
   1   3  -6  115.29    4.40
   1   3  -6  129.69    4.30
  -1   3   6  123.89    4.30
   1   3  -6  130.19    4.30
   0  -3   6 1597.74   51.89
   0  -3  -6 1586.74   51.79
   0  -3  -6 1581.34   51.69
   0  -3  -6 1548.45   51.79
   0  -3   6 1568.44   51.79
   0  -3   6 1573.24   51.79
   0   3  -6 1551.74   51.79
   0   3  -6 1548.35   51.79
   0   3   6 1546.45   51.79
   0   3  -6 1551.84   51.79
   0   3   6 1559.04   51.79
   0   3  -6 1522.55   51.79
   0   3   6 1523.65   51.79
   0   3   6 1514.15   51.79
  -1  -3  -6  239.78    7.90
   1  -3   6  238.78    8.00
  -1  -3  -6  237.88    8.00
  -1  -3  -6  245.78    7.90
   1  -3   6  235.78    8.00
   1  -3   6  233.68    8.00
   1   3   6  241.78    7.90
  -1   3  -6  233.08    8.00
   1   3   6  233.98    7.90
  -1   3  -6  232.38    8.00
  -1   3  -6  227.28    8.00
   1   3   6  225.18    8.00
   2  -3   6    2.50    0.30
   2  -3   6    2.20    0.30
  -2  -3  -6    1.90    0.30
   2  -3   6    2.20    0.40
  -2  -3  -6    1.70    0.30
  -2   3  -6    1.90    0.30
  -2   3  -6    1.60    0.30
   2   3   6    2.00    0.20
  -2   3  -6    2.60    0.30
   2   3   6    1.60    0.30
   2   3   6    1.90    0.40
  -2   3  -6    2.00    0.30
   2   3   6    1.60    0.30
   3  -3   6   21.80    1.00
  -3  -3  -6   25.40    1.10
   3  -3   6   23.30    1.10
  -3  -3  -6   23.70    1.00
   3  -3   6   22.00    1.00
  -3   3  -6   22.90    1.10
  -3   3  -6   23.40    1.10
  -3   3  -6   24.00    1.00
   3   3   6   23.30    1.10
   3   3   6   25.90    1.10
  -3   3  -6   24.20    1.00
   3   3   6   26.20    1.00
   3   3   6   25.10    0.90
   4  -3   6   57.59    2.20
  -4  -3  -6   55.69    2.20
   4  -3   6   58.29    2.30
  -4  -3  -6   62.69    2.30
  -4   3  -6   57.19    2.30
   4   3   6   61.69    2.20
  -4   3  -6   60.29    2.20
  -4   3  -6   57.19    2.30
  -4   3  -6   62.69    2.20
   4   3   6   56.69    2.30
   4   3   6   64.79    2.30
   5  -3   6    1.40    0.40
   5  -3   6    1.80    0.40
  -5  -3  -6    1.90    0.50
  -5  -3  -6    2.50    0.40
  -5   3  -6    2.00    0.50
   5   3   6    1.70    0.50
  -5   3  -6    1.80    0.50
   5   3   6    1.90    0.50
  -5   3  -6    2.10    0.40
   5   3   6    1.40    0.40
   6  -3   6   95.99    3.40
   6  -3   6   91.79    3.50
  -6  -3  -6   94.49    3.50
  -6  -3  -6   93.19    3.50
  -6   3  -6   95.79    3.50
  -6   3  -6   95.49    3.40
  -6   3  -6   97.79    3.40
   6   3   6   85.69    3.50
   6   3   6   91.19    3.50
   7  -3   6   30.40    1.40
  -7  -3  -6   28.10    1.50
  -7  -3  -6   28.00    1.50
   7  -3   6   29.00    1.50
   7   3   6   28.70    1.50
  -7   3  -6   29.70    1.50
  -7   3  -6   31.70    1.50
  -7   3  -6   31.20    1.40
   7   3   6   27.40    1.40
  -8  -3  -6    0.10    0.60
   8  -3   6   -0.40    0.50
   8  -3   6   -0.10    0.50
  -8   3  -6    0.30    0.60
   8   3   6    0.30    0.60
   8   3   6    0.70    0.60
  -8   3  -6    0.10    0.60
  -8   3  -6    0.60    0.60
   9  -3   6   30.10    1.60
   9  -3   6   31.10    1.70
  -9  -3  -6   30.70    1.70
   9   3   6   32.50    1.70
  -9   3  -6   30.20    1.70
   9   3   6   32.60    1.70
  10  -3   6   61.29    2.50
 -10  -3  -6   56.69    2.70
  10  -3   6   51.99    2.70
  10   3   6   59.99    2.70
 -10   3  -6   57.09    2.80
  10   3   6   63.59    2.70
 -11   3  -6    2.60    1.10
  11  -4  -6   18.00    1.50
 -11  -4   6   19.40    1.60
 -11  -4   6   18.60    1.50
 -11   4   6   19.00    1.50
  11   4  -6   16.60    1.00
 -11   4   6   16.00    1.10
 -11   4   6   17.40    1.50
  11   4  -6   18.80    1.60
 -10  -4   6    0.20    0.80
  10  -4  -6   -0.10    0.80
  10  -4  -6   -0.30    0.80
 -10  -4   6   -0.10    0.70
 -10   4   6    0.00    0.40
 -10   4   6    0.30    0.70
 -10   4   6   -0.10    0.80
  10   4  -6    0.20    0.70
  10   4  -6    0.30    0.40
  -9  -4   6   -0.30    0.60
   9  -4  -6   -0.10    0.70
   9  -4  -6    0.40    0.60
  -9  -4   6    0.20    0.60
   9   4  -6    0.00    0.50
  -9   4   6    0.20    0.70
  -9   4   6   -0.40    0.60
  -9   4   6    0.10    0.30
   9   4  -6    0.20    0.40
   8  -4  -6    5.20    0.70
  -8  -4   6    5.10    0.60
   8  -4  -6    5.10    0.70
  -8  -4   6    6.40    0.90
  -8   4   6    5.70    0.70
   8   4  -6    5.20    0.70
  -8   4   6    5.80    0.50
  -8   4   6    6.20    0.80
   8   4  -6    6.00    0.60
   7  -4  -6    2.50    0.60
   7  -4  -6    2.90    0.50
  -7  -4   6    3.70    0.60
  -7  -4   6    2.70    0.60
  -7   4   6    2.50    0.50
   7   4  -6    3.20    0.40
  -7   4   6    2.60    0.60
   7   4  -6    3.60    0.60
  -7   4   6    2.90    0.30
   6  -4  -6   12.00    0.90
  -6  -4   6   13.50    0.90
  -6  -4   6   13.60    0.90
   6  -4  -6   14.50    0.80
   6   4  -6   13.90    0.80
  -6   4   6   13.20    0.80
  -6   4   6   11.90    0.90
   6   4  -6   13.10    0.80
   6   4  -6   13.20    0.90
  -6   4   6   13.30    0.60
  -5  -4   6    0.60    0.40
   5  -4  -6    0.70    0.30
  -5  -4   6    1.40    0.40
   5  -4  -6    0.80    0.40
  -5   4   6    0.90    0.20
  -5   4   6    0.60    0.10
   5   4  -6    1.60    0.40
   5   4  -6    0.40    0.40
  -5   4   6    0.60    0.40
  -5   4   6    0.70    0.40
   5   4  -6    0.90    0.30
  -4  -4   6    0.90    0.40
   4  -4  -6    0.90    0.30
  -4  -4   6    0.90    0.30
   4  -4  -6    1.60    0.30
   4  -4  -6    1.10    0.40
  -4   4   6    1.00    0.30
   4   4  -6    0.50    0.40
  -4   4   6    1.30    0.20
   4   4  -6    0.70    0.30
  -4   4   6    1.30    0.30
   4   4  -6    0.70    0.30
  -4   4   6    1.10    0.10
   3  -4  -6  298.07    9.80
  -3  -4   6  298.57    9.90
   3  -4  -6  277.97    9.80
   3  -4  -6  297.57    9.80
  -3  -4   6  299.07    9.80
   3   4  -6  279.47    9.80
   3   4  -6  288.77    9.80
   3   4  -6  283.87    9.80
  -3   4   6  289.47    9.70
  -3   4   6  282.97    9.80
  -3   4   6  286.87    9.70
  -2  -4   6   38.00    1.30
  -2  -4   6   37.00    1.50
   2  -4  -6   39.60    1.40
   2  -4  -6   36.60    1.50
   2   4  -6   34.90    1.40
   2   4  -6   37.40    1.50
  -2   4   6   35.00    1.30
   2   4  -6   40.10    1.40
  -2   4   6   36.80    1.30
  -2   4   6   35.60    1.50
  -2   4   6   37.00    1.40
   2   4  -6   35.90    1.40
   1  -4  -6  360.36   12.00
  -1  -4   6  364.86   12.00
   1  -4  -6  355.86   12.00
  -1  -4   6  358.56   11.90
  -1  -4   6  372.06   12.00
  -1   4   6  345.87   11.90
   1   4  -6  343.27   12.00
   1   4  -6  356.26   12.00
   1   4  -6  364.36   12.00
  -1   4   6  353.56   12.00
   1   4  -6  342.37   12.00
  -1   4   6  350.96   12.00
  -1   4   6  358.66   11.90
   0  -4  -6    0.30    0.10
   0  -4   6    0.40    0.20
   0  -4  -6    0.30    0.10
   0  -4  -6    0.20    0.20
   0  -4   6    0.80    0.30
   0  -4   6    0.20    0.30
   0   4  -6    0.20    0.20
   0   4   6    0.20    0.30
   0   4   6    0.30    0.20
   0   4   6    0.40    0.30
   0   4  -6    0.20    0.20
   0   4  -6    0.20    0.30
   0   4  -6    0.20    0.30
   0   4   6    0.10    0.20
  -1  -4  -6   17.90    0.80
   1  -4   6   19.00    0.90
   1  -4   6   18.20    0.80
  -1  -4  -6   19.70    0.80
   1  -4   6   18.30    0.90
  -1  -4  -6   19.50    0.80
   1   4   6   19.10    0.80
  -1   4  -6   18.70    0.80
  -1   4  -6   18.80    0.90
   1   4   6   19.00    0.80
   1   4   6   18.30    0.90
  -1   4  -6   18.00    0.90
  -1   4  -6   19.60    0.90
  -2  -4  -6    3.60    0.40
  -2  -4  -6    2.70    0.30
   2  -4   6    3.10    0.40
   2  -4   6    2.70    0.40
   2  -4   6    3.10    0.40
  -2   4  -6    3.10    0.40
  -2   4  -6    2.90    0.40
   2   4   6    3.60    0.40
  -2   4  -6    3.00    0.40
   2   4   6    2.70    0.30
  -2   4  -6    2.80    0.40
   2   4   6    2.30    0.40
  -3  -4  -6  310.87   10.90
   3  -4   6  308.47   10.90
  -3  -4  -6  318.57   10.90
   3  -4   6  320.47   10.90
  -3   4  -6  323.07   10.90
  -3   4  -6  330.57   10.90
   3   4   6  332.17   10.80
  -3   4  -6  318.67   10.90
   3   4   6  328.97   11.00
  -3   4  -6  326.97   11.00
   3   4   6  321.87   10.90
   4  -4   6  140.49    4.90
   4  -4   6  139.99    4.90
  -4  -4  -6  138.99    4.90
  -4  -4  -6  139.59    4.90
  -4   4  -6  138.49    5.00
  -4   4  -6  135.29    4.90
  -4   4  -6  143.89    4.90
   4   4   6  134.19    4.80
   4   4   6  141.69    4.90
  -4   4  -6  136.09    4.90
   5  -4   6  518.95   18.00
  -5  -4  -6  533.15   17.90
   5  -4   6  531.15   17.90
  -5  -4  -6  518.95   17.90
  -5   4  -6  550.74   18.00
   5   4   6  541.15   18.00
  -5   4  -6  538.35   17.90
  -5   4  -6  542.75   17.90
   5   4   6  503.85   17.90
  -6  -4  -6    0.20    0.50
   6  -4   6    0.80    0.50
   6  -4   6    0.30    0.50
  -6  -4  -6    1.00    0.50
   6   4   6    0.70    0.50
  -6   4  -6    0.70    0.50
  -6   4  -6    0.90    0.50
  -6   4  -6    0.70    0.60
  -7  -4  -6    9.10    0.90
   7  -4   6    7.00    0.80
  -7  -4  -6    7.90    0.90
   7  -4   6    9.10    0.90
  -7   4  -6    8.90    0.90
  -7   4  -6    9.50    0.90
   7   4   6    9.10    1.00
  -7   4  -6    7.70    0.80
  -8  -4  -6    0.00    0.60
   8  -4   6   -0.10    0.50
   8  -4   6    0.00    0.60
  -8   4  -6    0.10    0.60
  -8   4  -6   -0.40    0.60
   8   4   6   -0.40    0.60
  -8   4  -6    0.30    0.60
   9  -4   6   33.50    1.90
   9  -4   6   34.20    1.70
  -9   4  -6   34.80    1.80
   9   4   6   35.20    1.80
  10  -4   6   -0.20    0.90
  10  -4   6    0.20    0.70
 -10  -4  -6    0.70    0.90
  10   4   6    0.00    0.80
 -10   4  -6    0.40    0.90
 -11  -5   6   15.30    1.60
 -11  -5   6   15.20    1.60
  11  -5  -6   12.50    1.30
  11  -5  -6    9.50    1.20
 -11   5   6   12.30    1.10
  11   5  -6   13.30    1.10
 -11   5   6   13.30    1.40
  11   5  -6   11.20    1.20
  10  -5  -6   12.80    1.20
 -10  -5   6   11.70    1.30
  10  -5  -6   11.60    1.20
 -10  -5   6   13.30    1.20
 -10   5   6   11.20    0.90
  10   5  -6   11.10    1.00
 -10   5   6   11.00    1.20
  -9  -5   6   26.50    1.50
   9  -5  -6   25.60    1.50
   9  -5  -6   26.10    1.50
  -9  -5   6   23.10    1.50
  -9   5   6   23.30    1.10
   9   5  -6   24.50    1.40
   9   5  -6   22.90    1.20
  -9   5   6   22.70    1.50
  -8  -5   6   13.00    1.00
  -8  -5   6   12.00    1.10
   8  -5  -6   12.20    1.10
   8  -5  -6   11.50    1.00
   8   5  -6   12.80    1.00
  -8   5   6   13.20    1.00
   8   5  -6   13.00    0.90
  -8   5   6   12.00    0.70
  -7  -5   6   24.60    1.30
  -7  -5   6   24.90    1.30
   7  -5  -6   22.50    1.30
   7  -5  -6   22.60    1.20
   7   5  -6   22.00    1.20
  -7   5   6   20.40    1.20
  -7   5   6   23.70    1.00
   7   5  -6   23.20    1.20
  -6  -5   6    1.10    0.50
  -6  -5   6    1.50    0.60
   6  -5  -6    1.70    0.50
   6  -5  -6    1.60    0.50
  -6   5   6    1.40    0.20
   6   5  -6    1.70    0.50
   6   5  -6    1.10    0.40
  -6   5   6    1.70    0.50
  -5  -5   6   18.80    1.10
   5  -5  -6   18.10    1.00
   5  -5  -6   18.60    1.10
  -5  -5   6   17.10    1.00
  -5   5   6   18.00    1.00
   5   5  -6   17.70    1.00
   5   5  -6   19.60    1.00
   5   5  -6   16.80    1.00
  -5   5   6   18.60    0.70
  -4  -5   6    5.70    0.60
  -4  -5   6    5.80    0.60
   4  -5  -6    4.60    0.50
   4  -5  -6    5.00    0.60
  -4   5   6    5.00    0.50
   4   5  -6    5.30    0.60
  -4   5   6    4.70    0.30
   4   5  -6    4.00    0.50
   4   5  -6    6.20    0.60
   3  -5  -6    2.10    0.40
  -3  -5   6    1.90    0.40
   3  -5  -6    1.60    0.30
  -3  -5   6    1.50    0.40
  -3   5   6    1.80    0.20
   3   5  -6    2.00    0.40
   3   5  -6    1.10    0.30
  -3   5   6    1.40    0.40
  -3   5   6    1.80    0.40
  -3   5   6    1.60    0.40
   3   5  -6    1.70    0.40
   2  -5  -6    0.60    0.30
   2  -5  -6    0.90    0.40
  -2  -5   6    0.30    0.30
  -2  -5   6    0.70    0.40
  -2   5   6    0.60    0.20
   2   5  -6    0.60    0.30
   2   5  -6    0.30    0.30
   2   5  -6    0.80    0.40
  -2   5   6    0.60    0.30
  -2   5   6    0.60    0.40
  -1  -5   6   13.40    0.80
   1  -5  -6   16.10    0.70
  -1  -5   6   14.20    0.80
   1  -5  -6   13.70    0.80
  -1  -5   6   14.10    0.70
   1   5  -6   16.60    0.80
   1   5  -6   15.40    0.80
  -1   5   6   13.20    0.60
   1   5  -6   14.30    0.70
   1   5  -6   13.80    0.80
  -1   5   6   13.60    0.80
  -1   5   6   13.00    0.70
   0  -5  -6  124.79    4.10
   0  -5   6  121.19    4.20
   0  -5   6  121.19    4.20
   0  -5   6  117.39    4.20
   0  -5  -6  121.79    4.10
   0  -5  -6  118.79    4.30
   0  -5  -6  118.79    4.10
   0   5  -6  115.39    4.20
   0   5  -6  116.69    4.30
   0   5  -6  126.29    4.20
   0   5   6  121.39    4.20
   0   5   6  116.29    4.10
   0   5  -6  116.69    4.20
   0   5   6  125.79    4.30
  -1  -5  -6  112.29    3.80
  -1  -5  -6  106.79    3.80
   1  -5   6  103.19    3.90
   1  -5   6  112.59    3.90
   1  -5   6  110.69    3.80
  -1   5  -6  107.19    3.80
   1   5   6  110.79    3.80
   1   5   6  107.39    3.90
  -1   5  -6  112.69    3.90
   1   5   6  112.99    3.80
  -1   5  -6  107.89    3.90
  -1   5  -6  109.79    3.80
  -2  -5  -6    6.80    0.50
   2  -5   6    7.00    0.60
   2  -5   6    6.60    0.60
  -2  -5  -6    8.00    0.50
  -2   5  -6    7.10    0.70
   2   5   6    8.40    0.60
  -2   5  -6    6.80    0.60
   2   5   6    6.90    0.60
  -2   5  -6    8.20    0.60
   2   5   6    6.80    0.50
  -3  -5  -6   10.80    0.70
   3  -5   6    9.10    0.70
   3  -5   6    9.80    0.70
  -3  -5  -6   10.70    0.70
  -3   5  -6    9.90    0.70
  -3   5  -6   10.20    0.70
   3   5   6    9.80    0.70
  -3   5  -6   11.90    0.90
   3   5   6   12.40    0.80
  -3   5  -6    9.40    0.70
  -4  -5  -6   51.59    2.10
  -4  -5  -6   52.19    2.10
   4  -5   6   56.69    2.10
   4  -5   6   53.99    2.20
  -4   5  -6   52.09    2.10
  -4   5  -6   56.29    2.10
   4   5   6   57.39    2.20
  -4   5  -6   53.29    2.10
   5  -5   6   27.90    1.30
  -5  -5  -6   25.00    1.30
   5  -5   6   27.10    1.40
  -5  -5  -6   29.20    1.30
   5   5   6   29.00    1.40
  -5   5  -6   24.70    1.30
  -5   5  -6   27.90    1.30
   5   5   6   28.80    1.30
  -5   5  -6   29.90    1.30
   6  -5   6    1.80    0.50
  -6  -5  -6    1.40    0.60
  -6  -5  -6    1.30    0.60
   6  -5   6    0.90    0.50
   6   5   6    1.90    0.60
  -6   5  -6    1.40    0.60
  -6   5  -6    2.00    0.60
  -6   5  -6    1.60    0.60
   7  -5   6   17.50    1.20
  -7  -5  -6   19.10    1.30
   7  -5   6   19.60    1.20
  -7  -5  -6   17.30    1.20
   7   5   6   20.40    1.20
  -7   5  -6   19.30    1.30
  -7   5  -6   20.00    1.20
  -7   5  -6   19.30    1.30
   8  -5   6    5.30    0.70
  -8  -5  -6    5.00    0.90
   8  -5   6    6.90    0.90
  -8  -5  -6    6.30    0.90
  -8   5  -6    6.00    0.90
  -8   5  -6    5.80    0.90
   8   5   6    6.80    0.90
  -8   5  -6    5.40    0.80
   9  -5   6    5.30    1.00
   9  -5   6    4.80    0.80
  -9  -5  -6    3.40    1.00
  -9   5  -6    4.40    1.00
  -9   5  -6    4.20    0.90
   9   5   6    3.90    1.00
 -10  -5  -6   37.10    2.20
  10  -5   6   34.90    2.10
  10  -5   6   32.90    2.20
  10   5   6   39.60    2.20
  10  -6  -6    0.30    0.80
 -10  -6   6    0.00    1.00
  10  -6  -6    0.70    1.00
 -10   6   6    0.10    0.50
 -10   6   6    0.60    0.80
  10   6  -6    0.20    0.70
  10   6  -6    0.40    0.90
  -9  -6   6    5.10    1.00
   9  -6  -6    3.90    0.90
   9  -6  -6    4.20    0.80
   9   6  -6    3.60    0.70
   9   6  -6    3.70    0.80
  -9   6   6    4.10    0.80
  -9   6   6    5.20    0.60
   8  -6  -6   48.30    2.20
  -8  -6   6   54.39    2.30
   8  -6  -6   49.10    2.20
  -8  -6   6   49.40    2.20
  -8   6   6   47.80    1.90
  -8   6   6   46.50    2.20
   8   6  -6   47.70    2.20
   8   6  -6   46.70    2.10
  -7  -6   6   13.70    1.20
  -7  -6   6   14.50    1.10
   7  -6  -6   12.90    1.10
   7  -6  -6   14.80    1.10
  -7   6   6   13.90    0.70
   7   6  -6   15.40    1.10
  -7   6   6   13.10    1.10
   7   6  -6   13.20    1.00
  -6  -6   6    9.00    0.90
   6  -6  -6    6.30    0.80
  -6  -6   6    9.40    0.80
   6   6  -6    7.70    0.80
  -6   6   6    8.50    0.80
  -6   6   6    8.00    0.50
   6   6  -6    7.00    0.70
   5  -6  -6    5.80    0.70
  -5  -6   6    3.90    0.60
  -5  -6   6    5.50    0.70
   5   6  -6    4.20    0.60
  -5   6   6    4.20    0.40
   5   6  -6    3.80    0.60
   5   6  -6    4.00    0.60
  -5   6   6    6.50    0.70
  -4  -6   6  167.58    6.10
  -4  -6   6  176.48    6.10
   4  -6  -6  171.68    6.10
  -4   6   6  175.68    5.90
   4   6  -6  180.88    6.10
  -4   6   6  173.58    6.10
   4   6  -6  174.48    6.10
   4   6  -6  173.78    6.10
  -3  -6   6  200.28    7.30
  -3  -6   6  206.78    7.10
  -3  -6   6  207.68    7.10
   3  -6  -6  203.88    7.10
   3   6  -6  202.78    7.10
   3   6  -6  201.48    7.00
   3   6  -6  207.48    7.10
  -3   6   6  208.88    7.10
  -3   6   6  199.78    6.90
   2  -6  -6   22.90    1.20
  -2  -6   6   24.70    1.20
  -2  -6   6   26.70    1.20
  -2   6   6   23.70    1.10
  -2   6   6   24.00    1.20
   2   6  -6   25.50    1.10
  -2   6   6   25.40    1.00
   2   6  -6   23.20    1.20
   2   6  -6   23.00    1.10
   1  -6  -6   44.90    1.80
  -1  -6   6   47.10    1.80
  -1  -6   6   48.60    1.90
  -1  -6   6   45.60    1.90
   1   6  -6   45.00    1.80
  -1   6   6   46.00    1.80
   1   6  -6   44.20    1.80
  -1   6   6   44.00    1.80
  -1   6   6   45.50    1.70
   0  -6   6   25.80    1.30
   0  -6  -6   26.30    1.00
   0  -6  -6   25.90    1.30
   0  -6   6   26.40    1.20
   0   6   6   27.90    1.30
   0   6   6   24.80    1.10
   0   6  -6   25.30    1.10
   0   6  -6   25.90    1.20
   0   6   6   26.50    1.10
   0   6  -6   27.80    1.30
   0   6  -6   28.00    1.20
  -1  -6  -6    4.10    0.40
   1  -6   6    4.40    0.60
   1  -6   6    4.40    0.50
   1   6   6    3.90    0.40
   1   6   6    4.80    0.40
   1   6   6    5.10    0.60
  -1   6  -6    5.90    0.60
  -1   6  -6    3.80    0.60
  -1   6  -6    3.60    0.50
  -1   6  -6    4.50    0.50
   2  -6   6   43.80    1.80
   2  -6   6   42.40    1.80
  -2  -6  -6   45.00    1.70
   2   6   6   42.00    1.80
  -2   6  -6   45.60    1.80
  -2   6  -6   47.20    1.80
   2   6   6   47.00    1.70
  -2   6  -6   43.90    1.80
   2   6   6   46.50    1.80
   3  -6   6   19.40    1.00
  -3  -6  -6   18.60    1.00
   3  -6   6   20.60    1.10
  -3   6  -6   19.30    1.00
   3   6   6   17.40    1.00
   3   6   6   19.30    1.00
  -3   6  -6   17.40    1.00
   4  -6   6    0.70    0.50
   4  -6   6    0.40    0.50
  -4  -6  -6    0.60    0.40
  -4   6  -6    0.10    0.40
   4   6   6    0.20    0.40
  -4   6  -6    0.70    0.50
   4   6   6    0.70    0.50
  -5  -6  -6   15.50    1.10
   5  -6   6   15.70    1.10
   5  -6   6   16.40    1.00
   5   6   6   16.70    1.10
  -5   6  -6   15.30    1.00
   5   6   6   16.50    1.10
  -5   6  -6   15.80    1.10
   6  -6   6    0.50    0.60
  -6  -6  -6    0.90    0.60
   6  -6   6    0.30    0.50
  -6  -6  -6    0.30    0.60
  -6   6  -6   -0.20    0.60
   6   6   6    0.40    0.60
  -6   6  -6    0.80    0.60
   7  -6   6    4.00    0.70
  -7  -6  -6    6.30    0.90
   7  -6   6    5.50    0.80
  -7  -6  -6    5.60    0.80
  -7   6  -6    4.50    0.70
   7   6   6    4.20    0.80
  -7   6  -6    4.50    0.80
   8  -6   6    2.70    0.70
  -8  -6  -6    3.30    0.90
   8  -6   6    3.60    0.80
  -8  -6  -6    3.50    0.90
   8   6   6    3.50    0.80
  -8   6  -6    3.60    0.90
   9  -6   6    0.90    0.70
  -9  -6  -6    1.40    0.90
   9  -6   6    1.10    1.00
   9   6   6    0.80    0.90
  -9   6  -6    1.20    0.90
  10  -7  -6    4.50    1.20
 -10   7   6    2.80    1.20
 -10   7   6    4.30    0.80
  10   7  -6    1.70    1.10
  10   7  -6    3.60    0.90
   9  -7  -6   12.60    1.30
   9   7  -6   11.20    1.20
  -9   7   6   12.10    0.90
   9   7  -6   13.60    1.50
  -9   7   6   14.70    1.50
   8  -7  -6   53.29    2.50
  -8   7   6   60.59    2.60
  -8   7   6   56.89    2.10
   8   7  -6   53.49    2.40
   8   7  -6   51.99    2.40
   7  -7  -6    4.70    0.90
   7   7  -6    3.20    0.70
  -7   7   6    3.40    0.70
   7   7  -6    2.80    0.60
  -7   7   6    3.70    0.50
   6  -7  -6    4.50    0.80
   6   7  -6    5.60    0.70
   6   7  -6    5.10    0.70
  -6   7   6    5.70    0.80
  -6   7   6    5.50    0.50
   5  -7  -6    1.00    0.60
  -5   7   6    1.60    0.60
   5   7  -6    1.50    0.60
   5   7  -6    1.80    0.60
  -5   7   6    1.70    0.30
   4  -7  -6    0.50    0.60
  -4   7   6    0.10    0.30
   4   7  -6   -0.10    0.50
  -4   7   6    0.00    0.50
   4   7  -6    0.30    0.50
   3  -7  -6  391.16   13.90
   3   7  -6  429.46   13.90
  -3   7   6  414.76   13.90
   3   7  -6  405.56   13.90
  -3   7   6  400.76   13.70
   2  -7  -6   70.49    2.90
  -2  -7   6   77.39    2.90
   2   7  -6   74.89    2.80
   2   7  -6   72.59    2.80
  -2   7   6   74.29    2.90
  -2   7   6   74.89    2.80
  -2   7   6   72.99    2.60
  -1  -7   6   46.30    1.90
   1  -7  -6   46.00    1.90
  -1   7   6   43.10    1.80
   1   7  -6   45.60    1.90
   1   7  -6   44.80    1.80
  -1   7   6   44.50    1.70
  -1   7   6   45.10    1.90
   0  -7   6    6.10    0.70
   0  -7  -6    7.20    0.40
   0  -7  -6    7.70    0.80
   0  -7   6    7.50    0.80
   0   7  -6    5.60    0.70
   0   7   6    7.20    0.70
   0   7  -6    6.00    0.60
   0   7   6    6.30    0.70
   0   7   6    6.50    0.60
   1  -7   6    1.10    0.50
  -1  -7  -6    1.30    0.30
   1  -7   6    0.60    0.50
   1   7   6    1.90    0.40
  -1   7  -6    2.30    0.50
   1   7   6    1.50    0.50
   1   7   6    1.50    0.40
  -1   7  -6    1.60    0.50
   2  -7   6    2.00    0.50
   2  -7   6    1.40    0.50
  -2  -7  -6    2.20    0.40
  -2   7  -6    2.10    0.50
   2   7   6    2.10    0.40
   2   7   6    2.60    0.60
  -2   7  -6    1.80    0.50
   3  -7   6   18.80    1.10
  -3  -7  -6   18.30    1.00
   3  -7   6   19.90    1.10
   3   7   6   18.00    1.10
   3   7   6   18.30    1.10
  -3   7  -6   19.80    1.10
  -3   7  -6   15.90    1.10
   4  -7   6    1.20    0.60
  -4  -7  -6    1.10    0.50
   4  -7   6    0.60    0.50
  -4   7  -6    0.40    0.50
   4   7   6    0.70    0.50
  -4   7  -6    0.40    0.60
   4   7   6   -0.10    0.50
   5  -7   6   13.70    1.00
   5  -7   6   13.00    1.10
  -5  -7  -6   14.70    1.00
  -5   7  -6   12.90    1.00
   5   7   6   11.90    1.30
   5   7   6   13.50    1.10
  -5   7  -6   13.20    1.10
   6  -7   6   32.70    1.60
   6  -7   6   34.70    1.80
  -6  -7  -6   31.50    1.70
  -6   7  -6   32.10    1.70
  -6   7  -6   32.10    1.60
   6   7   6   31.80    1.70
  -7  -7  -6    1.50    0.80
   7  -7   6    1.10    0.80
   7  -7   6    2.50    0.70
  -7   7  -6    1.30    0.80
  -7   7  -6    2.40    0.90
   7   7   6    1.70    0.80
  -8  -7  -6    1.90    0.90
   8  -7   6    3.40    1.00
   8  -7   6    2.40    0.70
   8   7   6    2.90    0.90
  -8   7  -6    2.30    0.90
  -9   7  -6    5.30    1.20
   9  -8  -6    6.30    1.10
   9   8  -6    6.60    1.20
   9   8  -6    7.40    1.00
  -9   8   6    6.10    0.70
  -9   8   6    5.50    1.20
   8  -8  -6    0.20    0.80
  -8   8   6   -0.30    0.50
  -8   8   6   -0.50    0.80
   8   8  -6    0.60    0.80
   8   8  -6   -0.10    0.90
   7  -8  -6   30.30    1.90
   7   8  -6   32.50    1.70
  -7   8   6   33.10    1.80
   7   8  -6   33.60    1.80
  -7   8   6   31.00    1.40
   6  -8  -6    1.10    0.70
  -6   8   6    1.20    0.70
   6   8  -6    1.60    0.70
   6   8  -6    1.00    0.60
  -6   8   6    1.20    0.40
   5  -8  -6    0.50    0.60
  -5   8   6    0.40    0.40
   5   8  -6    0.40    0.60
  -5   8   6    0.20    0.60
   5   8  -6   -0.20    0.60
   4  -8  -6    0.80    0.60
  -4   8   6    0.40    0.60
  -4   8   6    0.40    0.40
   4   8  -6    0.10    0.50
   4   8  -6    0.20    0.60
   3  -8  -6    2.50    0.60
  -3   8   6    2.20    0.60
   3   8  -6    1.60    0.60
  -3   8   6    2.10    0.40
   3   8  -6    2.50    0.60
  -3   8   6    2.50    0.60
   2  -8  -6   67.49    2.80
  -2  -8   6   72.49    2.80
  -2   8   6   68.99    2.80
  -2   8   6   66.99    2.50
   2   8  -6   75.09    2.80
  -2   8   6   67.89    2.70
   2   8  -6   69.39    2.70
   1  -8  -6    3.60    0.60
  -1  -8   6    2.70    0.60
  -1   8   6    3.50    0.60
   1   8  -6    3.30    0.60
  -1   8   6    3.50    0.50
  -1   8   6    5.00    0.70
   0  -8   6   29.50    1.50
   0  -8  -6   27.00    1.10
   0  -8  -6   28.70    1.40
   0   8   6   29.80    1.20
   0   8   6   29.70    1.30
   0   8   6   28.00    1.40
   0   8  -6   23.10    1.30
   1  -8   6   12.50    1.00
   1  -8   6   13.70    1.00
  -1  -8  -6   12.70    0.70
  -1   8  -6   14.10    0.90
   1   8   6   12.70    0.90
   1   8   6   12.00    1.00
   2  -8   6   75.99    2.90
   2  -8   6   79.19    2.90
  -2  -8  -6   73.39    2.70
  -2   8  -6   73.69    2.90
   2   8   6   73.99    2.90
   2   8   6   71.39    2.80
   3  -8   6    1.60    0.60
   3  -8   6    2.00    0.60
  -3  -8  -6    1.70    0.50
   3   8   6    1.30    0.60
  -3   8  -6    1.30    0.60
   3   8   6    1.30    0.50
   4  -8   6    0.20    0.50
   4  -8   6    0.20    0.60
  -4  -8  -6   -0.10    0.50
   4   8   6    0.10    0.50
   4   8   6    0.00    0.70
  -4   8  -6    0.10    0.60
  -4   8  -6    0.40    0.60
   5  -8   6    0.40    0.60
  -5  -8  -6    0.20    0.60
   5  -8   6    0.40    0.80
  -5   8  -6    0.70    0.70
   5   8   6    1.40    0.80
  -6  -8  -6    7.50    0.90
   6  -8   6    6.20    0.80
   6  -8   6    7.10    1.00
  -6   8  -6    5.60    0.90
   6   8   6    5.90    0.90
   7  -8   6   25.00    1.70
  -7  -8  -6   27.10    1.70
   7  -8   6   25.90    1.50
  -7   8  -6   23.40    1.70
   7   8   6   25.80    1.80
  -8  -8  -6   19.30    1.80
   8  -8   6   16.70    1.80
  -8   8  -6   20.30    1.60
   8  -9  -6   47.70    2.50
   8   9  -6   52.19    2.60
  -8   9   6   50.89    2.60
   8   9  -6   50.79    2.50
  -8   9   6   51.29    2.10
   7  -9  -6    2.70    1.10
   7   9  -6    3.60    1.00
  -7   9   6    4.60    0.70
   7   9  -6    4.10    0.90
  -7   9   6    5.20    1.10
   6  -9  -6    3.80    0.90
   6   9  -6    3.70    0.90
  -6   9   6    4.40    1.00
  -6   9   6    5.50    0.60
   6   9  -6    5.00    0.90
   5  -9  -6    0.10    0.80
   5   9  -6   -0.10    0.80
  -5   9   6    0.10    0.40
   5   9  -6    0.30    0.70
  -5   9   6   -0.10    0.60
   4  -9  -6    3.90    0.80
   4   9  -6    4.50    0.80
   4   9  -6    5.00    0.90
  -4   9   6    6.20    0.80
  -4   9   6    5.90    0.60
   3  -9  -6   71.99    3.00
  -3   9   6   76.19    2.80
  -3   9   6   74.49    3.00
  -3   9   6   72.19    3.00
   3   9  -6   79.49    3.00
  -2  -9   6  189.48    6.80
   2  -9  -6  189.98    6.80
   2   9  -6  184.78    6.70
  -2   9   6  190.08    6.70
  -2   9   6  189.18    6.80
  -2   9   6  194.18    6.60
  -1  -9   6   28.40    1.50
   1  -9  -6   25.00    1.40
   1   9  -6   21.60    1.30
  -1   9   6   24.50    1.40
  -1   9   6   23.40    1.20
  -1   9   6   27.70    1.40
   0  -9   6   16.00    1.20
   0  -9  -6   13.40    1.20
   0  -9  -6   15.60    0.70
   0   9   6   14.60    1.00
   0   9   6   18.70    1.30
   0   9   6   14.90    1.60
   0   9  -6   16.20    1.20
  -1  -9  -6    8.60    0.70
   1  -9   6    9.70    1.10
   1   9   6   11.20    1.00
  -1   9  -6   11.40    1.10
   1   9   6   10.60    0.90
  -2  -9  -6   -0.10    0.40
   2  -9   6    0.20    0.60
   2  -9   6   -0.30    0.70
   2   9   6    0.30    0.60
  -2   9  -6    0.40    0.60
   2   9   6    0.10    0.50
   3  -9   6    3.10    0.80
  -3  -9  -6    1.90    0.50
   3  -9   6    1.20    0.60
   3   9   6    2.90    0.80
  -3   9  -6    0.90    0.70
   3   9   6    1.90    0.60
   4  -9   6    0.10    0.60
  -4  -9  -6   -0.10    0.50
   4  -9   6    0.20    0.80
  -4   9  -6    0.00    0.70
   4   9   6   -0.20    0.70
   4   9   6    0.20    0.70
   5  -9   6    2.80    0.70
  -5  -9  -6    3.10    0.70
   5  -9   6    2.10    0.90
   5   9   6    3.30    0.90
  -5   9  -6    2.10    0.80
   6  -9   6    0.30    1.00
  -6  -9  -6    0.10    0.80
   6  -9   6    1.10    0.70
  -6   9  -6    1.30    0.90
   6   9   6    0.20    0.90
   7  -9   6   17.70    1.70
  -7  -9  -6   16.40    1.60
  -7   9  -6   19.50    1.80
   7   9   6   19.20    2.40
   7  10  -6   17.00    1.80
  -7  10   6   15.70    1.50
   6 -10  -6   64.19    3.00
  -6  10   6   65.99    2.70
  -6  10   6   72.09    3.10
   6  10  -6   68.89    3.00
   5 -10  -6   -0.40    0.80
   5  10  -6    0.40    0.90
  -5  10   6    0.20    0.50
  -5  10   6    0.20    0.80
   4 -10  -6   13.40    1.50
  -4  10   6   14.00    1.50
  -4  10   6   13.10    1.00
  -4  10   6   15.90    1.40
   4  10  -6   14.40    1.30
   3 -10  -6    1.20    0.90
  -3  10   6    1.50    0.90
   3  10  -6    1.20    0.80
  -3  10   6    1.30    0.80
  -3  10   6    1.20    0.60
   2 -10  -6    4.10    0.90
  -2 -10   6    4.00    0.90
   2  10  -6    4.50    0.80
  -2  10   6    4.40    0.90
  -2  10   6    4.50    0.70
  -2  10   6    6.70    0.90
   1 -10  -6    8.00    1.00
  -1 -10   6    9.30    1.00
   1  10  -6   10.70    1.10
  -1  10   6    9.00    1.00
  -1  10   6    9.80    1.00
  -1  10   6   11.20    1.10
   0 -10  -6    0.20    0.30
   0 -10   6    0.10    0.70
   0  10   6    0.90    0.70
   0  10  -6    0.00    0.70
   0  10   6   -0.10    0.50
  -1 -10  -6    7.40    0.70
   1 -10   6    8.30    0.90
   1  10   6    9.60    0.90
   1  10   6    7.60    1.00
  -1  10  -6    6.90    1.00
  -2 -10  -6    5.30    0.60
   2 -10   6    3.70    0.80
   2  10   6    3.90    0.90
  -2  10  -6    4.80    0.90
   2  10   6    4.60    0.80
  -3 -10  -6    5.50    0.70
   3 -10   6    5.50    0.90
  -3  10  -6    5.10    1.00
   3  10   6    5.20    1.00
   3  10   6    4.00    0.80
   4 -10   6    0.60    0.70
  -4 -10  -6    0.60    0.70
   4 -10   6    1.30    1.00
  -4  10  -6    0.20    0.90
   4  10   6   -0.10    0.90
   5 -10   6    0.20    0.70
   5 -10   6    1.00    1.10
  -5 -10  -6    1.60    0.80
  -5  10  -6    0.80    1.00
   5  10   6    1.50    1.00
  -5  11   6    7.20    1.30
   4 -11  -6    1.20    1.20
  -4  11   6    0.90    0.90
   4  11  -6    1.60    1.00
  -4  11   6    1.00    1.10
  -4  11   6    1.60    0.70
  -3 -11   6    0.20    1.00
   3 -11  -6    0.70    1.10
  -3  11   6    0.40    1.10
  -3  11   6    0.30    0.70
   3  11  -6    0.60    0.90
  -3  11   6    0.40    1.00
   2 -11  -6    4.20    1.00
  -2 -11   6    6.20    1.10
   2  11  -6    5.50    1.00
  -2  11   6    6.70    1.10
  -2  11   6    7.10    0.80
   1 -11  -6    0.80    1.00
  -1 -11   6    0.60    0.90
  -1  11   6    0.10    0.70
  -1  11   6    0.10    0.90
   1  11  -6    0.60    0.90
   0 -11   6   93.59    3.80
   0  11   6   94.59    3.60
   0  11   6   92.79    3.80
   0  11  -6   94.29    3.80
  -1 -11  -6   17.70    1.00
   1 -11   6   20.40    1.60
   1  11   6   19.70    1.40
  -1  11  -6   15.10    1.40
   1  11   6   20.10    1.60
   2 -11   6    7.00    1.00
  -2 -11  -6    9.10    0.90
  -2  11  -6    9.70    1.20
   2  11   6   10.10    1.10
   2  11   6    8.80    1.30
   3 -11   6   -0.10    0.80
  -3 -11  -6    0.50    0.60
   3  11   6    0.00    0.90
  -3  11  -6   -0.40    1.00
   3  11   6    0.30    1.10
  12   0  -7    0.10    0.90
 -12   0   7   -0.30    1.00
 -12   0   7    0.20    0.60
  11   0  -7   21.50    1.40
 -11   0   7   23.20    1.60
 -11   0   7   19.80    1.20
 -10   0   7   -0.40    0.70
  10   0  -7    0.10    0.60
 -10   0   7    0.20    0.40
   9   0  -7   51.79    2.10
  -9   0   7   48.50    1.90
  -9   0   7   50.39    2.20
  -8   0   7    0.00    0.30
   8   0  -7   -0.20    0.40
  -8   0   7    0.00    0.50
   7   0  -7   20.60    1.20
  -7   0   7   19.10    0.90
   7   0  -7   19.40    1.10
  -7   0   7   20.20    1.10
   6   0  -7    0.00    0.40
  -6   0   7    0.20    0.40
  -6   0   7    0.30    0.20
   6   0  -7   -0.10    0.40
   6   0  -7    0.10    0.30
   5   0  -7   86.19    2.90
  -5   0   7   81.29    2.80
   5   0  -7   84.19    3.00
  -5   0   7   77.49    3.00
   5   0  -7   83.49    3.00
  -5   0   7   79.09    2.80
   4   0  -7    0.20    0.30
  -4   0   7    0.00    0.10
  -4   0   7    0.40    0.10
   4   0  -7   -0.10    0.30
   4   0  -7   -0.10    0.20
  -3   0   7  821.52   27.40
   3   0  -7  874.01   27.50
  -3   0   7  825.72   27.50
   3   0  -7  826.12   27.50
  -3   0   7  797.02   27.40
   3   0  -7  799.22   27.60
  -2   0   7    0.20    0.10
   2   0  -7    0.20    0.20
   2   0  -7   -0.10    0.20
  -2   0   7    0.00    0.20
  -2   0   7    0.10    0.10
   1   0  -7  208.38    6.80
  -1   0   7  202.98    6.90
  -1   0   7  200.08    6.90
   1   0  -7  208.78    6.90
  -1   0   7  205.88    6.90
   1   0  -7  194.88    7.00
   1   0  -7  205.28    6.80
   0   0  -7    0.00    0.10
   0   0   7    0.00    0.20
   0   0  -7    0.00    0.20
   0   0   7   -0.10    0.10
   0   0  -7    0.10    0.20
   0   0  -7    0.00    0.10
  -1   0  -7  366.26   12.20
  -1   0  -7  357.76   12.20
   1   0   7  371.86   12.20
  -1   0  -7  370.76   12.10
   1   0   7  340.57   12.20
   1   0   7  364.46   12.20
   2   0   7    0.00    0.20
  -2   0  -7    0.10    0.20
   2   0   7    0.10    0.20
  -2   0  -7    0.00    0.30
  -2   0  -7    0.10    0.10
   2   0   7    0.00    0.20
  -2   0  -7   -0.10    0.20
  -3   0  -7  185.58    6.60
  -3   0  -7  187.68    6.60
  -3   0  -7  199.38    6.60
   3   0   7  182.98    6.60
   3   0   7  190.38    6.50
[truncated: 326,411 more chars]
