# Supplementary material for: Crystal structure, Hirshfeld surface analysis and DFT study of 1-ethyl-3-phenyl-1,2-di­hydro­quinoxalin-2-one
Source: Acta Crystallogr E Crystallogr Commun. 2021 Jan 1;77(Pt 1):18–22. doi: 10.1107/S2056989020015819 (PMC7784057; doi:10.1107/S2056989020015819)
Supplement: Supplementary file 2 [file e-77-00018-Isup3.hkl]

data_I                                                                          
_shelx_title ' JTM1097_0m_a.res in P2(1)/n'                                     
_shelx_refln_list_code          4                                               
_shelx_F_calc_maximum      179.61                                               
_exptl_crystal_F_000       528.00                                               
_reflns_d_resolution_high  0.7272                                               
                                                                                
loop_                                                                           
 _space_group_symop_operation_xyz                                               
 'x, y, z'                                                                      
 '-x+1/2, y+1/2, -z+1/2'                                                        
 '-x, -y, -z'                                                                   
 'x-1/2, -y-1/2, z-1/2'                                                         
                                                                                
_cell_length_a     9.2572                                                       
_cell_length_b     9.0531                                                       
_cell_length_c    15.0557                                                       
_cell_angle_alpha  90.000                                                       
_cell_angle_beta   99.329                                                       
_cell_angle_gamma  90.000                                                       
                                                                                
_shelx_F_squared_multiplier     1.000                                           
                                                                                
loop_                                                                           
 _refln_index_h                                                                 
 _refln_index_k                                                                 
 _refln_index_l                                                                 
 _refln_F_squared_calc                                                          
 _refln_F_squared_meas                                                          
 _refln_F_squared_sigma                                                         
 _refln_observed_status                                                         
   2   0   0        154.27        170.78         2.58 o                         
   4   0   0        335.63        368.26         5.16 o                         
   6   0   0         46.72         57.09         1.61 o                         
   8   0   0         87.97         87.37         1.78 o                         
  10   0   0         55.24         52.83         1.51 o                         
  12   0   0         22.00         25.23         1.72 o                         
   1   1   0        733.25        767.08         7.07 o                         
   2   1   0        647.59        629.34         6.10 o                         
   3   1   0         26.81         33.87         0.45 o                         
   4   1   0        755.73        838.00         8.15 o                         
   5   1   0         39.38         52.41         0.92 o                         
   6   1   0          1.76          3.08         0.26 o                         
   7   1   0          0.04          0.56         0.27 o                         
   8   1   0          7.61          8.23         0.45 o                         
   9   1   0         21.40         21.70         0.68 o                         
  10   1   0         30.61         30.50         0.87 o                         
  11   1   0         31.35         28.01         0.97 o                         
  12   1   0          0.20         -0.41         0.72 o                         
   0   2   0        901.13        891.65        14.88 o                         
   1   2   0        783.23        794.47         7.38 o                         
   2   2   0        662.06        685.69         6.40 o                         
   3   2   0         23.93         23.25         0.33 o                         
   4   2   0        108.04        115.13         1.18 o                         
   5   2   0        419.29        413.69         3.95 o                         
   6   2   0          0.30          0.38         0.26 o                         
   7   2   0        759.48        738.04         8.00 o                         
   8   2   0         79.23         84.47         1.38 o                         
   9   2   0         54.13         58.20         1.04 o                         
  10   2   0        110.58         98.57         1.58 o                         
  11   2   0         95.43         92.21         1.56 o                         
  12   2   0         57.28         63.36         1.51 o                         
   1   3   0          5.69          5.17         0.20 o                         
   2   3   0        185.96        195.96         1.89 o                         
   3   3   0          2.23          0.72         0.22 o                         
   4   3   0        356.07        398.69         3.67 o                         
   5   3   0        222.77        210.68         2.11 o                         
   6   3   0         90.68         83.71         1.08 o                         
   7   3   0        228.09        222.75         2.50 o                         
   8   3   0          6.87          8.18         0.45 o                         
   9   3   0          2.11          2.38         0.45 o                         
  10   3   0          2.01          2.94         0.56 o                         
  11   3   0          2.86          3.62         0.68 o                         
  12   3   0          4.22          4.82         1.13 o                         
   0   4   0          3.28          3.28         0.29 o                         
   1   4   0        340.05        353.84         3.50 o                         
   2   4   0         22.04         21.85         0.59 o                         
   3   4   0       5312.23       6243.37        57.64 o                         
   4   4   0          1.71          3.30         0.23 o                         
   5   4   0          6.83          5.60         0.30 o                         
   6   4   0          0.34          0.16         0.29 o                         
   7   4   0        518.85        537.33         5.64 o                         
   8   4   0        118.04        110.64         1.56 o                         
   9   4   0         26.08         24.51         0.84 o                         
  10   4   0          1.67          1.03         0.57 o                         
  11   4   0         16.50         14.39         0.97 o                         
   1   5   0         13.00         13.13         0.36 o                         
   2   5   0          0.34          0.11         0.19 o                         
   3   5   0         36.21         35.39         0.81 o                         
   4   5   0        371.83        420.76         4.24 o                         
   5   5   0        117.45        111.16         1.38 o                         
   6   5   0         31.11         31.76         0.71 o                         
   7   5   0        396.27        396.20         4.51 o                         
   8   5   0         11.81         11.10         0.59 o                         
   9   5   0          7.78          8.38         0.60 o                         
  10   5   0         43.26         44.28         1.46 o                         
  11   5   0          1.17          0.90         1.00 o                         
   0   6   0         75.46         59.92         2.32 o                         
   1   6   0         12.43          8.64         0.36 o                         
   2   6   0         79.71         85.42         1.21 o                         
   3   6   0          3.60          3.00         0.32 o                         
   4   6   0          9.84          8.43         0.46 o                         
   5   6   0        233.99        266.07         3.25 o                         
   6   6   0         40.61         33.15         0.85 o                         
   7   6   0        427.88        424.44         5.73 o                         
   8   6   0         60.02         57.54         1.43 o                         
   9   6   0         32.14         29.00         1.65 o                         
  10   6   0         51.34         59.41         1.91 o                         
   1   7   0         29.34         24.47         0.72 o                         
   2   7   0         61.20         54.64         1.30 o                         
   3   7   0         32.16         33.62         0.81 o                         
   4   7   0          0.42          1.56         0.45 o                         
   5   7   0          8.10          7.93         0.74 o                         
   6   7   0         16.47         22.19         1.10 o                         
   7   7   0         96.55         80.90         1.70 o                         
   8   7   0         28.36         29.30         1.37 o                         
   9   7   0          4.26          3.13         1.07 o                         
  10   7   0         14.93         19.14         1.63 o                         
   0   8   0       6727.84       6756.57       112.63 o                         
   1   8   0          1.87          0.86         0.46 o                         
   2   8   0          9.93          8.75         0.51 o                         
   3   8   0         57.88         52.97         1.12 o                         
   4   8   0         47.93         35.69         1.28 o                         
   5   8   0        102.88         99.09         2.26 o                         
   6   8   0        132.86        118.91         2.20 o                         
   7   8   0        103.64        107.63         2.68 o                         
   8   8   0         41.03         39.41         1.94 o                         
   9   8   0          0.36          0.14         1.41 o                         
   1   9   0        267.81        265.50         3.32 o                         
   2   9   0          0.03          0.22         0.53 o                         
   3   9   0         51.91         45.43         1.19 o                         
   4   9   0         24.29         16.96         0.91 o                         
   5   9   0         26.00         24.17         1.02 o                         
   6   9   0         14.94         13.88         1.16 o                         
   7   9   0          6.41          8.33         1.29 o                         
   8   9   0         12.48         13.87         1.50 o                         
   0  10   0          2.03          2.40         0.82 o                         
   1  10   0         98.85        100.00         1.66 o                         
   2  10   0        128.31        136.47         2.43 o                         
   3  10   0          7.88          7.71         0.83 o                         
   4  10   0         38.91         39.02         1.36 o                         
   5  10   0          2.18          1.82         0.69 o                         
   6  10   0         21.25         17.31         1.35 o                         
   7  10   0         51.78         56.88         2.53 o                         
   1  11   0         10.54         10.02         0.89 o                         
   2  11   0          1.22          1.29         0.83 o                         
   3  11   0          1.49          1.77         0.88 o                         
   4  11   0         21.32         30.02         1.51 o                         
   5  11   0          1.45          2.54         1.29 o                         
   0  12   0         12.85         12.29         2.28 o                         
   1  12   0         94.79         95.96         2.27 o                         
   2  12   0          7.75         10.30         1.13 o                         
   3  12   0        192.34        235.48         5.99 o                         
 -11   0   1         10.59          6.85         0.94 o                         
  -9   0   1         21.54         23.55         1.29 o                         
  -7   0   1         32.22         27.21         0.87 o                         
  -5   0   1         32.87         20.69         0.84 o                         
  -3   0   1       2411.50       2515.78        37.50 o                         
  -1   0   1         26.21         37.46         0.61 o                         
   1   0   1       6435.94       6196.05        78.06 o                         
   3   0   1        217.48        237.08         3.35 o                         
   5   0   1        115.41        135.96         2.08 o                         
   7   0   1        397.24        408.82         6.41 o                         
   9   0   1          3.09          2.93         0.61 o                         
  11   0   1          7.04          8.57         1.00 o                         
 -12   1   1          2.67          1.89         0.74 o                         
 -11   1   1          3.09          4.61         0.62 o                         
 -10   1   1         47.82         44.71         1.02 o                         
  -9   1   1         20.16         17.23         0.60 o                         
  -8   1   1         75.32         69.30         1.25 o                         
  -7   1   1        208.84        234.52         2.84 o                         
  -6   1   1       1258.15       1340.44        14.26 o                         
  -5   1   1        377.80        436.61         4.32 o                         
  -4   1   1         44.28         32.83         0.63 o                         
  -3   1   1        944.39        981.19         9.90 o                         
  -2   1   1       2478.37       2730.82        27.41 o                         
  -1   1   1       1613.30       1644.60        17.28 o                         
   0   1   1       1603.14       1692.29        16.95 o                         
   1   1   1       4779.39       4832.42        48.56 o                         
   2   1   1        250.49        294.14         2.78 o                         
   3   1   1         39.46         50.00         0.60 o                         
   4   1   1       1789.45       2009.09        18.61 o                         
   5   1   1       1273.45       1375.57        13.32 o                         
   6   1   1         33.00         40.92         0.68 o                         
   7   1   1          4.75          5.70         0.82 o                         
   8   1   1         30.46         26.05         0.70 o                         
   9   1   1         28.50         27.06         0.88 o                         
  10   1   1        130.68        115.55         1.69 o                         
  11   1   1         18.92         18.07         0.80 o                         
  12   1   1          0.03          0.24         0.79 o                         
 -12   2   1         27.53         27.98         1.16 o                         
 -11   2   1          0.26          0.44         0.56 o                         
 -10   2   1        243.60        240.89         3.11 o                         
  -9   2   1         56.65         60.20         1.04 o                         
  -8   2   1         11.53          9.77         0.44 o                         
  -7   2   1        442.62        434.98         4.81 o                         
  -6   2   1          2.52          3.81         0.24 o                         
  -5   2   1        102.18        109.74         1.52 o                         
  -4   2   1        805.29        903.67         8.13 o                         
  -3   2   1         11.10          8.85         0.32 o                         
  -2   2   1        509.18        508.73         4.43 o                         
  -1   2   1       1569.76       1681.68        14.47 o                         
   0   2   1        511.21        476.62         4.84 o                         
   1   2   1       1509.81       1578.09        15.84 o                         
   2   2   1       2146.36       2272.89        21.03 o                         
   3   2   1        638.98        695.15         6.48 o                         
   4   2   1        268.82        284.17         2.76 o                         
   5   2   1         42.56         24.92         0.60 o                         
   6   2   1         27.42         24.03         0.52 o                         
   7   2   1         83.53         84.65         1.21 o                         
   8   2   1         51.28         43.11         0.86 o                         
   9   2   1          1.12          2.01         0.47 o                         
  10   2   1          0.57          0.41         0.51 o                         
  11   2   1         14.67         17.53         0.85 o                         
  12   2   1         26.91         30.58         1.26 o                         
 -12   3   1          0.08          0.21         1.01 o                         
 -11   3   1         13.08         13.93         0.93 o                         
 -10   3   1          0.22         -0.42         0.42 o                         
  -9   3   1        686.80        696.99         7.65 o                         
  -8   3   1        260.57        263.79         2.94 o                         
  -7   3   1         28.09         25.82         0.65 o                         
  -6   3   1          9.50          8.33         0.32 o                         
  -5   3   1        297.63        327.72         3.06 o                         
  -4   3   1         58.23         67.38         0.96 o                         
  -3   3   1       1384.75       1608.91        13.90 o                         
  -2   3   1       1127.29       1227.64        10.98 o                         
  -1   3   1        831.88        920.99         8.90 o                         
   0   3   1        139.04        124.16         1.36 o                         
   1   3   1        500.04        558.73         5.22 o                         
   2   3   1        299.06        350.78         3.45 o                         
   3   3   1         78.33         84.56         1.00 o                         
   4   3   1         60.44         51.30         1.07 o                         
   5   3   1         63.20         63.34         0.94 o                         
   6   3   1        208.61        207.61         2.20 o                         
   7   3   1       2530.30       2548.11        25.77 o                         
   8   3   1        649.19        659.40         6.90 o                         
   9   3   1          5.64          7.07         0.52 o                         
  10   3   1          0.05          0.22         0.57 o                         
  11   3   1         12.40         11.11         0.78 o                         
  12   3   1         89.45        113.38         2.44 o                         
 -11   4   1          6.35          7.38         0.90 o                         
 -10   4   1         12.94         13.23         0.83 o                         
  -9   4   1          2.59          1.64         0.56 o                         
  -8   4   1         40.18         37.80         0.80 o                         
  -7   4   1          8.48          9.02         0.42 o                         
  -6   4   1         78.63         75.20         0.96 o                         
  -5   4   1         19.72         21.34         0.50 o                         
  -4   4   1        102.53        104.57         1.26 o                         
  -3   4   1          0.14          0.69         0.28 o                         
  -2   4   1          1.01          0.52         0.13 o                         
  -1   4   1        187.98        213.32         2.35 o                         
   0   4   1        529.48        569.88         6.13 o                         
   1   4   1        319.15        349.89         3.48 o                         
   2   4   1         99.03         87.08         0.94 o                         
   3   4   1        172.21        204.79         2.03 o                         
   4   4   1        372.03        429.63         4.29 o                         
   5   4   1         67.48         67.42         1.05 o                         
   6   4   1         43.90         39.72         0.68 o                         
   7   4   1          0.92          0.84         0.36 o                         
   8   4   1        160.53        165.16         2.47 o                         
   9   4   1         19.52         17.04         0.86 o                         
  10   4   1         51.49         50.15         1.52 o                         
  11   4   1          8.73         10.72         0.88 o                         
 -11   5   1          6.67          7.89         1.09 o                         
 -10   5   1          0.81         -0.04         0.78 o                         
  -9   5   1        297.08        302.75         4.33 o                         
  -8   5   1        407.48        416.27         5.34 o                         
  -7   5   1        293.31        302.05         3.70 o                         
  -6   5   1         38.79         39.70         0.66 o                         
  -5   5   1        123.55        114.79         1.33 o                         
  -4   5   1         14.93         17.90         0.58 o                         
  -3   5   1        773.03        879.86         8.26 o                         
  -2   5   1        426.44        498.70         4.73 o                         
  -1   5   1        432.55        488.28         4.82 o                         
   0   5   1        226.85        236.30         2.90 o                         
   1   5   1         53.76         57.16         0.69 o                         
   2   5   1          8.36         13.58         0.34 o                         
   3   5   1         20.52         21.16         0.53 o                         
   4   5   1         81.96         63.89         0.93 o                         
   5   5   1         48.57         45.84         0.81 o                         
   6   5   1        133.18        129.85         1.68 o                         
   7   5   1        970.46        984.65        11.21 o                         
   8   5   1        332.42        337.74         4.37 o                         
   9   5   1         42.55         39.73         1.09 o                         
  10   5   1          1.02          1.14         0.74 o                         
  11   5   1         77.02         88.86         2.57 o                         
 -11   6   1          1.12          0.38         1.67 o                         
 -10   6   1         55.22         64.11         2.04 o                         
  -9   6   1          9.55          9.79         0.91 o                         
  -8   6   1         22.27         23.68         1.05 o                         
  -7   6   1        386.34        401.87         5.93 o                         
  -6   6   1          4.87          5.40         0.64 o                         
  -5   6   1          6.73          5.70         0.44 o                         
  -4   6   1         34.93         36.32         0.71 o                         
  -3   6   1         29.27         32.47         0.79 o                         
  -2   6   1        169.86        179.50         2.24 o                         
  -1   6   1         99.94         91.23         2.07 o                         
   0   6   1          4.57          3.00         0.31 o                         
   1   6   1        203.62        201.83         2.46 o                         
   2   6   1        367.47        391.63         4.64 o                         
   3   6   1         88.92         81.39         1.65 o                         
   4   6   1          5.90          5.14         0.39 o                         
   5   6   1        285.75        298.60         3.60 o                         
   6   6   1        154.63        143.44         1.95 o                         
   7   6   1         96.04         98.78         1.75 o                         
   8   6   1         14.53         15.42         0.82 o                         
   9   6   1          5.20          4.24         0.73 o                         
  10   6   1          7.97          7.10         1.24 o                         
 -10   7   1         39.36         39.73         1.82 o                         
  -9   7   1          2.92          3.89         1.05 o                         
  -8   7   1         25.32         21.32         1.21 o                         
  -7   7   1         52.51         47.42         2.04 o                         
  -6   7   1        958.43        880.04        13.60 o                         
  -5   7   1        209.26        165.83         2.48 o                         
  -4   7   1          0.10          0.26         0.38 o                         
  -3   7   1         23.42         23.33         0.71 o                         
  -2   7   1        297.88        279.27         3.36 o                         
  -1   7   1       1409.82       1394.22        15.68 o                         
   0   7   1         11.72         10.48         0.46 o                         
   1   7   1        120.04        104.62         1.47 o                         
   2   7   1         73.61         75.59         1.32 o                         
   3   7   1         68.15         57.06         1.05 o                         
   4   7   1        267.78        229.25         3.03 o                         
   5   7   1        485.70        436.87         5.87 o                         
   6   7   1         10.51         12.31         0.73 o                         
   7   7   1         16.00         15.28         0.96 o                         
   8   7   1          4.36          3.69         0.68 o                         
   9   7   1          4.86          4.44         1.29 o                         
  10   7   1         67.21         83.80         3.30 o                         
  -9   8   1          0.33          0.38         1.21 o                         
  -8   8   1         18.35         17.31         1.24 o                         
  -7   8   1          0.07          0.79         0.94 o                         
  -6   8   1          0.00         -0.30         0.80 o                         
  -5   8   1         68.02         60.80         1.34 o                         
  -4   8   1          4.99          3.33         0.57 o                         
  -3   8   1        147.29        150.89         2.30 o                         
  -2   8   1        537.22        550.92         6.40 o                         
  -1   8   1         44.50         40.86         0.89 o                         
   0   8   1        147.66        145.55         1.95 o                         
   1   8   1        358.54        342.91         4.74 o                         
   2   8   1          2.14          0.99         0.46 o                         
   3   8   1        133.17        109.33         1.71 o                         
   4   8   1          4.41          4.96         0.60 o                         
   5   8   1         19.22         15.96         0.95 o                         
   6   8   1          4.62          6.49         0.72 o                         
   7   8   1        109.91        115.02         2.41 o                         
   8   8   1          3.59          3.03         1.38 o                         
   9   8   1          3.00          1.46         1.56 o                         
  -8   9   1          1.14         -0.19         1.31 o                         
  -7   9   1          0.06         -0.16         1.08 o                         
  -6   9   1         18.79         12.58         1.14 o                         
  -5   9   1         42.28         36.02         1.56 o                         
  -4   9   1         14.24         12.50         0.81 o                         
  -3   9   1         17.11         15.65         0.81 o                         
  -2   9   1         25.19         25.26         0.85 o                         
  -1   9   1         26.45         21.31         0.77 o                         
   0   9   1        309.16        321.38         3.72 o                         
   1   9   1         32.62         32.18         0.93 o                         
   2   9   1          0.39          0.16         0.54 o                         
   3   9   1         51.37         50.37         1.23 o                         
   4   9   1        165.92        147.46         2.55 o                         
   5   9   1         22.63         18.55         0.99 o                         
   6   9   1         63.50         54.13         1.54 o                         
   7   9   1         15.89         16.31         1.58 o                         
   8   9   1          1.26         -0.33         1.56 o                         
  -7  10   1         22.37         22.04         1.67 o                         
  -6  10   1          5.47          5.14         1.14 o                         
  -5  10   1          0.43          0.92         1.00 o                         
  -4  10   1         79.75         85.96         1.92 o                         
  -3  10   1          0.34          0.26         0.69 o                         
  -2  10   1          0.01         -0.08         0.66 o                         
  -1  10   1         14.16         14.73         0.73 o                         
   0  10   1         96.71         99.43         1.65 o                         
   1  10   1        170.52        168.01         2.37 o                         
   2  10   1         10.50         10.44         0.75 o                         
   3  10   1        111.92        111.32         2.88 o                         
   4  10   1         96.38         95.63         2.13 o                         
   5  10   1          6.66          8.39         0.92 o                         
   6  10   1          7.80          6.08         0.86 o                         
   7  10   1          7.09          6.24         1.68 o                         
  -5  11   1          0.06         -0.20         1.28 o                         
  -4  11   1         10.27         13.12         1.30 o                         
  -3  11   1          2.86          3.11         0.82 o                         
  -2  11   1         15.14         18.48         1.00 o                         
  -1  11   1         73.78         76.31         1.77 o                         
   0  11   1         35.00         34.95         1.16 o                         
   1  11   1         37.61         43.67         1.20 o                         
   2  11   1        171.66        195.48         4.14 o                         
   3  11   1         37.99         43.53         1.56 o                         
   4  11   1          0.38          0.25         0.89 o                         
   5  11   1         35.07         41.94         1.79 o                         
  -3  12   1         12.30         10.77         1.16 o                         
  -2  12   1          8.89         10.28         1.06 o                         
  -1  12   1         38.15         42.01         1.55 o                         
   0  12   1         10.57         10.06         1.06 o                         
   1  12   1        118.95        124.52         3.09 o                         
   2  12   1         16.35         14.93         1.18 o                         
   3  12   1         20.02         21.38         2.68 o                         
 -12   0   2          4.50          5.68         1.04 o                         
 -10   0   2          2.49          2.27         0.63 o                         
  -8   0   2          1.03          0.84         0.47 o                         
  -6   0   2         35.88         40.80         1.34 o                         
  -4   0   2         24.81         23.58         0.56 o                         
  -2   0   2      32260.72      30193.96       710.68 o                         
   0   0   2       2889.38       2992.44        53.94 o                         
   2   0   2         32.42         24.59         0.58 o                         
   4   0   2       7660.45       8575.93       107.86 o                         
   6   0   2         11.49         12.43         0.71 o                         
   8   0   2        195.74        173.73         3.07 o                         
  10   0   2          2.73          2.98         0.80 o                         
  12   0   2          3.76          1.82         1.47 o                         
 -12   1   2          3.61          4.86         0.88 o                         
 -11   1   2          7.83          6.84         0.61 o                         
 -10   1   2          0.00         -0.04         0.47 o                         
  -9   1   2         14.72         13.15         0.52 o                         
  -8   1   2        148.45        136.78         1.72 o                         
  -7   1   2         10.35          8.73         0.37 o                         
  -6   1   2         38.29         43.56         0.82 o                         
  -5   1   2        736.34        816.64         7.64 o                         
  -4   1   2          9.17         10.69         0.37 o                         
  -3   1   2         93.99         92.76         1.09 o                         
  -2   1   2        351.27        421.28         4.75 o                         
  -1   1   2         88.28         85.69         1.15 o                         
   0   1   2        775.81        867.85         8.36 o                         
   1   1   2        118.29        122.30         1.23 o                         
   2   1   2        279.93        295.21         2.59 o                         
   3   1   2        135.67        159.89         1.54 o                         
   4   1   2       1415.16       1560.61        13.96 o                         
   5   1   2        459.21        523.51         4.97 o                         
   6   1   2        125.82        126.89         1.50 o                         
   7   1   2         35.50         29.22         0.66 o                         
   8   1   2         41.61         28.92         0.74 o                         
   9   1   2          3.65          4.54         0.51 o                         
  10   1   2          1.48          0.64         0.53 o                         
  11   1   2          4.03          1.65         0.71 o                         
  12   1   2         14.65         12.96         1.22 o                         
 -12   2   2         53.51         50.14         1.62 o                         
 -11   2   2          2.36          2.85         0.73 o                         
 -10   2   2        120.51        121.02         1.97 o                         
  -9   2   2        906.53        921.81        10.52 o                         
  -8   2   2        188.66        173.79         2.12 o                         
  -7   2   2         30.78         26.29         0.53 o                         
  -6   2   2        883.53        920.47         9.37 o                         
  -5   2   2        260.33        280.96         2.72 o                         
  -4   2   2        239.82        264.44         2.80 o                         
  -3   2   2        325.13        348.12         3.44 o                         
  -2   2   2          0.40          0.70         0.13 o                         
  -1   2   2       1932.69       2162.48        21.70 o                         
   0   2   2       3531.48       3836.26        35.39 o                         
   1   2   2        158.71        170.88         1.80 o                         
   2   2   2       1887.94       1997.57        18.46 o                         
   3   2   2        526.43        584.61         5.27 o                         
   4   2   2         69.64         69.34         0.83 o                         
   5   2   2          5.51          2.38         0.22 o                         
   6   2   2         36.64         32.67         0.76 o                         
   7   2   2         64.02         58.97         1.03 o                         
   8   2   2        344.53        307.00         3.39 o                         
   9   2   2         84.18         75.54         1.21 o                         
  10   2   2          2.00          1.71         0.58 o                         
  11   2   2         98.25        115.24         2.08 o                         
  12   2   2         17.72         22.83         2.30 o                         
 -12   3   2         29.04         26.06         1.22 o                         
 -11   3   2          2.18          1.36         0.71 o                         
 -10   3   2          2.33          1.69         0.56 o                         
  -9   3   2          2.81          4.47         0.53 o                         
  -8   3   2         47.12         45.53         0.95 o                         
  -7   3   2          4.37          4.50         0.39 o                         
  -6   3   2          3.41          2.39         0.28 o                         
  -5   3   2        420.96        476.46         5.18 o                         
  -4   3   2         78.05         73.73         0.83 o                         
  -3   3   2        971.98       1107.59        10.74 o                         
  -2   3   2        264.38        299.17         2.95 o                         
  -1   3   2        899.32       1003.03         8.66 o                         
   0   3   2        356.16        409.56         3.85 o                         
   1   3   2        898.07        953.23         8.54 o                         
   2   3   2         10.25         10.93         0.26 o                         
   3   3   2         42.07         53.13         0.83 o                         
   4   3   2         30.31         33.42         0.52 o                         
   5   3   2         54.70         36.64         0.60 o                         
   6   3   2          8.38         10.25         0.51 o                         
   7   3   2        185.46        189.03         2.18 o                         
   8   3   2        638.53        627.31         6.61 o                         
   9   3   2         52.17         49.85         1.04 o                         
  10   3   2         28.33         24.16         0.92 o                         
  11   3   2          0.70          0.58         0.78 o                         
 -12   4   2          5.74          3.64         3.64 o                         
 -11   4   2          5.14          3.35         0.83 o                         
 -10   4   2          0.10          0.00         0.60 o                         
  -9   4   2         45.04         40.79         1.07 o                         
  -8   4   2          4.38          3.13         0.52 o                         
  -7   4   2         36.02         33.74         0.86 o                         
  -6   4   2         79.77         78.68         1.12 o                         
  -5   4   2        292.96        318.48         3.39 o                         
  -4   4   2          9.17          7.79         0.33 o                         
  -3   4   2       1627.59       1787.57        17.24 o                         
  -2   4   2         12.27          9.17         0.20 o                         
  -1   4   2        130.13        145.11         1.52 o                         
   0   4   2          0.08          0.04         0.15 o                         
   1   4   2       6730.67       7770.38        69.09 o                         
   2   4   2        150.88        155.90         1.64 o                         
   3   4   2          4.55          4.69         0.25 o                         
   4   4   2        114.80        113.68         1.29 o                         
   5   4   2        630.70        621.39         6.16 o                         
   6   4   2        104.45         94.21         1.20 o                         
   7   4   2       1119.26       1136.65        12.24 o                         
   8   4   2         45.62         44.17         0.96 o                         
   9   4   2         50.66         47.51         1.08 o                         
  10   4   2          1.08          1.00         0.72 o                         
  11   4   2          0.05         -0.13         0.84 o                         
 -11   5   2          0.36         -0.06         0.95 o                         
 -10   5   2          0.88          0.82         0.80 o                         
  -9   5   2         12.84         11.82         0.81 o                         
  -8   5   2        250.52        252.83         3.41 o                         
  -7   5   2        100.25         86.21         1.38 o                         
  -6   5   2         13.56         14.27         0.58 o                         
  -5   5   2          1.89          0.28         0.29 o                         
  -4   5   2          8.97          6.83         0.34 o                         
  -3   5   2        664.48        733.11         6.89 o                         
  -2   5   2          0.51          0.48         0.15 o                         
  -1   5   2        632.24        676.13         6.62 o                         
   0   5   2          1.94          0.75         0.20 o                         
   1   5   2         35.72         29.56         0.48 o                         
   2   5   2        119.05        125.00         1.34 o                         
   3   5   2         37.08         34.07         0.65 o                         
   4   5   2          8.72          7.55         0.42 o                         
   5   5   2        467.97        451.94         4.77 o                         
   6   5   2        143.70        142.13         1.85 o                         
   7   5   2         28.11         29.47         0.88 o                         
   8   5   2        196.35        202.37         2.67 o                         
   9   5   2          3.57          4.12         0.73 o                         
  10   5   2         39.27         40.22         1.86 o                         
  11   5   2          6.62          6.86         1.00 o                         
 -11   6   2          4.06          6.57         1.81 o                         
 -10   6   2         12.10         10.65         1.05 o                         
  -9   6   2        226.39        245.61         4.82 o                         
  -8   6   2          7.79          6.56         0.80 o                         
  -7   6   2          7.01         11.86         0.79 o                         
  -6   6   2        504.77        470.56         6.80 o                         
  -5   6   2         53.87         46.29         1.05 o                         
  -4   6   2         25.20         24.22         0.67 o                         
  -3   6   2         57.56         51.26         1.07 o                         
  -2   6   2          0.90          0.87         0.24 o                         
  -1   6   2          0.08         -0.02         0.27 o                         
   0   6   2          9.21          3.69         0.29 o                         
   1   6   2         32.39         27.09         0.64 o                         
   2   6   2        287.55        300.71         3.77 o                         
   3   6   2        253.26        259.49         3.30 o                         
   4   6   2          8.07          8.06         0.48 o                         
   5   6   2         25.22         15.92         0.66 o                         
   6   6   2         25.28         20.67         0.82 o                         
   7   6   2         18.71         19.71         0.88 o                         
   8   6   2         21.01         22.71         1.29 o                         
   9   6   2        135.09        150.32         2.73 o                         
  10   6   2          2.70          2.24         0.94 o                         
 -10   7   2         47.25         54.78         2.06 o                         
  -9   7   2          0.24          1.80         1.03 o                         
  -8   7   2         13.76         14.28         1.22 o                         
  -7   7   2          0.10          0.22         0.72 o                         
  -6   7   2          9.99         17.85         0.94 o                         
  -5   7   2        234.12        208.08         3.28 o                         
  -4   7   2          5.09          3.75         0.56 o                         
  -3   7   2         54.96         45.69         0.95 o                         
  -2   7   2         85.11         71.63         1.59 o                         
  -1   7   2        280.84        295.95         3.53 o                         
   0   7   2        115.08        103.99         1.45 o                         
   1   7   2        199.73        193.54         2.43 o                         
   2   7   2          7.52          7.70         0.57 o                         
   3   7   2          1.58          3.42         0.46 o                         
   4   7   2        142.21        137.68         2.15 o                         
   5   7   2        163.83        137.81         2.19 o                         
   6   7   2         49.64         42.91         1.15 o                         
   7   7   2          2.26          2.83         0.69 o                         
   8   7   2          0.43          1.37         0.84 o                         
   9   7   2         24.03         25.98         1.42 o                         
  10   7   2         13.36         17.69         2.01 o                         
  -9   8   2          0.56          1.09         1.11 o                         
  -8   8   2          1.28          1.41         1.03 o                         
  -7   8   2        105.19        101.00         2.39 o                         
  -6   8   2          7.21          7.94         0.89 o                         
  -5   8   2         13.97         13.40         0.89 o                         
  -4   8   2         20.06         24.81         1.12 o                         
  -3   8   2         33.84         36.66         1.35 o                         
  -2   8   2       2023.81       2075.40        23.26 o                         
  -1   8   2         11.45         10.31         0.55 o                         
   0   8   2        623.60        595.42         6.89 o                         
   1   8   2          1.12          0.04         0.43 o                         
   2   8   2          5.52          6.56         0.56 o                         
   3   8   2          4.84          4.63         0.55 o                         
   4   8   2        858.60        775.50        10.11 o                         
   5   8   2         48.74         48.17         1.22 o                         
   6   8   2          8.84          7.15         0.81 o                         
   7   8   2          2.53          1.02         0.78 o                         
   8   8   2         85.97         85.95         2.33 o                         
   9   8   2         10.78         13.69         2.22 o                         
  -8   9   2          0.71         -0.35         1.21 o                         
  -7   9   2         24.63         23.65         1.54 o                         
  -6   9   2          1.50         -0.05         1.00 o                         
  -5   9   2        132.33        127.27         2.67 o                         
  -4   9   2         11.30          9.09         0.89 o                         
  -3   9   2        103.74        102.07         1.97 o                         
  -2   9   2        117.15        122.21         2.18 o                         
  -1   9   2         32.81         32.88         1.01 o                         
   0   9   2         24.40         24.66         0.97 o                         
   1   9   2         27.37         26.58         1.01 o                         
   2   9   2        127.23        122.31         1.97 o                         
   3   9   2          3.01          2.46         0.60 o                         
   4   9   2         20.00         22.42         0.96 o                         
   5   9   2         88.56         77.31         1.75 o                         
   6   9   2         43.06         40.33         1.57 o                         
   7   9   2         12.49         11.68         1.10 o                         
   8   9   2         47.29         52.22         2.23 o                         
  -7  10   2          0.00         -0.07         1.34 o                         
  -6  10   2          0.02          0.47         1.19 o                         
  -5  10   2         18.55         19.61         1.29 o                         
  -4  10   2         80.38         92.62         2.25 o                         
  -3  10   2         34.34         34.52         1.18 o                         
  -2  10   2          8.08          8.22         0.74 o                         
  -1  10   2        155.65        157.78         2.53 o                         
   0  10   2         20.59         20.09         0.79 o                         
   1  10   2        107.72        110.21         1.85 o                         
   2  10   2         19.36         20.95         0.89 o                         
   3  10   2          6.76          4.91         0.79 o                         
   4  10   2          2.43          2.11         0.84 o                         
   5  10   2          0.55          0.96         0.92 o                         
   6  10   2          7.44          8.10         1.12 o                         
   7  10   2         75.77         83.37         2.67 o                         
  -5  11   2         91.68        103.93         2.75 o                         
  -4  11   2         21.98         28.13         1.53 o                         
  -3  11   2         40.11         41.84         1.85 o                         
  -2  11   2          9.10          8.29         0.79 o                         
  -1  11   2         10.71         10.44         0.86 o                         
   0  11   2          6.64          5.48         0.82 o                         
   1  11   2         57.34         52.65         1.47 o                         
   2  11   2         46.10         47.18         1.50 o                         
   3  11   2          1.82          3.42         0.91 o                         
   4  11   2         18.43         25.08         1.63 o                         
   5  11   2         32.77         30.80         1.60 o                         
  -3  12   2         57.26         70.29         2.26 o                         
  -2  12   2          1.16          2.15         0.85 o                         
  -1  12   2          0.04          0.49         0.94 o                         
   0  12   2         15.79         15.20         1.11 o                         
   1  12   2        110.89        131.12         3.65 o                         
   2  12   2         35.10         38.26         4.25 o                         
 -11   0   3         17.70         19.36         1.05 o                         
  -9   0   3         54.37         48.60         1.23 o                         
  -7   0   3        503.47        464.27         7.20 o                         
  -5   0   3       1022.50       1144.85        15.68 o                         
  -3   0   3        138.90        167.54         2.08 o                         
  -1   0   3       6068.05       6338.89        86.11 o                         
   1   0   3         62.21         58.68         1.09 o                         
   3   0   3        179.42        200.32         2.85 o                         
   5   0   3        114.89        165.15         4.48 o                         
   7   0   3        238.28        205.13         3.45 o                         
   9   0   3         83.57         85.50         2.39 o                         
  11   0   3          4.75          4.61         1.29 o                         
 -12   1   3         71.88         78.43         1.81 o                         
 -11   1   3         42.16         41.01         1.26 o                         
 -10   1   3          0.58          0.27         0.49 o                         
  -9   1   3        111.46        103.78         1.51 o                         
  -8   1   3        100.89         94.76         1.27 o                         
  -7   1   3        166.93        173.18         1.95 o                         
  -6   1   3        185.36        192.71         2.12 o                         
  -5   1   3          3.47          1.82         0.19 o                         
  -4   1   3        249.63        244.53         2.56 o                         
  -3   1   3       2738.07       2955.56        27.29 o                         
  -2   1   3      13265.52      13562.18       170.62 o                         
  -1   1   3      13355.79      12852.98       161.80 o                         
   0   1   3       1270.41       1377.40        14.50 o                         
   1   1   3       3790.10       4065.63        40.81 o                         
   2   1   3          0.13          0.49         0.08 o                         
   3   1   3        404.06        416.87         3.81 o                         
   4   1   3        468.75        499.37         4.56 o                         
   5   1   3        407.87        442.18         4.09 o                         
   6   1   3        168.01        161.12         1.85 o                         
   7   1   3         12.14         10.26         0.45 o                         
   8   1   3        136.94        106.46         1.49 o                         
   9   1   3        113.40         86.19         1.40 o                         
  10   1   3         49.54         48.18         1.20 o                         
  11   1   3          2.26          1.47         0.79 o                         
  12   1   3         12.31         13.58         2.33 o                         
 -12   2   3          7.14          7.17         0.90 o                         
 -11   2   3          4.02          2.01         0.66 o                         
 -10   2   3          0.86          0.74         0.55 o                         
  -9   2   3        336.79        343.10         4.43 o                         
  -8   2   3        465.29        466.78         5.80 o                         
  -7   2   3         90.43         81.52         1.21 o                         
  -6   2   3          0.73         -0.16         0.26 o                         
  -5   2   3        236.83        268.59         2.85 o                         
  -4   2   3         81.94         92.04         1.17 o                         
  -3   2   3         65.42         61.88         0.70 o                         
  -2   2   3         11.80         10.21         0.32 o                         
  -1   2   3       4682.46       4865.25        44.89 o                         
   0   2   3        430.22        435.28         4.06 o                         
   1   2   3        138.93        154.96         1.64 o                         
   2   2   3        185.77        204.09         1.91 o                         
   3   2   3        145.85        157.89         1.48 o                         
   4   2   3         66.07         50.77         0.78 o                         
   5   2   3          2.08          2.42         0.25 o                         
   6   2   3         78.88         72.37         1.01 o                         
   7   2   3          1.73          1.27         0.35 o                         
   8   2   3          2.18          2.70         0.43 o                         
   9   2   3         31.75         32.04         0.91 o                         
  10   2   3          2.94          3.59         0.66 o                         
  11   2   3         79.04         92.86         1.86 o                         
 -12   3   3         11.94          9.37         0.92 o                         
 -11   3   3          4.49          3.64         0.69 o                         
 -10   3   3         90.06         90.54         1.59 o                         
  -9   3   3        176.92        178.03         2.54 o                         
  -8   3   3         82.41         76.51         1.35 o                         
  -7   3   3        284.85        281.50         3.62 o                         
  -6   3   3         30.36         26.76         1.04 o                         
  -5   3   3        518.63        631.19         6.21 o                         
  -4   3   3        895.30       1073.38        10.01 o                         
  -3   3   3          1.24          0.80         0.13 o                         
  -2   3   3          0.08          0.50         0.12 o                         
  -1   3   3        607.59        648.12         6.30 o                         
   0   3   3       1352.62       1495.23        13.35 o                         
   1   3   3        123.67        126.23         1.37 o                         
   2   3   3        963.00       1061.71         9.52 o                         
   3   3   3         13.25          9.50         0.39 o                         
   4   3   3          3.26          4.51         0.26 o                         
   5   3   3        200.95        190.96         1.96 o                         
   6   3   3       1489.62       1502.90        14.63 o                         
   7   3   3        249.68        258.35         3.04 o                         
   8   3   3         15.39         16.85         0.64 o                         
   9   3   3         28.73         25.75         0.89 o                         
  10   3   3          1.32          1.79         0.67 o                         
  11   3   3         69.36         85.80         1.88 o                         
 -12   4   3          5.94          9.08         2.68 o                         
 -11   4   3          0.60          0.77         0.75 o                         
 -10   4   3        109.39        119.25         1.98 o                         
  -9   4   3         12.12         10.55         0.66 o                         
  -8   4   3         24.43         21.92         0.75 o                         
  -7   4   3          8.17          8.11         0.48 o                         
  -6   4   3        121.90        121.18         1.65 o                         
  -5   4   3          4.49          3.75         0.29 o                         
  -4   4   3         15.94         12.36         0.50 o                         
  -3   4   3        318.72        354.93         3.41 o                         
  -2   4   3        109.81        112.58         1.14 o                         
  -1   4   3        163.33        174.58         1.66 o                         
   0   4   3         39.50         45.28         0.55 o                         
   1   4   3         22.95         20.91         0.42 o                         
   2   4   3       3750.78       4448.64        41.10 o                         
   3   4   3          1.34          1.72         0.20 o                         
   4   4   3        148.81        155.85         1.86 o                         
   5   4   3          1.29          1.45         0.32 o                         
   6   4   3        318.64        308.73         3.52 o                         
   7   4   3          2.85          2.55         0.48 o                         
   8   4   3          0.10          0.64         0.50 o                         
   9   4   3          4.37          3.30         0.63 o                         
  10   4   3          8.61          8.04         0.86 o                         
  11   4   3          8.80          7.34         0.95 o                         
 -11   5   3         21.55         23.10         1.21 o                         
 -10   5   3        112.67        112.78         2.13 o                         
  -9   5   3        204.89        201.27         2.87 o                         
  -8   5   3         29.65         26.78         0.95 o                         
  -7   5   3         25.03         20.98         0.76 o                         
  -6   5   3          0.21          0.12         0.40 o                         
  -5   5   3        540.97        598.96         6.95 o                         
  -4   5   3        343.93        382.69         4.21 o                         
  -3   5   3          1.37          1.02         0.23 o                         
  -2   5   3         76.70         66.30         0.98 o                         
  -1   5   3         47.22         50.11         0.73 o                         
   0   5   3          0.04          0.30         0.16 o                         
   1   5   3        493.29        562.04         5.32 o                         
   2   5   3        287.03        335.95         3.39 o                         
   3   5   3         52.66         47.96         0.74 o                         
   4   5   3        103.37         93.73         1.21 o                         
   5   5   3        642.45        617.89         6.44 o                         
   6   5   3       1076.91       1077.29        11.59 o                         
   7   5   3        523.92        524.96         5.87 o                         
   8   5   3          0.96          1.30         0.59 o                         
   9   5   3         28.57         30.69         1.10 o                         
  10   5   3          7.48          7.27         1.01 o                         
  11   5   3         63.40         72.65         3.86 o                         
 -11   6   3          4.56          5.13         1.81 o                         
 -10   6   3          1.98          2.62         0.89 o                         
  -9   6   3        110.61        100.98         2.24 o                         
  -8   6   3         60.21         58.61         1.53 o                         
  -7   6   3          0.84          1.34         0.64 o                         
  -6   6   3          5.00          8.62         0.67 o                         
  -5   6   3         77.12         57.64         1.19 o                         
  -4   6   3          1.87          1.33         0.43 o                         
  -3   6   3          0.52          0.36         0.31 o                         
  -2   6   3        142.62        131.91         1.34 o                         
  -1   6   3        141.50        144.52         1.73 o                         
   0   6   3         27.56         22.10         0.56 o                         
   1   6   3         10.17         10.66         0.63 o                         
   2   6   3         93.78         95.19         2.15 o                         
   3   6   3          0.02          0.68         0.50 o                         
   4   6   3        149.38        148.84         1.94 o                         
   5   6   3        253.17        255.75         3.27 o                         
   6   6   3         49.34         52.39         1.15 o                         
   7   6   3         72.35         71.60         1.48 o                         
   8   6   3          6.75          8.98         0.83 o                         
   9   6   3         98.85        108.13         2.33 o                         
  10   6   3          5.27          7.01         1.07 o                         
 -10   7   3          0.13          0.32         1.09 o                         
  -9   7   3         17.87         15.87         1.18 o                         
  -8   7   3         92.97         79.28         2.06 o                         
  -7   7   3        138.54        130.47         2.59 o                         
  -6   7   3         26.10         25.03         1.44 o                         
  -5   7   3         10.00          8.30         0.70 o                         
  -4   7   3          5.51          5.28         0.64 o                         
  -3   7   3        452.77        461.20         6.65 o                         
  -2   7   3       1889.46       1920.46        20.40 o                         
  -1   7   3       1371.72       1344.75        16.05 o                         
   0   7   3         18.58         16.57         0.67 o                         
   1   7   3          2.31          1.22         0.37 o                         
   2   7   3          6.60          4.52         0.45 o                         
   3   7   3        167.72        121.43         1.81 o                         
   4   7   3         56.54         42.36         1.04 o                         
   5   7   3         35.06         27.31         0.99 o                         
   6   7   3         98.68         97.59         1.92 o                         
   7   7   3          4.57          4.46         0.79 o                         
   8   7   3         44.80         49.73         1.85 o                         
   9   7   3         26.42         36.42         1.77 o                         
  -9   8   3          0.00         -0.30         1.13 o                         
  -8   8   3          6.34          4.43         1.03 o                         
  -7   8   3         67.57         67.60         2.02 o                         
  -6   8   3          0.01         -0.24         0.74 o                         
  -5   8   3         87.17         85.60         1.99 o                         
  -4   8   3         15.23         13.68         1.00 o                         
  -3   8   3          9.47          8.59         0.80 o                         
  -2   8   3         76.89         75.46         1.48 o                         
  -1   8   3       1043.26       1046.05        11.26 o                         
   0   8   3        377.75        391.18         4.64 o                         
   1   8   3         17.20         18.22         0.73 o                         
   2   8   3         21.40         15.87         0.65 o                         
   3   8   3         24.33         23.37         1.12 o                         
   4   8   3         39.61         38.42         1.04 o                         
   5   8   3          0.64          3.44         0.65 o                         
   6   8   3          2.11          2.17         0.75 o                         
   7   8   3         21.60         19.45         1.33 o                         
   8   8   3          0.04          0.63         1.04 o                         
   9   8   3         33.04         36.55         1.94 o                         
  -8   9   3          3.35          2.32         1.15 o                         
  -7   9   3        110.51        105.14         2.81 o                         
  -6   9   3        264.58        265.01         5.19 o                         
  -5   9   3         75.27         75.56         2.15 o                         
  -4   9   3          7.03          6.83         0.86 o                         
  -3   9   3          0.12          0.29         0.68 o                         
  -2   9   3        502.43        497.65         7.16 o                         
  -1   9   3        209.05        207.74         3.05 o                         
   0   9   3         48.54         44.64         1.05 o                         
   1   9   3        268.73        277.92         3.46 o                         
   2   9   3         23.70         19.86         0.79 o                         
   3   9   3         52.96         45.71         1.19 o                         
   4   9   3         18.91         15.84         0.84 o                         
   5   9   3         74.31         70.54         1.74 o                         
   6   9   3          2.26          2.13         0.92 o                         
   7   9   3         31.09         30.06         1.46 o                         
   8   9   3          6.50          8.99         1.34 o                         
  -7  10   3          7.06          5.61         1.51 o                         
  -6  10   3         11.84         15.94         1.45 o                         
  -5  10   3          0.26         -0.02         1.00 o                         
  -4  10   3          1.08          0.99         0.89 o                         
  -3  10   3         91.65         98.23         2.32 o                         
  -2  10   3        137.59        143.44         2.35 o                         
  -1  10   3         50.02         46.37         1.34 o                         
   0  10   3          3.50          3.70         0.66 o                         
   1  10   3         55.68         58.67         1.27 o                         
   2  10   3          9.28         10.55         0.77 o                         
   3  10   3          2.15          2.71         0.74 o                         
   4  10   3          1.52          2.07         0.85 o                         
   5  10   3          0.95          2.60         1.00 o                         
   6  10   3          5.01          3.47         1.09 o                         
  -5  11   3         42.40         63.30         3.14 o                         
  -4  11   3         82.21         98.35         2.51 o                         
  -3  11   3         13.17         14.01         1.18 o                         
  -2  11   3          0.03         -0.36         0.66 o                         
  -1  11   3         29.55         29.76         1.15 o                         
   0  11   3        309.67        343.73         5.00 o                         
   1  11   3          8.16         11.04         0.98 o                         
   2  11   3         30.07         38.17         1.43 o                         
   3  11   3         29.59         29.22         1.36 o                         
   4  11   3          0.78          0.57         1.05 o                         
   5  11   3          0.10          1.04         1.85 o                         
  -2  12   3          0.02         -0.68         1.17 o                         
  -1  12   3         15.56         15.36         0.99 o                         
   0  12   3         51.44         54.68         1.72 o                         
   1  12   3          8.59          6.97         1.17 o                         
 -12   0   4        193.47        212.76         5.24 o                         
 -10   0   4          9.58          8.24         0.69 o                         
  -8   0   4        368.13        366.28         5.78 o                         
  -6   0   4          0.05          0.41         0.23 o                         
  -4   0   4        265.19        262.59         3.74 o                         
  -2   0   4      11618.96      11697.00       174.14 o                         
   0   0   4       3044.44       3264.21        48.61 o                         
   2   0   4      11325.65      11627.58       216.77 o                         
   4   0   4        866.64       1016.37        12.95 o                         
   6   0   4        120.12        116.96         2.33 o                         
   8   0   4        130.20        109.75         2.22 o                         
  10   0   4          1.03          2.48         1.07 o                         
 -12   1   4          6.40          8.07         0.81 o                         
 -11   1   4         20.04         17.90         0.97 o                         
 -10   1   4         26.83         29.21         0.96 o                         
  -9   1   4         31.71         29.27         0.84 o                         
  -8   1   4        242.46        246.09         3.19 o                         
  -7   1   4        317.17        326.62         3.87 o                         
  -6   1   4        562.64        564.31         6.11 o                         
  -5   1   4        539.48        593.67         5.83 o                         
  -4   1   4         14.63         16.09         0.40 o                         
  -3   1   4        269.96        296.52         3.23 o                         
  -2   1   4       4250.70       4627.23        54.47 o                         
  -1   1   4       8817.49       9118.17       101.65 o                         
   0   1   4         28.38         27.66         0.68 o                         
   1   1   4        980.15       1100.41        11.66 o                         
   2   1   4        369.30        398.14         3.64 o                         
   3   1   4        857.30        899.41         7.82 o                         
   4   1   4        124.86        137.51         1.37 o                         
   5   1   4         44.57         44.06         0.61 o                         
   6   1   4          0.01          0.27         0.28 o                         
   7   1   4          4.91          9.14         0.45 o                         
   8   1   4          3.81          6.55         0.47 o                         
   9   1   4        176.09        149.59         2.16 o                         
  10   1   4         28.30         25.55         1.12 o                         
  11   1   4         11.70         13.52         1.11 o                         
 -12   2   4          5.72          3.27         0.80 o                         
 -11   2   4         47.88         49.53         1.35 o                         
 -10   2   4        290.58        295.16         3.91 o                         
  -9   2   4         67.11         69.81         1.30 o                         
  -8   2   4        188.02        196.05         2.65 o                         
  -7   2   4        227.49        227.58         2.96 o                         
  -6   2   4         87.78        107.67         1.43 o                         
  -5   2   4         18.51         16.68         0.44 o                         
  -4   2   4         90.54        116.30         1.49 o                         
  -3   2   4         12.83         10.70         0.37 o                         
  -2   2   4          0.45          0.00         0.15 o                         
  -1   2   4       1255.06       1377.54        12.77 o                         
   0   2   4          0.68          0.55         0.09 o                         
   1   2   4        152.39        148.35         1.51 o                         
   2   2   4         11.76         12.57         0.26 o                         
   3   2   4        241.34        231.05         2.18 o                         
   4   2   4         40.60         33.10         0.85 o                         
   5   2   4          8.24          9.23         0.33 o                         
   6   2   4        138.39        126.41         1.74 o                         
   7   2   4         16.01         16.45         0.57 o                         
   8   2   4          4.52          3.80         0.48 o                         
   9   2   4         11.39          9.27         0.70 o                         
  10   2   4          4.45          2.99         0.67 o                         
  11   2   4        134.35        148.98         2.91 o                         
 -12   3   4         39.07         39.59         1.35 o                         
 -11   3   4         24.61         21.19         0.95 o                         
 -10   3   4         42.20         44.50         1.16 o                         
  -9   3   4        111.82        104.15         1.69 o                         
  -8   3   4        165.91        176.87         2.44 o                         
  -7   3   4         19.56         17.90         0.59 o                         
  -6   3   4          8.67         10.17         0.47 o                         
  -5   3   4        284.00        330.58         3.64 o                         
  -4   3   4         89.14        106.55         1.13 o                         
  -3   3   4        196.76        219.23         2.07 o                         
  -2   3   4        713.38        799.22         7.19 o                         
  -1   3   4        113.71        122.78         1.31 o                         
   0   3   4        404.13        458.15         4.16 o                         
   1   3   4         54.60         67.21         0.78 o                         
   2   3   4         46.63         60.04         0.96 o                         
   3   3   4        265.40        309.68         2.90 o                         
   4   3   4          0.63          0.25         0.22 o                         
   5   3   4        208.67        198.17         2.12 o                         
   6   3   4        913.79        891.02         9.20 o                         
   7   3   4         27.07         21.61         0.71 o                         
   8   3   4          5.51          4.76         0.56 o                         
   9   3   4          1.18          0.83         0.61 o                         
  10   3   4         11.43         11.91         0.83 o                         
  11   3   4          5.61          6.63         1.08 o                         
 -11   4   4        135.05        130.37         2.15 o                         
 -10   4   4          4.54          5.99         0.69 o                         
  -9   4   4         20.56         18.85         0.75 o                         
  -8   4   4         32.85         34.07         0.92 o                         
  -7   4   4          8.01          6.37         0.46 o                         
  -6   4   4          8.52         11.63         0.47 o                         
  -5   4   4        185.19        196.44         2.41 o                         
  -4   4   4         17.45         16.17         0.51 o                         
  -3   4   4        435.43        502.03         4.44 o                         
  -2   4   4         16.95         14.86         0.29 o                         
  -1   4   4        113.12         99.84         1.38 o                         
   0   4   4        117.11        131.22         1.27 o                         
   1   4   4        329.33        395.71         3.76 o                         
   2   4   4          1.88          1.93         0.20 o                         
   3   4   4          5.13          5.06         0.39 o                         
   4   4   4          3.36          3.22         0.30 o                         
   5   4   4       4614.47       4693.06        47.21 o                         
   6   4   4         14.06         13.41         0.60 o                         
   7   4   4        112.41        109.96         1.77 o                         
   8   4   4         39.57         38.20         1.11 o                         
   9   4   4         30.15         33.28         1.18 o                         
  10   4   4          7.87          8.49         0.85 o                         
  11   4   4         34.18         38.21         1.63 o                         
 -11   5   4         12.23         14.71         1.08 o                         
 -10   5   4        138.53        142.59         2.37 o                         
  -9   5   4        312.65        320.71         4.36 o                         
  -8   5   4        154.38        162.89         2.39 o                         
  -7   5   4          2.40          0.60         0.48 o                         
  -6   5   4          0.00          0.13         0.37 o                         
  -5   5   4        240.50        258.66         3.14 o                         
  -4   5   4         54.59         57.49         1.04 o                         
  -3   5   4          0.46          0.46         0.24 o                         
  -2   5   4         95.04         83.44         0.93 o                         
  -1   5   4         11.09         11.42         0.27 o                         
   0   5   4        157.36        177.39         1.73 o                         
   1   5   4          1.29          2.48         0.23 o                         
   2   5   4         87.56         91.39         1.12 o                         
   3   5   4          5.78          8.77         0.51 o                         
   4   5   4          7.58          8.36         0.39 o                         
   5   5   4        113.55        113.47         1.52 o                         
   6   5   4       1183.65       1208.25        14.53 o                         
   7   5   4         87.40         86.06         1.55 o                         
   8   5   4          2.56          2.72         0.68 o                         
   9   5   4          0.77          1.43         0.76 o                         
  10   5   4          2.79          4.50         1.04 o                         
 -11   6   4         15.95         18.60         2.16 o                         
 -10   6   4        149.84        157.15         2.72 o                         
  -9   6   4        128.41        123.18         3.39 o                         
  -8   6   4        284.74        276.98         4.01 o                         
  -7   6   4        193.08        164.72         3.09 o                         
  -6   6   4          1.37          1.61         0.52 o                         
  -5   6   4          5.15          8.82         0.55 o                         
  -4   6   4         17.75         16.44         0.74 o                         
  -3   6   4          0.39          0.49         0.35 o                         
  -2   6   4          2.83          3.95         0.31 o                         
  -1   6   4          0.92          0.58         0.23 o                         
   0   6   4         36.38         35.99         0.66 o                         
   1   6   4         79.57         87.56         2.00 o                         
   2   6   4        141.87        173.22         2.31 o                         
   3   6   4          4.33          3.81         0.41 o                         
   4   6   4         30.41         26.80         0.76 o                         
   5   6   4         25.24         21.82         0.74 o                         
   6   6   4          4.22          4.13         0.63 o                         
   7   6   4         15.12         17.43         1.07 o                         
   8   6   4          0.00         -0.59         0.79 o                         
   9   6   4         14.60         13.23         1.17 o                         
  10   6   4         35.17         42.34         1.90 o                         
 -10   7   4         10.53         11.16         1.24 o                         
  -9   7   4         26.24         27.70         1.40 o                         
  -8   7   4          0.01          0.09         0.78 o                         
  -7   7   4         18.23         13.47         0.91 o                         
  -6   7   4        134.38        127.64         2.48 o                         
  -5   7   4          0.33          0.39         0.58 o                         
  -4   7   4         36.19         29.98         1.27 o                         
  -3   7   4        423.75        424.35         6.15 o                         
  -2   7   4        125.66        110.72         2.59 o                         
  -1   7   4        833.53        812.17         8.78 o                         
   0   7   4         68.98         56.80         1.05 o                         
   1   7   4        204.38        189.29         2.39 o                         
   2   7   4        109.55        101.37         1.55 o                         
   3   7   4         47.56         41.51         0.95 o                         
   4   7   4        113.08         92.32         1.52 o                         
   5   7   4        140.28        120.44         2.21 o                         
   6   7   4         89.72         88.01         2.01 o                         
   7   7   4         10.24          8.07         1.00 o                         
   8   7   4          2.44          1.80         1.02 o                         
   9   7   4         24.80         33.07         1.75 o                         
  -9   8   4         18.49         22.65         1.37 o                         
  -8   8   4        141.59        136.49         2.91 o                         
  -7   8   4         20.11         17.51         1.10 o                         
  -6   8   4         31.98         27.51         1.19 o                         
  -5   8   4         54.33         49.64         1.49 o                         
  -4   8   4          0.56          0.95         0.66 o                         
  -3   8   4         60.88         61.32         1.56 o                         
  -2   8   4        607.37        618.88         9.67 o                         
  -1   8   4         18.21         18.40         0.70 o                         
   0   8   4          5.95          5.32         0.46 o                         
   1   8   4          6.92          5.50         0.52 o                         
   2   8   4       1011.18        925.72        11.20 o                         
   3   8   4         11.15          7.56         0.62 o                         
   4   8   4        192.30        166.65         2.59 o                         
   5   8   4          0.53          0.09         0.65 o                         
   6   8   4         44.70         46.58         1.49 o                         
   7   8   4         36.96         37.74         1.61 o                         
   8   8   4         55.15         64.36         2.16 o                         
  -8   9   4          9.05         11.40         1.35 o                         
  -7   9   4        198.52        207.77         3.95 o                         
  -6   9   4         90.71         88.67         2.23 o                         
  -5   9   4        144.15        147.65         3.29 o                         
  -4   9   4          9.90         10.80         0.91 o                         
  -3   9   4          3.57          2.54         0.74 o                         
  -2   9   4         61.43         57.84         1.48 o                         
  -1   9   4         74.37         69.06         1.36 o                         
   0   9   4          1.73          0.44         0.54 o                         
   1   9   4         67.63         62.07         1.26 o                         
   2   9   4          9.22          8.11         0.65 o                         
   3   9   4         75.45         73.30         1.50 o                         
   4   9   4         40.44         41.84         1.37 o                         
   5   9   4          6.16          7.69         0.91 o                         
   6   9   4          8.89         12.09         1.10 o                         
   7   9   4          9.68         10.26         1.23 o                         
  -7  10   4          5.04          5.12         1.57 o                         
  -6  10   4          2.07          0.30         1.18 o                         
  -5  10   4          0.01          0.99         1.08 o                         
  -4  10   4         12.95         14.24         1.11 o                         
  -3  10   4          0.49          1.37         0.88 o                         
  -2  10   4          4.99          4.90         0.82 o                         
  -1  10   4         65.61         59.84         1.42 o                         
   0  10   4          2.03          2.00         0.67 o                         
   1  10   4          9.71          8.69         0.85 o                         
   2  10   4        125.34        122.21         2.19 o                         
   3  10   4         13.75         15.25         0.98 o                         
   4  10   4          0.01          0.37         0.87 o                         
   5  10   4          0.13          0.25         1.02 o                         
   6  10   4         73.82         85.43         2.39 o                         
  -5  11   4          3.95          4.33         1.43 o                         
  -4  11   4          7.36          9.49         1.25 o                         
  -3  11   4          4.71          4.97         1.06 o                         
  -2  11   4          0.03          0.10         0.95 o                         
  -1  11   4          2.03          2.62         0.76 o                         
   0  11   4         67.31         67.99         1.63 o                         
   1  11   4          0.05          0.23         0.84 o                         
   2  11   4          5.51          3.30         1.00 o                         
   3  11   4         35.00         34.80         1.67 o                         
   4  11   4          0.14          0.30         1.23 o                         
  -2  12   4          0.56         -0.72         1.39 o                         
  -1  12   4          2.27          3.33         1.35 o                         
   0  12   4          3.75          6.10         1.11 o                         
   1  12   4        107.19        114.77         3.57 o                         
 -11   0   5          1.28          1.32         1.10 o                         
  -9   0   5        350.05        338.68         7.18 o                         
  -7   0   5        241.21        240.23         5.78 o                         
  -5   0   5          7.21          9.92         1.08 o                         
  -3   0   5        754.73        808.01        12.14 o                         
  -1   0   5      12953.97      13359.78       181.45 o                         
   1   0   5        105.28         98.63         1.46 o                         
   3   0   5       2887.74       3432.13        53.38 o                         
   5   0   5        819.32        886.39        12.29 o                         
   7   0   5         66.06         54.95         1.76 o                         
   9   0   5        249.86        220.74         5.14 o                         
  11   0   5         15.16         15.89         1.69 o                         
 -12   1   5         21.38         16.87         1.15 o                         
 -11   1   5         67.39         65.36         1.75 o                         
 -10   1   5          5.25          4.60         0.55 o                         
  -9   1   5         60.39         58.82         1.21 o                         
  -8   1   5          0.81          0.92         0.36 o                         
  -7   1   5        106.20        106.06         1.54 o                         
  -6   1   5         15.21         13.19         0.47 o                         
  -5   1   5        150.39        166.76         1.82 o                         
  -4   1   5       1008.07       1215.35        11.05 o                         
  -3   1   5        405.91        479.46         5.42 o                         
  -2   1   5       2126.76       2313.30        24.39 o                         
  -1   1   5       1236.45       1367.44        14.43 o                         
   0   1   5         80.68         71.17         0.90 o                         
   1   1   5        242.80        252.17         2.65 o                         
   2   1   5        152.68        171.13         1.68 o                         
   3   1   5       1251.41       1522.83        13.63 o                         
   4   1   5        109.09        132.56         1.34 o                         
   5   1   5          6.19          5.91         0.31 o                         
   6   1   5          5.56          8.09         0.63 o                         
   7   1   5        136.78        100.52         1.55 o                         
   8   1   5         74.05         58.67         1.24 o                         
   9   1   5         57.83         59.06         1.52 o                         
  10   1   5          3.91          3.06         0.87 o                         
  11   1   5          0.43         -0.06         1.05 o                         
 -12   2   5         38.90         32.23         1.37 o                         
 -11   2   5         42.30         41.44         1.27 o                         
 -10   2   5        283.70        288.09         4.09 o                         
  -9   2   5         47.46         49.59         1.05 o                         
  -8   2   5          0.34          0.23         0.44 o                         
  -7   2   5        313.31        327.92         4.12 o                         
  -6   2   5          8.88          9.26         0.43 o                         
  -5   2   5        865.27        949.73         8.89 o                         
  -4   2   5        142.04        173.58         1.89 o                         
  -3   2   5         54.04         58.99         0.87 o                         
  -2   2   5          9.60          9.28         0.58 o                         
  -1   2   5       1151.32       1272.01        11.79 o                         
   0   2   5       1081.79       1178.91        10.53 o                         
   1   2   5        411.12        426.96         4.20 o                         
   2   2   5         17.36         18.71         0.34 o                         
   3   2   5          4.55          5.83         0.23 o                         
   4   2   5          0.18          2.29         0.22 o                         
   5   2   5          3.38          5.14         0.31 o                         
   6   2   5         22.84         23.03         0.64 o                         
   7   2   5         20.08         16.55         0.82 o                         
   8   2   5         80.96         79.35         1.41 o                         
   9   2   5          8.43          7.39         0.71 o                         
  10   2   5         39.83         47.68         1.63 o                         
  11   2   5          3.51          2.88         1.10 o                         
 -12   3   5         10.08         11.77         0.95 o                         
 -11   3   5          0.06          0.36         0.68 o                         
 -10   3   5          0.13         -0.16         0.58 o                         
  -9   3   5         48.77         47.64         1.09 o                         
  -8   3   5         67.01         67.24         1.25 o                         
  -7   3   5          5.05          5.43         0.43 o                         
  -6   3   5        176.16        184.71         2.93 o                         
  -5   3   5        842.79        935.99        10.02 o                         
  -4   3   5        156.44        162.32         1.72 o                         
  -3   3   5        145.17        162.12         1.88 o                         
  -2   3   5        686.23        761.22         7.13 o                         
  -1   3   5        971.10       1111.52        10.34 o                         
   0   3   5        739.05        816.76         7.35 o                         
   1   3   5         95.48        107.02         1.15 o                         
   2   3   5        172.40        202.33         2.01 o                         
   3   3   5        604.87        631.71         6.22 o                         
   4   3   5        362.04        366.89         3.72 o                         
   5   3   5        539.63        504.75         5.56 o                         
   6   3   5        195.56        178.17         2.33 o                         
   7   3   5         16.05         14.87         0.65 o                         
   8   3   5         30.33         29.86         0.95 o                         
   9   3   5         39.90         45.35         1.21 o                         
  10   3   5        251.84        280.22         4.52 o                         
  11   3   5         32.36         34.97         1.74 o                         
 -11   4   5          2.63          1.68         0.73 o                         
 -10   4   5          1.45          1.20         0.63 o                         
  -9   4   5          1.38          1.45         0.52 o                         
  -8   4   5         30.06         27.99         0.82 o                         
  -7   4   5          0.16          0.35         0.36 o                         
  -6   4   5         43.04         32.47         0.88 o                         
  -5   4   5         17.17         13.79         0.51 o                         
  -4   4   5        352.85        382.84         3.85 o                         
  -3   4   5         31.51         28.78         0.62 o                         
  -2   4   5        122.11        137.63         1.52 o                         
  -1   4   5        309.75        336.18         3.24 o                         
   0   4   5        918.25       1091.27         9.46 o                         
   1   4   5        120.53        132.69         1.38 o                         
   2   4   5        770.84        866.72         8.14 o                         
   3   4   5        121.40        131.03         1.47 o                         
   4   4   5        189.23        159.73         1.84 o                         
   5   4   5         43.59         44.45         1.04 o                         
   6   4   5       2495.75       2465.77        27.61 o                         
   7   4   5          0.47          0.79         0.51 o                         
   8   4   5         25.88         23.89         0.98 o                         
   9   4   5          9.97         12.58         0.86 o                         
  10   4   5          8.45          6.11         1.00 o                         
 -11   5   5          3.04          4.93         0.96 o                         
 -10   5   5          0.57          0.40         0.73 o                         
  -9   5   5         27.39         29.08         1.05 o                         
  -8   5   5         80.61         76.32         1.81 o                         
  -7   5   5          8.00         10.79         0.59 o                         
  -6   5   5         50.45         40.88         0.93 o                         
  -5   5   5        220.76        229.15         3.00 o                         
  -4   5   5          1.37          0.46         0.32 o                         
  -3   5   5          2.64          1.40         0.26 o                         
  -2   5   5        259.13        259.79         2.55 o                         
  -1   5   5         10.83         12.20         0.39 o                         
   0   5   5         89.55        107.32         1.38 o                         
   1   5   5          2.25          1.84         0.23 o                         
   2   5   5        347.02        371.07         3.90 o                         
   3   5   5          2.10          2.43         0.32 o                         
   4   5   5        231.36        226.73         2.67 o                         
   5   5   5         52.62         48.32         0.97 o                         
   6   5   5        165.19        164.71         2.52 o                         
   7   5   5         14.86         12.97         0.73 o                         
   8   5   5         48.92         51.08         1.39 o                         
   9   5   5         94.12        103.64         3.79 o                         
  10   5   5        176.95        216.50         4.17 o                         
 -11   6   5         20.22         19.22         3.19 o                         
 -10   6   5        220.32        223.45         3.51 o                         
  -9   6   5        268.10        278.50         4.11 o                         
  -8   6   5         96.66         86.65         1.64 o                         
  -7   6   5        440.46        401.90         5.12 o                         
  -6   6   5          1.05          0.79         0.51 o                         
  -5   6   5        287.72        286.04         4.59 o                         
  -4   6   5         16.00         19.09         0.65 o                         
  -3   6   5          5.50          5.65         0.45 o                         
  -2   6   5          8.40          8.42         0.45 o                         
  -1   6   5          0.98          2.16         0.18 o                         
   0   6   5        147.69        155.86         1.78 o                         
   1   6   5         37.25         40.49         0.77 o                         
   2   6   5         39.22         29.33         0.71 o                         
   3   6   5          1.09          1.83         0.42 o                         
   4   6   5         26.36         27.28         0.86 o                         
   5   6   5         97.57         98.85         1.61 o                         
   6   6   5          5.83          5.43         0.65 o                         
   7   6   5          0.08         -0.12         0.69 o                         
   8   6   5          1.27          0.71         0.82 o                         
   9   6   5         19.04         22.18         1.24 o                         
  10   6   5          2.63          2.83         2.25 o                         
 -10   7   5          5.73          5.40         1.20 o                         
  -9   7   5          0.46          0.68         0.92 o                         
  -8   7   5          0.11         -0.06         0.81 o                         
  -7   7   5         63.93         57.03         1.54 o                         
  -6   7   5         33.76         29.59         1.17 o                         
  -5   7   5         33.67         31.93         1.11 o                         
  -4   7   5        857.86        875.24        13.41 o                         
  -3   7   5        960.64        964.22        13.47 o                         
  -2   7   5        174.02        163.34         2.45 o                         
  -1   7   5          6.95          6.36         0.41 o                         
   0   7   5          0.35          0.77         0.34 o                         
   1   7   5          1.35          0.26         0.39 o                         
   2   7   5         13.60         10.49         0.55 o                         
   3   7   5        166.38        125.65         1.90 o                         
   4   7   5         22.04         20.36         0.85 o                         
   5   7   5          1.09          0.74         0.62 o                         
   6   7   5         12.45         11.19         0.86 o                         
   7   7   5         16.93         21.98         1.12 o                         
   8   7   5         36.42         44.19         1.60 o                         
   9   7   5         78.42         75.50         2.94 o                         
  -9   8   5         37.85         41.15         1.84 o                         
  -8   8   5         29.60         30.09         1.49 o                         
  -7   8   5         13.95         13.53         1.01 o                         
  -6   8   5          5.93          5.46         0.79 o                         
  -5   8   5         18.52         18.66         1.01 o                         
  -4   8   5          1.47          0.54         0.70 o                         
  -3   8   5        212.80        214.51         3.67 o                         
  -2   8   5        683.85        729.67        10.33 o                         
  -1   8   5        664.28        649.28         8.49 o                         
   0   8   5         46.68         40.18         1.28 o                         
   1   8   5         25.91         17.76         0.69 o                         
   2   8   5         42.18         40.15         1.00 o                         
   3   8   5        430.06        351.94         4.84 o                         
   4   8   5         17.09         12.86         0.77 o                         
   5   8   5         30.55         31.90         1.37 o                         
   6   8   5         15.15         15.97         1.04 o                         
   7   8   5          4.98          4.50         0.97 o                         
   8   8   5          2.55          1.42         1.15 o                         
  -8   9   5          2.83          1.03         1.20 o                         
  -7   9   5         20.94         20.88         1.68 o                         
  -6   9   5         15.37         15.01         1.15 o                         
  -5   9   5          7.75          8.28         0.95 o                         
  -4   9   5         23.87         21.32         1.21 o                         
  -3   9   5         72.87         76.03         1.90 o                         
  -2   9   5        221.79        229.87         3.71 o                         
  -1   9   5        176.15        185.14         2.79 o                         
   0   9   5          0.94          1.13         0.56 o                         
   1   9   5          4.82          3.26         0.65 o                         
   2   9   5         99.37         92.76         1.87 o                         
   3   9   5         44.76         40.56         1.25 o                         
   4   9   5         30.85         24.68         1.06 o                         
   5   9   5          7.53          8.49         0.93 o                         
   6   9   5          0.62          1.17         0.97 o                         
   7   9   5        140.25        144.49         3.64 o                         
  -7  10   5         76.68         80.10         4.18 o                         
  -6  10   5         16.39         14.58         1.51 o                         
  -5  10   5         58.05         62.41         2.22 o                         
  -4  10   5          3.02          2.87         1.00 o                         
  -3  10   5          0.83          0.73         0.87 o                         
  -2  10   5          2.70          1.60         0.79 o                         
  -1  10   5          0.06          0.24         0.81 o                         
   0  10   5          1.41          1.17         0.68 o                         
   1  10   5         21.18         19.16         1.08 o                         
   2  10   5         18.02         17.33         1.05 o                         
   3  10   5          0.04         -0.02         0.82 o                         
   4  10   5         28.12         23.72         1.64 o                         
   5  10   5          6.14          3.91         1.18 o                         
   6  10   5         41.72         40.70         2.50 o                         
  -5  11   5         34.37         41.12         3.20 o                         
  -4  11   5         22.35         19.49         1.41 o                         
  -3  11   5          0.01         -0.01         1.09 o                         
  -2  11   5          0.26          0.30         1.09 o                         
  -1  11   5        210.38        241.59         4.08 o                         
   0  11   5         62.43         81.22         1.93 o                         
   1  11   5         11.21         12.04         1.10 o                         
   2  11   5          7.16          6.38         1.10 o                         
   3  11   5         95.64        118.55         3.08 o                         
   4  11   5        190.94        221.78         5.84 o                         
  -1  12   5         40.04         42.50         2.30 o                         
   0  12   5        164.23        186.79         6.00 o                         
 -12   0   6         10.51         11.55         1.54 o                         
 -10   0   6        219.48        210.65         4.83 o                         
  -8   0   6          4.30          3.86         0.72 o                         
  -6   0   6          0.35          0.23         0.39 o                         
  -4   0   6        190.58        238.96         3.72 o                         
  -2   0   6       1475.78       1578.97        23.57 o                         
   0   0   6       1806.67       2054.34        27.99 o                         
   2   0   6       2937.27       3399.15        42.80 o                         
   4   0   6         67.91         67.60         1.57 o                         
   6   0   6        106.85         83.02         1.57 o                         
   8   0   6         97.58         71.46         2.33 o                         
  10   0   6         17.65         23.79         1.74 o                         
 -12   1   6         27.75         23.40         1.61 o                         
 -11   1   6         87.37         91.13         2.01 o                         
 -10   1   6        168.28        172.92         2.95 o                         
  -9   1   6        179.51        179.39         2.95 o                         
  -8   1   6        988.77       1055.32        11.94 o                         
  -7   1   6         55.07         60.63         0.97 o                         
  -6   1   6          1.48          1.96         0.20 o                         
  -5   1   6          0.18          0.23         0.14 o                         
  -4   1   6          5.00          4.21         0.17 o                         
  -3   1   6       4613.08       5269.41        55.44 o                         
  -2   1   6       2465.90       2713.13        26.08 o                         
  -1   1   6         41.45         36.31         0.48 o                         
   0   1   6        191.93        189.70         2.07 o                         
   1   1   6         29.11         23.28         0.39 o                         
   2   1   6        103.36        113.65         1.18 o                         
   3   1   6          0.04          0.81         0.20 o                         
   4   1   6          2.22          1.31         0.23 o                         
   5   1   6         51.32         47.70         0.96 o                         
   6   1   6         27.88         29.55         0.70 o                         
   7   1   6        108.39         84.53         1.47 o                         
   8   1   6          3.33          3.04         0.72 o                         
   9   1   6         34.07         30.22         1.26 o                         
  10   1   6          4.96          3.17         0.92 o                         
  11   1   6          2.05          2.68         1.18 o                         
 -12   2   6         94.46        101.90         2.87 o                         
 -11   2   6        166.60        171.67         2.73 o                         
 -10   2   6         93.86         97.70         1.74 o                         
  -9   2   6         97.36         91.81         1.55 o                         
  -8   2   6        156.14        154.73         2.18 o                         
  -7   2   6        147.38        151.07         2.20 o                         
  -6   2   6        112.06        133.07         2.18 o                         
  -5   2   6          4.15          5.11         0.32 o                         
  -4   2   6       1009.89       1190.38        13.36 o                         
  -3   2   6        336.29        380.51         4.93 o                         
  -2   2   6          4.65          4.35         0.22 o                         
  -1   2   6        887.53        985.23         9.16 o                         
   0   2   6          0.18          0.38         0.11 o                         
   1   2   6        243.90        265.69         2.66 o                         
   2   2   6        597.74        640.04         6.03 o                         
   3   2   6         27.70         23.10         0.43 o                         
   4   2   6        101.60        119.96         1.31 o                         
   5   2   6         66.03         54.18         0.85 o                         
   6   2   6         55.60         60.37         1.02 o                         
   7   2   6         30.09         32.20         0.89 o                         
   8   2   6         10.09          6.76         0.76 o                         
   9   2   6          4.66          4.88         0.84 o                         
  10   2   6          3.08          2.67         0.96 o                         
  11   2   6         39.37         39.74         1.95 o                         
 -12   3   6         54.48         57.83         1.99 o                         
 -11   3   6         43.67         49.16         1.41 o                         
 -10   3   6         15.37         14.86         0.81 o                         
  -9   3   6         81.66         77.68         1.75 o                         
  -8   3   6          0.06         -0.10         0.39 o                         
  -7   3   6          2.70          2.23         0.37 o                         
  -6   3   6         37.69         41.21         0.78 o                         
  -5   3   6         59.30         60.09         1.24 o                         
  -4   3   6        138.13        140.55         1.81 o                         
  -3   3   6         45.76         47.86         0.90 o                         
  -2   3   6        391.07        456.90         4.31 o                         
  -1   3   6        361.66        383.63         3.65 o                         
   0   3   6       4035.34       4723.22        42.03 o                         
   1   3   6        644.03        715.40         6.98 o                         
   2   3   6          7.05          6.14         0.25 o                         
   3   3   6         78.30         72.95         0.98 o                         
   4   3   6        186.93        181.17         2.55 o                         
   5   3   6          8.21          5.80         0.42 o                         
   6   3   6        299.74        284.40         3.51 o                         
   7   3   6         91.68         89.38         1.48 o                         
   8   3   6          0.77          0.54         0.61 o                         
   9   3   6         83.37         94.76         2.08 o                         
  10   3   6        152.06        178.44         4.32 o                         
  11   3   6          5.88          7.89         3.34 o                         
 -11   4   6         53.87         53.69         1.45 o                         
 -10   4   6          0.19          0.20         0.61 o                         
  -9   4   6          0.39          0.14         0.50 o                         
  -8   4   6         20.31         17.10         0.67 o                         
  -7   4   6         10.69          9.09         0.48 o                         
  -6   4   6         32.66         40.40         0.78 o                         
  -5   4   6          2.12          2.37         0.24 o                         
  -4   4   6          4.11          3.33         0.23 o                         
  -3   4   6        875.51        879.01         8.96 o                         
  -2   4   6        106.08        112.52         1.23 o                         
  -1   4   6        909.91       1081.25        10.09 o                         
   0   4   6          1.06          0.85         0.15 o                         
   1   4   6         56.76         57.10         0.71 o                         
   2   4   6          8.13          9.04         0.33 o                         
   3   4   6       1007.66        977.79         9.99 o                         
   4   4   6        447.31        421.76         4.70 o                         
   5   4   6       1618.81       1613.27        18.15 o                         
   6   4   6          1.84          2.01         0.55 o                         
   7   4   6         28.06         25.92         0.95 o                         
   8   4   6          0.44         -0.22         0.67 o                         
   9   4   6        101.13        104.61         2.73 o                         
  10   4   6          0.03          0.65         1.12 o                         
 -11   5   6         33.57         38.69         1.66 o                         
 -10   5   6         37.07         35.75         1.28 o                         
  -9   5   6         72.92         73.61         1.53 o                         
  -8   5   6         36.20         37.84         1.02 o                         
  -7   5   6         77.08         69.98         1.29 o                         
  -6   5   6          2.66          4.40         0.41 o                         
  -5   5   6         58.83         55.29         0.98 o                         
  -4   5   6         15.81         15.35         0.57 o                         
  -3   5   6          5.01          5.21         0.31 o                         
  -2   5   6          1.31          1.77         0.30 o                         
  -1   5   6         49.10         43.47         0.82 o                         
   0   5   6        337.63        365.19         3.40 o                         
   1   5   6        298.90        332.82         3.37 o                         
   2   5   6         24.69         22.20         0.59 o                         
   3   5   6         38.43         31.49         0.84 o                         
   4   5   6        170.34        164.69         2.28 o                         
   5   5   6         89.01         84.47         1.48 o                         
   6   5   6          5.29          4.69         0.61 o                         
   7   5   6         60.79         58.03         1.33 o                         
   8   5   6         15.16         18.05         0.92 o                         
   9   5   6         12.39         13.50         1.16 o                         
  10   5   6         90.63        110.11         3.90 o                         
 -10   6   6          0.38          0.93         0.86 o                         
  -9   6   6         18.34         13.33         0.89 o                         
  -8   6   6        145.07        147.92         2.31 o                         
  -7   6   6         36.52         42.39         1.08 o                         
  -6   6   6         26.42         24.39         1.05 o                         
  -5   6   6         16.67         14.30         1.02 o                         
  -4   6   6        514.10        529.37         6.52 o                         
  -3   6   6        618.05        620.52         7.17 o                         
  -2   6   6         78.75         74.19         1.19 o                         
  -1   6   6        138.55        138.63         1.83 o                         
   0   6   6         71.04         80.11         1.08 o                         
   1   6   6         12.58         13.53         0.51 o                         
   2   6   6        160.21        136.40         1.80 o                         
   3   6   6         59.86         57.30         1.16 o                         
   4   6   6          0.93          1.42         0.52 o                         
   5   6   6         49.26         48.56         1.23 o                         
   6   6   6          1.04          1.29         0.67 o                         
   7   6   6         13.89         15.08         0.91 o                         
   8   6   6          8.50         10.19         1.02 o                         
   9   6   6          2.88          3.25         1.17 o                         
 -10   7   6         13.23         10.98         1.36 o                         
  -9   7   6         34.02         38.36         1.64 o                         
  -8   7   6        160.49        168.16         4.28 o                         
  -7   7   6         10.49         10.76         0.87 o                         
  -6   7   6         20.85         16.28         0.91 o                         
  -5   7   6          4.30          4.81         0.64 o                         
  -4   7   6          0.25          0.43         0.60 o                         
  -3   7   6       1232.01       1240.93        18.82 o                         
  -2   7   6        246.66        224.56         3.22 o                         
  -1   7   6        144.80        136.71         2.11 o                         
   0   7   6         26.54         20.55         0.70 o                         
   1   7   6          7.56          4.64         0.46 o                         
   2   7   6         10.44          6.27         0.54 o                         
   3   7   6         52.48         56.19         1.24 o                         
   4   7   6          5.45          1.84         0.60 o                         
   5   7   6         41.62         40.72         1.23 o                         
   6   7   6        100.76         98.59         2.08 o                         
   7   7   6          3.50          5.41         0.98 o                         
   8   7   6          5.80          7.81         1.17 o                         
   9   7   6         12.21         16.09         3.64 o                         
  -9   8   6         15.02         19.49         1.32 o                         
  -8   8   6          0.00         -0.15         0.96 o                         
  -7   8   6        104.57         97.34         2.29 o                         
  -6   8   6          3.85          3.68         0.78 o                         
  -5   8   6          1.17          0.83         0.73 o                         
  -4   8   6          2.08          1.13         0.70 o                         
  -3   8   6          7.31          6.81         0.68 o                         
  -2   8   6        211.23        211.78         3.12 o                         
  -1   8   6         12.54         11.05         0.73 o                         
   0   8   6         93.89         85.22         2.04 o                         
   1   8   6         49.73         39.41         1.11 o                         
   2   8   6        278.33        226.56         3.53 o                         
   3   8   6          5.49          4.69         0.69 o                         
   4   8   6          0.53          0.38         0.64 o                         
   5   8   6          2.27          1.78         0.93 o                         
   6   8   6         16.25         19.74         1.21 o                         
   7   8   6         75.98         77.47         2.27 o                         
   8   8   6         47.94         57.73         3.02 o                         
  -8   9   6        138.10        153.77         3.31 o                         
  -7   9   6         11.10         12.91         1.25 o                         
  -6   9   6         14.30         14.61         1.11 o                         
  -5   9   6          0.44          0.19         0.81 o                         
  -4   9   6         14.21         16.26         1.23 o                         
  -3   9   6        219.34        227.74         4.01 o                         
  -2   9   6        569.85        575.90         8.34 o                         
  -1   9   6         75.79         76.11         2.66 o                         
   0   9   6         51.98         47.57         1.43 o                         
   1   9   6         35.46         30.75         1.45 o                         
   2   9   6          0.74          0.28         0.67 o                         
   3   9   6          7.30          6.02         0.92 o                         
   4   9   6          0.08          0.07         0.80 o                         
   5   9   6          8.90          8.37         1.07 o                         
   6   9   6          0.79          1.88         1.14 o                         
   7   9   6         40.43         54.78         2.75 o                         
  -7  10   6         34.88         49.36         3.50 o                         
  -6  10   6        168.88        205.70         4.73 o                         
  -5  10   6          1.12          0.32         1.05 o                         
  -4  10   6         40.76         42.76         1.76 o                         
  -3  10   6          4.90          3.86         1.05 o                         
  -2  10   6         13.68         14.66         1.04 o                         
  -1  10   6         30.27         29.46         1.28 o                         
   0  10   6          0.89          0.60         0.66 o                         
   1  10   6         23.66         24.43         1.23 o                         
   2  10   6         14.22         14.20         1.05 o                         
   3  10   6         18.72         15.56         1.16 o                         
   4  10   6          2.06          1.56         1.10 o                         
   5  10   6          4.32          2.99         1.20 o                         
  -5  11   6         20.27         21.86         3.95 o                         
  -4  11   6          6.72          3.91         1.26 o                         
  -3  11   6          1.21          1.29         1.15 o                         
  -2  11   6         18.78         18.87         1.33 o                         
  -1  11   6          0.84          1.26         1.17 o                         
   0  11   6        250.28        284.92         5.69 o                         
   1  11   6         48.37         56.14         2.71 o                         
   2  11   6         23.85         27.32         1.46 o                         
   3  11   6          0.40          0.30         1.12 o                         
 -11   0   7         55.40         64.56         2.60 o                         
  -9   0   7        161.78        152.23         3.60 o                         
  -7   0   7         54.31         59.91         1.60 o                         
  -5   0   7        218.68        249.06         3.62 o                         
  -3   0   7       2224.07       2504.00        34.07 o                         
  -1   0   7        557.26        619.13         7.90 o                         
   1   0   7        999.33       1099.96        15.10 o                         
   3   0   7        531.94        582.55         7.54 o                         
   5   0   7         17.36         18.26         0.81 o                         
   7   0   7        852.47        682.50        13.79 o                         
   9   0   7         33.74         38.92         2.04 o                         
  11   0   7         10.00         11.47         2.25 o                         
 -12   1   7         18.67         18.37         1.24 o                         
 -11   1   7         67.35         73.92         1.85 o                         
 -10   1   7         61.89         63.81         1.73 o                         
  -9   1   7          4.87          3.16         0.66 o                         
  -8   1   7          5.81          5.39         0.55 o                         
  -7   1   7          0.13          0.19         0.37 o                         
  -6   1   7         11.32          9.42         0.54 o                         
  -5   1   7          2.22          2.44         0.26 o                         
  -4   1   7       2633.17       3009.11        30.23 o                         
  -3   1   7        327.63        363.64         4.40 o                         
  -2   1   7        127.25        127.47         1.32 o                         
  -1   1   7         56.74         58.05         0.85 o                         
   0   1   7        852.49        922.27         8.95 o                         
   1   1   7        644.82        715.10         7.95 o                         
   2   1   7         68.69         62.50         0.80 o                         
   3   1   7        125.00        106.04         1.62 o                         
   4   1   7        235.20        257.81         2.69 o                         
   5   1   7         16.74         15.47         0.56 o                         
   6   1   7         16.91         11.01         0.62 o                         
   7   1   7         16.66          9.04         0.67 o                         
   8   1   7         17.32         13.05         1.09 o                         
   9   1   7         10.05         13.19         1.06 o                         
  10   1   7          8.05          8.11         1.13 o                         
  11   1   7        340.37        452.59        41.70 o                         
 -12   2   7          4.76          3.88         1.06 o                         
 -11   2   7        288.21        315.14         4.97 o                         
 -10   2   7        176.87        185.07         3.13 o                         
  -9   2   7         47.60         48.63         1.10 o                         
  -8   2   7        233.88        234.54         3.09 o                         
  -7   2   7         29.23         25.96         0.83 o                         
  -6   2   7        137.01        147.35         1.71 o                         
  -5   2   7         36.04         35.40         0.51 o                         
  -4   2   7        155.84        154.75         2.22 o                         
  -3   2   7       1487.89       1716.62        19.16 o                         
  -2   2   7         24.04         30.75         0.74 o                         
  -1   2   7       1379.56       1507.20        14.56 o                         
   0   2   7        633.59        729.11         6.82 o                         
   1   2   7         29.70         37.20         0.56 o                         
   2   2   7          3.11          4.58         0.25 o                         
   3   2   7          2.10          0.47         0.24 o                         
   4   2   7        145.90        149.99         1.67 o                         
   5   2   7         21.54         19.48         0.59 o                         
   6   2   7          7.34          7.81         0.53 o                         
   7   2   7          9.84         10.37         0.72 o                         
   8   2   7         28.64         22.08         1.05 o                         
   9   2   7          4.36          4.73         0.90 o                         
  10   2   7         16.52         18.27         1.22 o                         
 -12   3   7         43.48         53.10         4.40 o                         
 -11   3   7          0.58          0.46         0.64 o                         
 -10   3   7         25.87         25.22         0.97 o                         
  -9   3   7         20.35         19.45         0.77 o                         
  -8   3   7         36.52         36.73         0.91 o                         
  -7   3   7        118.69        138.57         1.97 o                         
  -6   3   7         26.10         22.96         0.53 o                         
  -5   3   7        166.25        158.42         2.43 o                         
  -4   3   7         74.88         64.85         1.15 o                         
  -3   3   7         57.00         72.77         1.23 o                         
  -2   3   7        490.08        500.64         4.73 o                         
  -1   3   7        516.94        575.47         5.43 o                         
   0   3   7        378.38        388.42         3.69 o                         
   1   3   7          0.93          2.98         0.21 o                         
   2   3   7        124.35        129.87         1.51 o                         
   3   3   7         10.49          8.25         0.60 o                         
   4   3   7       1049.00       1019.21        10.96 o                         
   5   3   7        133.76        122.66         1.72 o                         
   6   3   7         16.41         19.67         0.93 o                         
   7   3   7          0.56         -0.03         0.64 o                         
   8   3   7        125.89        128.10         2.66 o                         
   9   3   7        109.25        123.94         3.07 o                         
  10   3   7         34.96         32.69         2.16 o                         
 -11   4   7          0.10          0.34         0.71 o                         
 -10   4   7          0.98          1.28         0.63 o                         
  -9   4   7          2.57          2.16         0.52 o                         
  -8   4   7         46.76         36.63         0.88 o                         
  -7   4   7          7.64          7.03         0.57 o                         
  -6   4   7        252.61        246.75         2.87 o                         
  -5   4   7          8.90         10.50         0.42 o                         
  -4   4   7        217.73        195.12         2.43 o                         
  -3   4   7         11.61         13.94         0.51 o                         
  -2   4   7        139.87        138.88         1.58 o                         
  -1   4   7        345.91        393.01         3.77 o                         
   0   4   7       1226.69       1397.52        13.55 o                         
   1   4   7          0.34         -0.02         0.21 o                         
   2   4   7         26.75         30.99         0.65 o                         
   3   4   7          2.47          2.59         0.36 o                         
   4   4   7       3726.43       3735.18        39.51 o                         
   5   4   7          0.26          0.72         0.44 o                         
   6   4   7         47.53         43.48         1.09 o                         
   7   4   7          2.14          2.87         0.68 o                         
   8   4   7         22.24         21.75         1.11 o                         
   9   4   7          2.63          1.79         1.10 o                         
  10   4   7          3.30          6.68         1.40 o                         
 -11   5   7          0.39          0.99         0.87 o                         
 -10   5   7         87.19         90.47         1.80 o                         
  -9   5   7         21.10         18.12         0.85 o                         
  -8   5   7         19.95         14.81         0.73 o                         
  -7   5   7        104.48        104.07         1.69 o                         
  -6   5   7         15.64         10.38         0.52 o                         
  -5   5   7        140.07        140.96         2.00 o                         
  -4   5   7         69.97         67.97         1.23 o                         
  -3   5   7        126.70        120.20         1.68 o                         
  -2   5   7        507.98        484.64         5.32 o                         
  -1   5   7        536.50        590.91         6.10 o                         
   0   5   7         13.39         10.38         0.30 o                         
   1   5   7         14.34         11.16         0.47 o                         
   2   5   7          5.60          5.49         0.36 o                         
   3   5   7        164.51        162.53         2.11 o                         
   4   5   7        285.43        287.11         3.50 o                         
   5   5   7          4.15          3.61         0.52 o                         
   6   5   7          1.90          2.72         0.63 o                         
   7   5   7         31.78         31.44         1.19 o                         
   8   5   7         91.04        104.94         2.19 o                         
   9   5   7        159.81        175.52         3.58 o                         
 -10   6   7        190.14        188.07         3.09 o                         
  -9   6   7         60.37         58.78         1.61 o                         
  -8   6   7          8.63          8.65         0.70 o                         
  -7   6   7         34.00         28.84         0.95 o                         
  -6   6   7         50.25         52.83         1.22 o                         
  -5   6   7         37.15         37.84         0.94 o                         
  -4   6   7        111.28        103.66         1.60 o                         
  -3   6   7       1035.37       1020.35        12.28 o                         
  -2   6   7        121.61        119.50         1.66 o                         
  -1   6   7         72.86         68.10         1.15 o                         
   0   6   7          2.82          3.75         0.30 o                         
   1   6   7         16.85         15.42         0.61 o                         
   2   6   7         38.01         43.25         0.96 o                         
   3   6   7         77.73         71.93         1.27 o                         
   4   6   7         25.88         26.41         1.06 o                         
   5   6   7         96.22         96.72         1.92 o                         
   6   6   7         55.57         53.21         1.65 o                         
   7   6   7         43.62         43.32         1.71 o                         
   8   6   7          0.81          0.60         1.05 o                         
   9   6   7          3.44          3.21         1.56 o                         
 -10   7   7          1.84          2.00         3.03 o                         
  -9   7   7          7.55          5.79         1.01 o                         
  -8   7   7          0.24         -0.02         0.79 o                         
  -7   7   7          0.15         -0.22         0.63 o                         
  -6   7   7          8.16         10.61         1.24 o                         
  -5   7   7         32.86         30.15         1.13 o                         
  -4   7   7        397.08        398.45         7.09 o                         
  -3   7   7         25.26         23.76         1.46 o                         
  -2   7   7         17.12         17.73         1.11 o                         
  -1   7   7        172.93        154.49         2.34 o                         
   0   7   7         94.12         70.78         1.38 o                         
   1   7   7        442.53        386.14         5.62 o                         
   2   7   7         28.78         20.97         0.86 o                         
   3   7   7         39.56         37.99         1.16 o                         
   4   7   7         65.80         64.06         1.52 o                         
   5   7   7          7.55          7.05         0.82 o                         
   6   7   7         55.53         59.48         1.79 o                         
   7   7   7          8.31         11.63         1.21 o                         
   8   7   7         10.16          9.01         1.28 o                         
  -9   8   7          9.10         12.16         1.55 o                         
  -8   8   7         39.66         41.65         1.62 o                         
  -7   8   7          0.56         -0.15         0.80 o                         
  -6   8   7         22.86         20.98         1.67 o                         
  -5   8   7         30.07         31.59         1.27 o                         
  -4   8   7         15.99         14.61         0.91 o                         
  -3   8   7        329.35        339.30         5.12 o                         
  -2   8   7         12.92         14.27         0.81 o                         
  -1   8   7        175.70        176.95         2.89 o                         
   0   8   7         68.91         63.80         1.70 o                         
   1   8   7        180.46        155.54         2.81 o                         
   2   8   7         27.84         24.72         1.03 o                         
   3   8   7         67.82         54.70         1.43 o                         
   4   8   7          0.94          1.76         0.75 o                         
   5   8   7          4.86          2.90         0.93 o                         
   6   8   7          0.64          0.87         1.00 o                         
   7   8   7        159.32        196.83         3.87 o                         
  -8   9   7         13.09         12.43         1.99 o                         
  -7   9   7          8.07          7.54         1.12 o                         
  -6   9   7          0.03         -0.69         0.94 o                         
  -5   9   7          4.96          5.43         0.98 o                         
  -4   9   7        394.15        414.29         6.23 o                         
  -3   9   7          7.30          7.42         0.88 o                         
  -2   9   7         19.30         16.17         0.99 o                         
  -1   9   7         38.81         42.46         2.06 o                         
   0   9   7        134.89        134.31         4.38 o                         
   1   9   7         63.00         59.41         1.61 o                         
   2   9   7          0.61          0.10         0.73 o                         
   3   9   7          4.43          5.78         0.86 o                         
   4   9   7          0.95          1.35         0.89 o                         
   5   9   7          6.31          5.54         1.08 o                         
   6   9   7          3.73          2.95         1.26 o                         
  -6  10   7          3.70          7.44         1.25 o                         
  -5  10   7         63.90         71.47         2.29 o                         
  -4  10   7          0.04         -0.14         0.98 o                         
  -3  10   7         29.00         25.40         1.33 o                         
  -2  10   7          0.08          0.42         0.91 o                         
  -1  10   7         39.61         35.17         1.57 o                         
   0  10   7         57.63         60.66         2.13 o                         
   1  10   7          1.38          0.52         0.79 o                         
   2  10   7         11.56          8.77         0.99 o                         
   3  10   7          4.29          8.37         1.06 o                         
   4  10   7         15.98         15.65         1.41 o                         
   5  10   7          0.05         -0.44         1.39 o                         
  -4  11   7         67.00         67.82         3.70 o                         
  -3  11   7         40.14         38.74         2.00 o                         
  -2  11   7         41.30         47.91         1.97 o                         
  -1  11   7         58.14         69.99         2.32 o                         
   0  11   7        107.23        103.06         2.95 o                         
   1  11   7          4.73          5.02         0.90 o                         
   2  11   7         24.06         28.61         1.49 o                         
   3  11   7         34.45         37.78         2.41 o                         
 -12   0   8          1.35         -0.40         1.38 o                         
 -10   0   8         27.32         24.33         1.56 o                         
  -8   0   8          4.27          6.22         0.91 o                         
  -6   0   8        152.46        155.40         3.58 o                         
  -4   0   8        422.50        452.14         6.30 o                         
  -2   0   8        828.43        903.88        13.61 o                         
   0   0   8         67.03         66.31         1.11 o                         
   2   0   8        247.98        299.32         4.29 o                         
   4   0   8         99.34         90.26         1.79 o                         
   6   0   8        151.16         91.56         2.20 o                         
   8   0   8        102.44         91.86         2.80 o                         
  10   0   8         38.64         36.94         2.39 o                         
 -12   1   8         88.78         89.10         2.23 o                         
 -11   1   8        224.20        226.13         3.80 o                         
 -10   1   8         15.13         14.99         0.91 o                         
  -9   1   8         98.85        103.33         2.00 o                         
  -8   1   8         10.46         12.69         0.79 o                         
  -7   1   8        247.46        263.08         3.44 o                         
  -6   1   8        153.21        170.79         2.37 o                         
  -5   1   8        540.70        596.27         6.79 o                         
  -4   1   8       2854.20       3151.08        35.04 o                         
  -3   1   8       2748.41       3070.12        28.36 o                         
  -2   1   8         80.66         84.41         1.41 o                         
  -1   1   8         78.99         81.00         0.96 o                         
   0   1   8        253.83        283.22         2.83 o                         
   1   1   8        253.42        305.62         3.21 o                         
   2   1   8        296.87        344.97         3.48 o                         
   3   1   8        189.31        198.51         2.21 o                         
   4   1   8         35.79         23.16         0.64 o                         
   5   1   8         21.56         17.69         0.66 o                         
   6   1   8          0.07          0.31         0.52 o                         
   7   1   8          3.54          1.04         0.62 o                         
   8   1   8        115.76         96.80         2.30 o                         
   9   1   8          6.79          5.08         0.92 o                         
  10   1   8          0.03          0.43         1.10 o                         
 -12   2   8         18.06         18.93         2.19 o                         
 -11   2   8          9.08          7.31         0.93 o                         
 -10   2   8        132.58        130.84         2.43 o                         
  -9   2   8         91.74         96.33         1.93 o                         
  -8   2   8        166.52        173.00         2.82 o                         
  -7   2   8         11.65          9.43         0.45 o                         
  -6   2   8         53.04         54.61         0.80 o                         
  -5   2   8         54.69         57.27         0.88 o                         
  -4   2   8         22.63         25.60         0.56 o                         
  -3   2   8        156.16        181.44         2.19 o                         
  -2   2   8         89.98         87.92         1.10 o                         
  -1   2   8         94.00         99.76         1.10 o                         
   0   2   8         68.39         69.93         0.89 o                         
   1   2   8        255.51        285.24         2.89 o                         
   2   2   8          4.61          7.32         0.41 o                         
   3   2   8        331.24        311.72         3.34 o                         
   4   2   8         78.13         85.95         1.67 o                         
   5   2   8        179.65        166.07         2.35 o                         
   6   2   8         10.51          8.67         0.74 o                         
   7   2   8         47.56         45.86         1.38 o                         
   8   2   8          0.81          2.22         0.84 o                         
   9   2   8          3.19          2.33         1.03 o                         
  10   2   8          0.42          1.06         1.09 o                         
 -11   3   8         15.10         12.09         1.05 o                         
 -10   3   8         16.73         15.22         0.85 o                         
  -9   3   8          0.08         -0.05         0.50 o                         
  -8   3   8          1.04          0.15         0.40 o                         
  -7   3   8         21.08         15.25         0.58 o                         
  -6   3   8        433.46        470.48         5.20 o                         
  -5   3   8        107.58         96.01         1.38 o                         
  -4   3   8         11.79          5.41         0.44 o                         
  -3   3   8          0.03          0.98         0.30 o                         
  -2   3   8       1308.81       1447.10        14.64 o                         
  -1   3   8        628.95        701.49         7.19 o                         
   0   3   8          2.22          2.74         0.21 o                         
   1   3   8        102.22         95.39         1.30 o                         
   2   3   8          0.13          0.38         0.25 o                         
   3   3   8        171.67        175.96         2.13 o                         
   4   3   8        142.59        138.71         1.88 o                         
   5   3   8       1124.28       1115.32        12.66 o                         
   6   3   8        173.26        174.33         2.93 o                         
   7   3   8          7.63          7.36         0.80 o                         
   8   3   8         41.06         40.47         1.45 o                         
   9   3   8         31.66         36.37         1.71 o                         
  10   3   8         58.02         73.13         2.43 o                         
 -11   4   8         24.94         24.69         1.14 o                         
 -10   4   8         10.14          9.58         0.71 o                         
  -9   4   8         21.52         19.72         0.79 o                         
  -8   4   8          6.18          3.10         0.50 o                         
  -7   4   8        161.39        170.15         2.15 o                         
  -6   4   8          5.78          7.04         0.38 o                         
  -5   4   8          0.19          0.14         0.38 o                         
  -4   4   8          3.67          2.39         0.41 o                         
  -3   4   8          2.47          3.10         0.18 o                         
  -2   4   8         94.41         94.88         1.19 o                         
  -1   4   8         39.54         33.23         0.71 o                         
   0   4   8          0.22          0.41         0.27 o                         
   1   4   8        328.67        341.06         4.00 o                         
   2   4   8         89.86         85.65         1.31 o                         
   3   4   8       1617.91       1636.30        18.39 o                         
   4   4   8         36.54         36.99         0.87 o                         
   5   4   8          5.39          6.47         0.57 o                         
   6   4   8         39.16         38.54         1.16 o                         
   7   4   8        198.57        204.84         3.72 o                         
   8   4   8          0.93          2.50         0.94 o                         
   9   4   8        250.91        293.60         5.27 o                         
  10   4   8          0.02          0.37         1.91 o                         
 -11   5   8         40.98         40.31         1.74 o                         
 -10   5   8         15.40         17.30         0.92 o                         
  -9   5   8         87.43         82.46         1.61 o                         
  -8   5   8          5.26          3.11         0.54 o                         
  -7   5   8         14.70         11.73         0.64 o                         
  -6   5   8        497.24        484.86         5.73 o                         
  -5   5   8        393.27        398.98         4.72 o                         
  -4   5   8         32.39         29.56         0.74 o                         
  -3   5   8          0.09          0.25         0.34 o                         
  -2   5   8        288.99        299.34         3.55 o                         
  -1   5   8        420.19        471.97         5.18 o                         
   0   5   8        426.70        467.27         5.43 o                         
   1   5   8         98.81         83.78         1.16 o                         
   2   5   8         26.28         30.93         0.78 o                         
   3   5   8         33.26         28.46         0.78 o                         
   4   5   8         65.62         65.97         1.26 o                         
   5   5   8        451.08        457.47         5.77 o                         
   6   5   8         93.71         91.60         1.80 o                         
   7   5   8         47.21         44.68         1.52 o                         
   8   5   8        110.89        122.73         2.52 o                         
   9   5   8          3.03          3.34         1.26 o                         
 -10   6   8        127.68        130.51         2.31 o                         
  -9   6   8         67.24         73.69         1.59 o                         
  -8   6   8          0.46          0.58         0.58 o                         
  -7   6   8          0.70          0.26         0.55 o                         
  -6   6   8        192.98        200.02         2.79 o                         
  -5   6   8        345.89        363.54         4.96 o                         
  -4   6   8        152.44        149.23         2.13 o                         
  -3   6   8        108.12        106.87         1.64 o                         
  -2   6   8        189.84        182.22         2.49 o                         
  -1   6   8          0.03          0.06         0.36 o                         
   0   6   8          1.95          0.96         0.49 o                         
   1   6   8         35.94         33.42         0.92 o                         
   2   6   8          5.66          2.71         0.51 o                         
   3   6   8         65.48         57.31         1.25 o                         
   4   6   8         84.01         82.94         1.57 o                         
   5   6   8         79.57         82.80         1.79 o                         
   6   6   8         13.99         12.47         1.00 o                         
   7   6   8        141.75        145.14         2.99 o                         
   8   6   8          0.67          0.29         1.27 o                         
   9   6   8          1.51          0.76         2.36 o                         
  -9   7   8         30.04         31.48         1.78 o                         
  -8   7   8         41.28         34.51         1.39 o                         
  -7   7   8         17.88         17.25         0.99 o                         
  -6   7   8        146.79        149.79         2.82 o                         
  -5   7   8         81.84         82.32         1.84 o                         
  -4   7   8        266.68        255.45         3.92 o                         
  -3   7   8        178.54        183.66         2.97 o                         
  -2   7   8         22.96         21.61         0.89 o                         
  -1   7   8          0.65          0.09         0.56 o                         
   0   7   8          5.57          6.83         0.70 o                         
   1   7   8         24.83         10.98         0.69 o                         
   2   7   8        325.32        262.78         4.00 o                         
   3   7   8         91.64         91.59         1.81 o                         
   4   7   8         18.92         18.85         0.93 o                         
   5   7   8          8.76          9.07         0.89 o                         
   6   7   8         39.91         39.18         1.67 o                         
   7   7   8         18.73         21.21         1.37 o                         
   8   7   8         51.67         53.98         3.02 o                         
  -9   8   8          2.99          2.58         2.36 o                         
  -8   8   8         12.08         13.44         1.15 o                         
  -7   8   8          1.82          1.87         0.83 o                         
  -6   8   8         47.08         45.63         1.54 o                         
  -5   8   8          2.47          2.44         0.80 o                         
  -4   8   8         19.85         21.30         0.96 o                         
  -3   8   8         38.13         37.91         1.26 o                         
  -2   8   8          0.38          0.01         0.70 o                         
  -1   8   8         40.68         38.36         1.31 o                         
   0   8   8         12.86         10.13         0.95 o                         
   1   8   8          7.02          6.39         0.63 o                         
   2   8   8         80.16         75.43         2.21 o                         
   3   8   8         66.49         58.93         1.56 o                         
   4   8   8         30.33         29.45         1.25 o                         
   5   8   8        214.91        230.18         4.21 o                         
   6   8   8        142.54        180.46         4.33 o                         
   7   8   8          0.12          0.05         1.24 o                         
  -7   9   8        142.89        150.50         3.17 o                         
  -6   9   8          9.48          8.93         1.09 o                         
  -5   9   8        167.33        182.76         3.21 o                         
  -4   9   8        540.81        568.25         8.30 o                         
  -3   9   8        446.76        460.77         7.49 o                         
  -2   9   8          3.63          4.33         0.95 o                         
  -1   9   8          7.63          6.54         0.94 o                         
   0   9   8          8.55          9.52         1.10 o                         
   1   9   8         76.99         63.64         1.65 o                         
   2   9   8         62.63         45.65         2.23 o                         
   3   9   8          3.16          1.89         0.86 o                         
   4   9   8          6.84          6.82         1.04 o                         
   5   9   8          2.53          0.74         1.09 o                         
   6   9   8          0.07         -0.11         1.30 o                         
  -6  10   8          8.97         11.38         1.77 o                         
  -5  10   8          0.33         -0.11         1.04 o                         
  -4  10   8         25.70         24.63         1.53 o                         
  -3  10   8          0.66          1.54         1.11 o                         
  -2  10   8         64.55         71.52         2.29 o                         
  -1  10   8         87.39         90.90         3.80 o                         
   0  10   8          0.67          0.72         1.11 o                         
   1  10   8         10.88          8.53         0.86 o                         
   2  10   8          8.64         10.40         0.98 o                         
   3  10   8         14.33         18.31         1.25 o                         
   4  10   8         10.23         11.30         1.38 o                         
  -3  11   8          5.84          4.42         1.77 o                         
  -2  11   8        119.67        129.75         3.40 o                         
  -1  11   8        101.12        118.52         3.47 o                         
   0  11   8         17.34         14.97         1.57 o                         
   1  11   8          0.40         -0.82         1.35 o                         
   2  11   8         18.97         24.63         1.58 o                         
 -11   0   9          1.12         -0.45         1.19 o                         
  -9   0   9         99.67        100.46         2.72 o                         
  -7   0   9         50.49         46.67         1.48 o                         
  -5   0   9        113.05        138.26         3.07 o                         
  -3   0   9       1000.59       1100.77        16.51 o                         
  -1   0   9          4.09          4.98         0.26 o                         
   1   0   9       1988.58       2115.66        35.41 o                         
   3   0   9         30.32         37.52         1.71 o                         
   5   0   9        149.44         96.34         2.63 o                         
   7   0   9        168.88        138.29         4.59 o                         
   9   0   9          0.25          0.01         1.28 o                         
 -12   1   9          0.43          2.13         3.34 o                         
 -11   1   9          0.09          0.03         0.85 o                         
 -10   1   9         49.12         53.60         2.01 o                         
  -9   1   9         58.15         58.73         1.46 o                         
  -8   1   9         35.92         35.38         1.04 o                         
  -7   1   9          1.27          1.33         0.46 o                         
  -6   1   9          3.14         10.23         2.69 o                         
  -5   1   9        148.14        167.95         2.06 o                         
  -4   1   9        176.08        172.16         2.20 o                         
  -3   1   9         15.37         20.58         0.52 o                         
  -2   1   9         17.67         22.74         0.51 o                         
  -1   1   9        819.35        887.10         9.00 o                         
   0   1   9        244.14        245.54         2.88 o                         
   1   1   9        575.66        585.67         6.69 o                         
   2   1   9          0.35          1.37         0.31 o                         
   3   1   9        104.97         91.25         1.64 o                         
   4   1   9         93.99         96.15         1.67 o                         
   5   1   9         64.01         49.17         1.09 o                         
   6   1   9         55.57         47.80         1.30 o                         
   7   1   9         12.18          8.51         0.87 o                         
   8   1   9          0.27          0.17         0.94 o                         
   9   1   9          6.50          5.46         1.13 o                         
  10   1   9        132.30        156.65         3.49 o                         
 -12   2   9        108.98        117.50         6.98 o                         
 -11   2   9          2.77          1.33         0.91 o                         
 -10   2   9        284.72        287.08         4.51 o                         
  -9   2   9        153.87        157.48         2.70 o                         
  -8   2   9         19.92         18.16         0.78 o                         
  -7   2   9        195.23        213.23         2.89 o                         
  -6   2   9        113.05        113.75         1.58 o                         
  -5   2   9        389.95        405.64         4.99 o                         
  -4   2   9        346.89        389.84         4.53 o                         
  -3   2   9        221.36        225.31         2.40 o                         
  -2   2   9       1078.30       1178.49        12.53 o                         
  -1   2   9          2.82          3.84         0.22 o                         
   0   2   9        224.45        232.81         2.60 o                         
   1   2   9         23.97         21.25         0.70 o                         
   2   2   9        177.44        177.33         2.08 o                         
   3   2   9         86.69         78.96         1.18 o                         
   4   2   9         85.59         77.11         1.56 o                         
   5   2   9         58.29         52.35         1.12 o                         
   6   2   9         12.62          9.32         0.78 o                         
   7   2   9         39.90         36.05         1.33 o                         
   8   2   9         22.67         21.77         1.25 o                         
   9   2   9          0.22          0.32         1.05 o                         
  10   2   9          0.72          1.64         1.48 o                         
 -11   3   9          0.67          0.52         0.86 o                         
 -10   3   9         58.68         62.10         1.67 o                         
  -9   3   9         56.95         55.54         1.65 o                         
  -8   3   9          2.38          2.78         0.47 o                         
  -7   3   9        184.30        182.66         2.25 o                         
  -6   3   9         42.31         38.97         0.87 o                         
  -5   3   9         48.89         43.84         0.90 o                         
  -4   3   9        236.47        226.23         2.91 o                         
  -3   3   9        160.53        163.03         1.81 o                         
  -2   3   9       1566.77       1663.88        17.64 o                         
  -1   3   9         81.79         77.46         1.64 o                         
   0   3   9         44.37         42.15         1.10 o                         
   1   3   9         92.60         81.78         1.10 o                         
   2   3   9        131.00        115.67         1.50 o                         
   3   3   9        967.77        961.28        10.34 o                         
   4   3   9          0.18         -0.05         0.44 o                         
   5   3   9        143.02        146.77         2.16 o                         
   6   3   9          9.43          7.63         0.84 o                         
   7   3   9          0.53          0.86         0.74 o                         
   8   3   9          1.65          2.50         0.90 o                         
   9   3   9          8.92         10.60         1.29 o                         
 -11   4   9          0.25          0.43         1.00 o                         
 -10   4   9          2.46          2.03         0.65 o                         
  -9   4   9          7.50          5.77         0.62 o                         
  -8   4   9          0.31         -0.19         0.39 o                         
  -7   4   9          8.58          6.45         0.42 o                         
  -6   4   9          0.94          1.19         0.44 o                         
  -5   4   9          6.14          5.51         0.43 o                         
  -4   4   9         52.00         50.94         0.92 o                         
  -3   4   9         42.15         34.95         0.61 o                         
  -2   4   9          0.27          0.66         0.31 o                         
  -1   4   9         68.19         76.12         1.44 o                         
   0   4   9        114.64        117.54         1.67 o                         
   1   4   9          3.60          2.25         0.31 o                         
   2   4   9        159.10        154.59         2.36 o                         
   3   4   9         51.95         56.45         1.01 o                         
   4   4   9       2518.42       2590.84        29.01 o                         
   5   4   9         10.53          9.78         0.72 o                         
   6   4   9          0.03         -0.04         0.73 o                         
   7   4   9          3.95          3.19         0.87 o                         
   8   4   9        252.49        308.69         5.08 o                         
   9   4   9          0.72          0.88         1.29 o                         
 -10   5   9         64.60         67.55         2.01 o                         
  -9   5   9          0.34         -0.17         0.57 o                         
  -8   5   9         16.56         14.77         0.71 o                         
  -7   5   9         17.28         18.44         0.70 o                         
  -6   5   9          4.29          4.06         0.43 o                         
  -5   5   9         25.48         25.21         0.70 o                         
  -4   5   9        277.56        263.50         3.40 o                         
  -3   5   9        305.20        328.00         3.91 o                         
  -2   5   9        743.94        742.78         8.47 o                         
  -1   5   9        227.43        226.62         3.14 o                         
   0   5   9         40.77         47.67         1.35 o                         
   1   5   9          1.86          0.49         0.33 o                         
   2   5   9          1.66          1.21         0.39 o                         
   3   5   9        144.95        136.84         1.90 o                         
   4   5   9          3.04          2.59         0.54 o                         
   5   5   9          2.96          2.65         0.61 o                         
   6   5   9         25.04         23.47         1.13 o                         
   7   5   9          5.29          5.58         0.96 o                         
   8   5   9          1.04          2.62         0.98 o                         
   9   5   9          3.47          4.67         1.40 o                         
 -10   6   9        185.55        194.51         3.19 o                         
  -9   6   9         77.59         84.20         1.73 o                         
  -8   6   9         51.01         45.41         1.24 o                         
  -7   6   9         34.03         35.09         0.96 o                         
  -6   6   9        110.37        108.50         1.87 o                         
  -5   6   9        452.06        457.86         5.75 o                         
  -4   6   9        249.77        255.81         3.36 o                         
  -3   6   9          2.23          2.12         0.46 o                         
  -2   6   9        117.11        108.91         1.79 o                         
  -1   6   9         16.69         13.35         0.67 o                         
   0   6   9         71.28         67.99         1.54 o                         
   1   6   9         58.51         61.55         1.21 o                         
   2   6   9        149.36        126.38         2.01 o                         
   3   6   9          2.06          1.61         0.54 o                         
   4   6   9         12.20         11.04         0.74 o                         
   5   6   9         62.96         66.97         1.92 o                         
   6   6   9          3.21          4.46         1.13 o                         
   7   6   9          2.69          1.78         1.17 o                         
   8   6   9          3.72          2.06         1.46 o                         
  -9   7   9          0.18         -0.03         0.95 o                         
  -8   7   9         15.95         16.03         0.97 o                         
  -7   7   9          0.97          0.49         0.65 o                         
  -6   7   9          5.17          5.70         0.77 o                         
  -5   7   9         66.13         71.72         1.59 o                         
  -4   7   9        207.09        212.07         3.38 o                         
  -3   7   9        268.43        274.17         4.58 o                         
  -2   7   9         12.41         12.81         0.78 o                         
  -1   7   9        103.91         95.05         2.22 o                         
   0   7   9        162.03        141.30         2.98 o                         
   1   7   9        156.31        154.85         2.56 o                         
   2   7   9          0.60          1.39         0.59 o                         
   3   7   9          5.04          4.30         0.67 o                         
   4   7   9         27.77         28.34         1.14 o                         
   5   7   9         37.58         41.19         1.47 o                         
   6   7   9        135.03        133.53         5.74 o                         
   7   7   9          0.95          1.66         1.35 o                         
  -8   8   9         20.33         18.90         1.27 o                         
  -7   8   9          0.06         -0.17         0.85 o                         
  -6   8   9         18.08         20.00         1.34 o                         
  -5   8   9          0.43          0.33         0.77 o                         
  -4   8   9         42.22         44.58         1.64 o                         
  -3   8   9        212.03        212.18         3.77 o                         
  -2   8   9        100.25        100.47         2.18 o                         
  -1   8   9          0.16         -0.29         0.78 o                         
   0   8   9          4.76          4.59         0.91 o                         
   1   8   9        309.31        297.01         4.89 o                         
   2   8   9         51.37         50.31         1.49 o                         
   3   8   9         68.73         57.98         1.69 o                         
   4   8   9         11.45         10.02         0.96 o                         
   5   8   9         64.56         87.23         2.33 o                         
   6   8   9          8.38          9.42         1.30 o                         
  -7   9   9         11.67         15.24         1.43 o                         
  -6   9   9          4.25          5.16         1.00 o                         
  -5   9   9          3.82          4.17         1.00 o                         
  -4   9   9          1.64          1.01         0.86 o                         
  -3   9   9         72.88         71.74         1.95 o                         
  -2   9   9          1.64          1.03         0.91 o                         
  -1   9   9         24.52         27.69         1.61 o                         
   0   9   9         25.93         22.09         2.31 o                         
   1   9   9         95.11         94.56         2.56 o                         
   2   9   9          0.54          0.59         0.78 o                         
   3   9   9         17.57         16.88         1.07 o                         
   4   9   9          0.07         -0.19         1.03 o                         
   5   9   9          6.43          4.86         1.25 o                         
  -5  10   9         50.50         55.69         2.04 o                         
  -4  10   9        127.16        126.97         2.98 o                         
  -3  10   9         46.33         48.22         2.15 o                         
  -2  10   9        228.89        244.34         4.95 o                         
  -1  10   9          0.39         -0.04         1.29 o                         
   0  10   9          0.00          0.49         1.14 o                         
   1  10   9         10.57         11.45         1.35 o                         
   2  10   9          2.41          3.96         0.98 o                         
   3  10   9          0.20         -0.79         1.02 o                         
   4  10   9         14.36         18.58         2.04 o                         
  -1  11   9         16.64         20.25         2.73 o                         
   0  11   9         22.17         23.74         2.10 o                         
   1  11   9         59.88         79.55         6.07 o                         
 -10   0  10          2.96          1.37         1.13 o                         
  -8   0  10          1.39          0.73         0.68 o                         
  -6   0  10        442.70        453.52         8.00 o                         
  -4   0  10        240.25        248.09         5.08 o                         
  -2   0  10         71.44         72.16         1.61 o                         
   0   0  10        272.06        307.05         6.25 o                         
   2   0  10        240.06        225.35         8.79 o                         
   4   0  10          3.96          0.89         0.64 o                         
   6   0  10          2.41          2.26         0.98 o                         
   8   0  10          2.04          2.25         1.60 o                         
 -11   1  10          0.52          0.44         0.87 o                         
 -10   1  10         14.07         16.49         0.96 o                         
  -9   1  10         70.03         72.50         2.25 o                         
  -8   1  10          7.74          7.47         0.61 o                         
  -7   1  10        156.49        165.43         2.85 o                         
  -6   1  10        379.44        399.46         5.04 o                         
  -5   1  10        665.01        705.28         9.89 o                         
  -4   1  10        437.83        448.26         5.47 o                         
  -3   1  10        319.61        338.25         4.17 o                         
  -2   1  10         69.80         66.70         1.02 o                         
  -1   1  10        166.44        172.38         2.24 o                         
   0   1  10        604.00        658.10         7.47 o                         
   1   1  10        235.68        248.82         3.15 o                         
   2   1  10        105.01        104.31         1.84 o                         
   3   1  10        122.33        125.75         2.25 o                         
   4   1  10        465.52        457.20         5.72 o                         
   5   1  10          4.52          4.00         0.59 o                         
   6   1  10        119.90         90.21         2.09 o                         
   7   1  10         28.44         23.33         1.22 o                         
   8   1  10         79.46         77.39         3.37 o                         
   9   1  10         11.66          9.44         1.27 o                         
 -11   2  10          1.59          2.21         0.92 o                         
 -10   2  10         34.17         34.29         1.54 o                         
  -9   2  10         11.87         10.34         0.80 o                         
  -8   2  10          4.12          3.63         0.55 o                         
  -7   2  10         32.10         30.88         0.91 o                         
  -6   2  10        164.32        183.03         2.51 o                         
  -5   2  10        181.96        177.25         2.07 o                         
  -4   2  10         24.56         25.23         0.53 o                         
  -3   2  10        327.24        360.95         4.18 o                         
  -2   2  10        110.19         99.22         1.63 o                         
  -1   2  10        163.45        180.23         2.33 o                         
   0   2  10         17.87         16.21         0.40 o                         
   1   2  10         18.05         20.13         0.55 o                         
   2   2  10         32.59         27.11         1.31 o                         
   3   2  10        197.23        184.71         3.56 o                         
   4   2  10        114.39        103.73         2.20 o                         
   5   2  10          5.95          5.89         0.66 o                         
   6   2  10        179.91        160.94         2.61 o                         
   7   2  10          0.57          0.97         0.80 o                         
   8   2  10          0.37          0.08         0.90 o                         
   9   2  10          0.94          0.43         1.16 o                         
 -11   3  10         12.61         12.97         1.11 o                         
 -10   3  10         80.33         75.80         1.83 o                         
  -9   3  10         63.37         68.56         1.63 o                         
  -8   3  10        106.58        111.16         2.35 o                         
  -7   3  10         47.92         39.65         0.90 o                         
  -6   3  10          7.70          5.71         0.50 o                         
  -5   3  10         64.15         62.71         1.14 o                         
  -4   3  10          1.75          1.05         0.39 o                         
  -3   3  10        922.93        948.06         9.66 o                         
  -2   3  10        195.43        207.24         2.86 o                         
  -1   3  10        146.40        158.47         2.28 o                         
   0   3  10         78.32         75.81         1.55 o                         
   1   3  10         30.44         27.80         0.73 o                         
   2   3  10       1057.89       1094.31        12.38 o                         
   3   3  10       1271.50       1252.56        15.01 o                         
   4   3  10         56.38         52.53         1.12 o                         
   5   3  10         28.23         24.15         0.93 o                         
   6   3  10         24.86         24.12         1.09 o                         
   7   3  10          0.67          0.30         0.80 o                         
   8   3  10         76.12         87.62         2.17 o                         
   9   3  10        114.48        140.24         3.28 o                         
 -11   4  10          0.26          0.33         1.09 o                         
 -10   4  10          1.32          0.61         0.80 o                         
  -9   4  10         13.07         15.36         0.76 o                         
  -8   4  10         59.92         54.24         1.11 o                         
  -7   4  10        105.56        101.73         1.42 o                         
  -6   4  10         24.39         26.14         0.80 o                         
  -5   4  10        191.48        184.57         2.28 o                         
  -4   4  10          4.72          3.86         0.42 o                         
  -3   4  10        481.13        493.99         5.42 o                         
  -2   4  10        109.26        106.88         1.68 o                         
  -1   4  10        128.36        127.64         1.91 o                         
   0   4  10          0.31          0.28         0.37 o                         
   1   4  10         40.28         39.24         0.84 o                         
   2   4  10          2.38          1.43         0.39 o                         
   3   4  10         64.55         58.75         1.15 o                         
   4   4  10        183.66        182.77         2.57 o                         
   5   4  10          0.29         -0.27         0.63 o                         
   6   4  10          0.65          1.59         0.75 o                         
   7   4  10        302.88        345.11         5.37 o                         
   8   4  10          0.63          0.87         1.05 o                         
   9   4  10          1.38          1.59         1.42 o                         
 -10   5  10          2.78          2.00         0.71 o                         
  -9   5  10         49.22         56.52         1.43 o                         
  -8   5  10        124.05        118.89         1.91 o                         
  -7   5  10        201.75        203.44         2.69 o                         
  -6   5  10          4.48          4.95         0.44 o                         
  -5   5  10        160.95        160.24         2.13 o                         
  -4   5  10        273.10        277.96         3.59 o                         
  -3   5  10        618.45        644.93         8.42 o                         
  -2   5  10        242.98        262.80         3.64 o                         
  -1   5  10          2.61          1.82         0.45 o                         
   0   5  10         10.29         11.55         0.80 o                         
   1   5  10         23.36         15.79         0.60 o                         
   2   5  10        170.44        166.87         2.47 o                         
   3   5  10        410.10        431.84         5.14 o                         
   4   5  10          8.06          8.11         0.71 o                         
   5   5  10         75.13         72.33         1.60 o                         
   6   5  10         36.24         38.25         1.50 o                         
   7   5  10          0.36         -0.13         0.94 o                         
   8   5  10         16.97         18.23         1.38 o                         
 -10   6  10          2.16          1.92         1.13 o                         
  -9   6  10          8.57         10.82         0.84 o                         
  -8   6  10         11.37         10.82         0.74 o                         
  -7   6  10         28.97         29.49         0.90 o                         
  -6   6  10        189.64        192.97         2.93 o                         
  -5   6  10         79.32         82.67         1.39 o                         
  -4   6  10         70.23         62.45         1.21 o                         
  -3   6  10          2.70          2.21         0.54 o                         
  -2   6  10        514.33        531.18         7.05 o                         
  -1   6  10          5.48          3.67         0.58 o                         
   0   6  10          5.30          8.58         0.73 o                         
   1   6  10          5.53          5.31         0.46 o                         
   2   6  10         14.55         16.33         0.72 o                         
   3   6  10         33.96         32.38         1.04 o                         
   4   6  10         54.15         56.61         1.40 o                         
   5   6  10         33.73         37.02         1.53 o                         
   6   6  10        110.51        113.90         3.68 o                         
   7   6  10         13.57         13.08         1.51 o                         
   8   6  10          3.31          4.00         1.48 o                         
  -9   7  10          0.01         -0.11         1.00 o                         
  -8   7  10         38.14         36.74         1.45 o                         
  -7   7  10         33.85         34.85         1.27 o                         
  -6   7  10        157.27        165.40         2.54 o                         
  -5   7  10        225.03        243.74         3.49 o                         
  -4   7  10        229.94        221.57         3.85 o                         
  -3   7  10         16.81         17.81         0.91 o                         
  -2   7  10         42.25         43.13         1.38 o                         
  -1   7  10         85.84         81.09         2.07 o                         
   0   7  10        143.07        119.38         2.64 o                         
   1   7  10         41.18         35.77         1.45 o                         
   2   7  10          1.41          0.61         0.62 o                         
   3   7  10         11.60         10.48         0.83 o                         
   4   7  10         53.69         52.63         1.57 o                         
   5   7  10         36.56         37.63         1.67 o                         
   6   7  10         65.02         80.87         2.57 o                         
   7   7  10          0.29          0.15         1.44 o                         
  -8   8  10          6.53          6.21         1.10 o                         
  -7   8  10          0.07          0.10         0.83 o                         
  -6   8  10        195.53        223.14         3.71 o                         
  -5   8  10         34.61         34.16         1.36 o                         
  -4   8  10         22.71         22.37         1.17 o                         
  -3   8  10          0.42          0.88         0.74 o                         
  -2   8  10          3.23          3.16         0.80 o                         
  -1   8  10          0.26          0.14         0.82 o                         
   0   8  10         27.63         27.26         1.56 o                         
   1   8  10         45.85         42.09         1.96 o                         
   2   8  10          0.48          1.25         0.65 o                         
   3   8  10          0.15         -0.58         0.78 o                         
   4   8  10         30.30         39.80         1.65 o                         
   5   8  10         12.06         13.09         1.33 o                         
   6   8  10          8.32         10.79         1.60 o                         
  -7   9  10         77.56         89.50         3.90 o                         
  -6   9  10         65.93         70.02         2.20 o                         
  -5   9  10         84.48         85.59         2.22 o                         
  -4   9  10        184.36        196.93         3.78 o                         
  -3   9  10        113.39        111.51         2.50 o                         
  -2   9  10         22.72         23.88         1.29 o                         
  -1   9  10         12.08          8.29         1.29 o                         
   0   9  10         81.45         80.81         2.67 o                         
   1   9  10         18.35         14.63         1.43 o                         
   2   9  10         19.60         20.39         1.12 o                         
   3   9  10         36.32         37.06         1.79 o                         
   4   9  10         33.34         32.68         1.54 o                         
   5   9  10          2.38          1.11         1.85 o                         
  -5  10  10          3.36          3.95         3.34 o                         
  -4  10  10          4.02          6.32         1.20 o                         
  -3  10  10        300.54        317.59         5.71 o                         
  -2  10  10         12.38         10.96         1.47 o                         
  -1  10  10         94.26         99.52         3.16 o                         
   0  10  10          0.17          1.39         1.33 o                         
   1  10  10          4.49          5.00         1.38 o                         
   2  10  10          1.78          0.19         1.31 o                         
   3  10  10         35.13         41.34         1.95 o                         
 -11   0  11         12.30         12.27         1.54 o                         
  -9   0  11        110.45        109.50         2.68 o                         
  -7   0  11         58.22         60.21         1.69 o                         
  -5   0  11         17.61         16.20         1.03 o                         
  -3   0  11         10.22         11.33         1.24 o                         
  -1   0  11        319.98        332.66         5.15 o                         
   1   0  11       1231.05       1318.50        22.24 o                         
   3   0  11        184.42        205.40         3.87 o                         
   5   0  11       1055.99        910.86        18.17 o                         
   7   0  11         29.26         26.51         2.17 o                         
   9   0  11        298.72        338.10         9.55 o                         
 -11   1  11         20.59         18.91         1.16 o                         
 -10   1  11         33.57         31.83         1.38 o                         
  -9   1  11         32.86         35.16         1.21 o                         
  -8   1  11        151.15        156.06         2.34 o                         
  -7   1  11          0.57          0.43         0.48 o                         
  -6   1  11          2.38          1.77         0.45 o                         
  -5   1  11          0.73          0.74         0.40 o                         
  -4   1  11         22.90         21.46         0.68 o                         
  -3   1  11         15.41         13.15         0.49 o                         
  -2   1  11         21.56         19.99         0.51 o                         
  -1   1  11        404.03        410.35         5.03 o                         
   0   1  11        375.15        367.84         4.88 o                         
   1   1  11          1.44          1.42         0.35 o                         
   2   1  11         23.99         21.07         0.69 o                         
   3   1  11        228.49        237.42         3.14 o                         
   4   1  11        225.72        211.46         2.91 o                         
   5   1  11        110.13        105.44         1.95 o                         
   6   1  11         63.08         57.48         1.57 o                         
   7   1  11         74.53         78.51         2.35 o                         
   8   1  11          0.01          0.44         1.28 o                         
   9   1  11         32.45         41.65         2.23 o                         
 -11   2  11          5.73          6.94         1.07 o                         
 -10   2  11          5.97          5.03         0.85 o                         
  -9   2  11          0.00          0.14         0.68 o                         
  -8   2  11        149.44        160.98         2.39 o                         
  -7   2  11          0.68          0.62         0.51 o                         
  -6   2  11        709.40        725.55         8.87 o                         
  -5   2  11       1492.66       1594.84        19.01 o                         
  -4   2  11          1.72          2.50         0.45 o                         
  -3   2  11         11.49         10.36         0.43 o                         
  -2   2  11        156.91        163.75         2.31 o                         
  -1   2  11         24.16         24.27         0.64 o                         
   0   2  11        244.64        250.74         3.00 o                         
   1   2  11         35.72         35.14         0.75 o                         
   2   2  11        129.87        131.27         1.89 o                         
   3   2  11        130.42        118.86         1.97 o                         
   4   2  11          0.62          0.23         0.50 o                         
   5   2  11         19.81         22.16         1.06 o                         
   6   2  11         14.26         13.03         0.94 o                         
   7   2  11          1.55          1.47         0.94 o                         
   8   2  11          5.41          6.17         1.21 o                         
   9   2  11          1.81          2.03         1.43 o                         
 -11   3  11          8.55          8.67         1.07 o                         
 -10   3  11         17.12         16.77         1.07 o                         
  -9   3  11        195.46        197.16         3.31 o                         
  -8   3  11         26.35         26.37         1.39 o                         
  -7   3  11         27.69         25.99         0.80 o                         
  -6   3  11         47.49         45.69         0.94 o                         
  -5   3  11         11.01         10.17         0.56 o                         
  -4   3  11        121.44        132.03         1.55 o                         
  -3   3  11          7.36          6.54         0.38 o                         
  -2   3  11         52.23         53.29         1.02 o                         
  -1   3  11        117.08        117.88         1.85 o                         
   0   3  11         76.18         74.52         1.21 o                         
   1   3  11        632.50        647.82         7.88 o                         
   2   3  11        106.86         97.51         1.51 o                         
   3   3  11        150.80        158.08         2.53 o                         
   4   3  11         22.92         21.41         1.00 o                         
   5   3  11        129.27        131.65         2.24 o                         
   6   3  11          2.44          2.69         0.85 o                         
   7   3  11          5.92          7.99         1.12 o                         
   8   3  11          4.89          3.70         1.06 o                         
   9   3  11          5.75          5.54         2.14 o                         
 -10   4  11          8.53          9.41         0.97 o                         
  -9   4  11         10.36         11.81         0.83 o                         
  -8   4  11         47.70         41.02         0.99 o                         
  -7   4  11          0.01         -0.01         0.55 o                         
  -6   4  11         19.28         17.92         0.67 o                         
  -5   4  11         75.87         77.53         1.58 o                         
  -4   4  11        122.24        131.73         1.78 o                         
  -3   4  11         63.96         58.21         1.13 o                         
  -2   4  11         32.58         38.77         1.16 o                         
  -1   4  11         88.38         80.66         1.40 o                         
   0   4  11         31.15         24.37         0.82 o                         
   1   4  11          8.32         10.48         0.53 o                         
   2   4  11       2511.92       2564.83        30.43 o                         
   3   4  11          0.09         -0.17         0.50 o                         
   4   4  11        486.98        500.54         8.05 o                         
   5   4  11          2.62          1.53         0.71 o                         
   6   4  11         89.39        102.65         2.31 o                         
   7   4  11          2.41          2.80         1.02 o                         
   8   4  11        207.98        261.09         4.46 o                         
 -10   5  11         14.16         14.17         0.94 o                         
  -9   5  11          3.13          4.24         0.62 o                         
  -8   5  11          1.02          1.05         0.57 o                         
  -7   5  11         49.37         46.87         1.27 o                         
  -6   5  11         17.66         17.42         0.76 o                         
  -5   5  11         44.28         45.64         0.95 o                         
  -4   5  11        224.00        223.04         3.76 o                         
  -3   5  11        196.83        188.37         2.75 o                         
  -2   5  11        211.49        212.83         3.30 o                         
  -1   5  11         63.45         63.66         1.25 o                         
   0   5  11         88.11         75.79         1.40 o                         
   1   5  11        459.75        440.90         6.30 o                         
   2   5  11         24.81         27.79         0.85 o                         
   3   5  11         18.98         16.82         0.96 o                         
   4   5  11          0.04         -0.21         0.63 o                         
   5   5  11         15.51         15.63         0.91 o                         
   6   5  11          7.27          7.88         0.98 o                         
   7   5  11          3.44          3.15         1.05 o                         
   8   5  11          3.59          4.33         1.25 o                         
  -9   6  11         10.01         12.71         0.90 o                         
  -8   6  11         64.83         64.81         1.41 o                         
  -7   6  11         40.59         38.69         1.00 o                         
  -6   6  11        464.67        476.84         6.20 o                         
  -5   6  11        561.73        592.09         7.36 o                         
  -4   6  11          8.46          8.37         0.61 o                         
  -3   6  11         18.85         20.33         1.05 o                         
  -2   6  11        112.70        117.69         2.11 o                         
  -1   6  11         47.80         42.01         1.23 o                         
   0   6  11        358.14        350.43         5.70 o                         
   1   6  11         14.86         11.17         0.80 o                         
   2   6  11         74.80         68.23         2.20 o                         
   3   6  11          1.69          1.13         0.68 o                         
   4   6  11         30.12         34.22         1.36 o                         
   5   6  11          0.01          0.80         0.88 o                         
   6   6  11         65.25         64.32         3.02 o                         
   7   6  11          6.85          5.73         1.51 o                         
  -9   7  11          3.74          2.76         2.20 o                         
  -8   7  11         55.37         55.50         1.65 o                         
  -7   7  11          0.14          0.52         0.63 o                         
  -6   7  11         14.96         12.77         0.78 o                         
  -5   7  11          0.52          0.48         0.65 o                         
  -4   7  11          1.13          1.57         0.64 o                         
  -3   7  11          2.01          2.17         0.65 o                         
  -2   7  11         11.78         10.10         0.88 o                         
  -1   7  11          0.41          0.12         0.69 o                         
   0   7  11         49.60         51.67         1.69 o                         
   1   7  11         35.06         36.49         1.51 o                         
   2   7  11          1.13          2.11         0.68 o                         
   3   7  11          3.53          2.81         0.84 o                         
   4   7  11        198.25        209.64         3.89 o                         
   5   7  11         83.65         97.34         2.59 o                         
   6   7  11        103.68        109.54         3.14 o                         
  -7   8  11         36.14         39.10         1.56 o                         
  -6   8  11         15.06         17.23         1.12 o                         
  -5   8  11          9.75         10.44         1.01 o                         
  -4   8  11         21.38         21.85         1.21 o                         
  -3   8  11         14.37         10.21         0.91 o                         
  -2   8  11         78.17         88.67         3.59 o                         
  -1   8  11         55.01         50.61         1.84 o                         
   0   8  11         33.89         33.52         1.79 o                         
   1   8  11        284.64        259.50         7.00 o                         
   2   8  11          3.94          2.89         0.72 o                         
   3   8  11          0.66          0.64         0.85 o                         
   4   8  11          4.76          3.68         1.09 o                         
   5   8  11        254.71        288.81         7.68 o                         
  -6   9  11          1.12          0.54         1.07 o                         
  -5   9  11         12.26         10.74         1.15 o                         
  -4   9  11         56.67         62.64         2.02 o                         
  -3   9  11          1.15          0.41         0.96 o                         
  -2   9  11          1.25          0.50         1.05 o                         
  -1   9  11         61.96         68.33         2.25 o                         
   0   9  11         55.31         60.81         2.41 o                         
   1   9  11          0.82          1.09         1.23 o                         
   2   9  11         15.97         22.20         1.74 o                         
   3   9  11         56.17         55.76         1.89 o                         
   4   9  11          4.61          4.28         1.30 o                         
  -4  10  11         52.00         57.38         5.47 o                         
  -3  10  11          0.52          1.95         1.15 o                         
  -2  10  11         34.31         37.28         2.14 o                         
  -1  10  11          1.96          0.88         1.39 o                         
   0  10  11         23.83         24.60         1.87 o                         
   1  10  11          0.54          0.84         1.54 o                         
   2  10  11         14.49         12.36         2.11 o                         
 -10   0  12         14.00         17.34         1.71 o                         
  -8   0  12          0.12         -0.59         0.79 o                         
  -6   0  12         16.71         16.33         1.02 o                         
  -4   0  12         34.36         26.64         1.45 o                         
  -2   0  12         11.72         15.85         1.09 o                         
   0   0  12        253.77        245.90         4.48 o                         
   2   0  12          5.42          3.95         0.67 o                         
   4   0  12          5.66          4.06         0.82 o                         
   6   0  12         96.80         81.96         2.68 o                         
   8   0  12         36.38         44.26         3.80 o                         
 -11   1  12          0.39          0.30         1.01 o                         
 -10   1  12          1.23          1.31         0.88 o                         
  -9   1  12         62.52         63.69         1.46 o                         
  -8   1  12          1.53          1.26         0.60 o                         
  -7   1  12          1.56          1.34         0.51 o                         
  -6   1  12         79.82         74.96         1.48 o                         
  -5   1  12        295.83        302.36         4.44 o                         
  -4   1  12        134.14        135.99         2.20 o                         
  -3   1  12        153.85        154.81         2.41 o                         
  -2   1  12          3.38          4.79         0.72 o                         
  -1   1  12        639.38        683.28         8.84 o                         
   0   1  12         96.59         94.22         1.40 o                         
   1   1  12         13.13         13.55         0.58 o                         
   2   1  12        301.64        297.83         3.82 o                         
   3   1  12          6.97          5.60         0.51 o                         
   4   1  12         15.84         21.95         1.10 o                         
   5   1  12         52.19         44.60         1.36 o                         
   6   1  12         21.74         25.58         1.60 o                         
   7   1  12          5.80          7.64         1.04 o                         
   8   1  12         20.69         18.54         1.62 o                         
 -11   2  12          0.31          0.72         1.28 o                         
 -10   2  12          0.58         -0.47         0.80 o                         
  -9   2  12         16.20         15.16         0.87 o                         
  -8   2  12          7.32          5.73         0.61 o                         
  -7   2  12         19.69         19.48         0.79 o                         
  -6   2  12          3.54          4.33         0.51 o                         
  -5   2  12        549.67        593.92         8.40 o                         
  -4   2  12         26.33         24.64         0.75 o                         
  -3   2  12          6.85          7.30         0.50 o                         
  -2   2  12          2.95          2.42         0.38 o                         
  -1   2  12         18.96         18.74         0.81 o                         
   0   2  12          0.77          1.80         0.23 o                         
   1   2  12          4.56          4.46         0.44 o                         
   2   2  12         82.56         74.76         1.28 o                         
   3   2  12          2.49          3.68         0.51 o                         
   4   2  12        269.29        256.71         3.72 o                         
   5   2  12         15.99         13.12         0.86 o                         
   6   2  12          0.00          0.08         0.78 o                         
   7   2  12         40.22         34.66         1.65 o                         
   8   2  12         69.85         74.83         2.65 o                         
 -10   3  12          3.72          2.87         0.84 o                         
  -9   3  12         28.15         32.70         1.21 o                         
  -8   3  12         27.31         26.95         0.89 o                         
  -7   3  12         12.40         10.29         0.62 o                         
  -6   3  12         27.13         26.02         1.11 o                         
  -5   3  12         36.70         34.13         0.76 o                         
  -4   3  12         94.81         95.57         1.62 o                         
  -3   3  12         66.29         71.35         1.25 o                         
  -2   3  12         16.24         17.90         0.64 o                         
  -1   3  12         10.11          7.37         0.48 o                         
   0   3  12        187.31        189.56         2.99 o                         
   1   3  12        450.05        438.02         5.82 o                         
   2   3  12        641.34        641.24         7.86 o                         
   3   3  12        176.98        175.36         2.65 o                         
   4   3  12         13.83         14.25         0.78 o                         
   5   3  12         31.77         30.10         1.40 o                         
   6   3  12         15.00         15.33         1.08 o                         
   7   3  12        393.40        454.74         7.60 o                         
   8   3  12         15.55         13.82         1.66 o                         
 -10   4  12         15.16         12.92         1.04 o                         
  -9   4  12         80.45         85.98         1.77 o                         
  -8   4  12         20.00         19.11         0.78 o                         
  -7   4  12         42.42         39.12         1.07 o                         
  -6   4  12          4.20          4.20         0.51 o                         
  -5   4  12         84.82         84.08         1.58 o                         
  -4   4  12          0.53          0.41         0.40 o                         
  -3   4  12        749.98        746.34         9.69 o                         
  -2   4  12          5.55          6.47         0.84 o                         
  -1   4  12        209.94        212.37         3.03 o                         
   0   4  12         18.70         17.35         0.74 o                         
   1   4  12         41.13         33.89         0.88 o                         
   2   4  12         16.24         16.92         0.71 o                         
   3   4  12         23.39         21.26         0.86 o                         
   4   4  12          8.38          7.58         0.73 o                         
   5   4  12         16.79         17.02         0.92 o                         
   6   4  12          3.85          3.67         1.00 o                         
   7   4  12          7.29          5.89         1.18 o                         
   8   4  12          2.55          3.44         1.57 o                         
 -10   5  12         24.47         25.38         1.42 o                         
  -9   5  12          2.42          3.36         0.65 o                         
  -8   5  12          5.21          6.02         0.60 o                         
  -7   5  12         96.28         97.81         2.06 o                         
  -6   5  12         63.33         59.21         1.40 o                         
  -5   5  12          1.06          0.93         0.45 o                         
  -4   5  12         64.25         63.63         1.30 o                         
  -3   5  12          5.03          6.53         0.60 o                         
  -2   5  12         72.73         78.95         1.58 o                         
  -1   5  12          4.33          4.11         0.54 o                         
   0   5  12        113.30        108.01         1.82 o                         
   1   5  12        147.72        168.73         3.06 o                         
   2   5  12        853.57        866.54        13.28 o                         
   3   5  12        112.29        113.30         1.99 o                         
   4   5  12         22.93         23.13         1.01 o                         
   5   5  12        121.40        130.73         2.68 o                         
   6   5  12         36.04         34.75         1.71 o                         
   7   5  12        168.41        189.53         3.56 o                         
  -9   6  12          0.36          0.49         0.77 o                         
  -8   6  12         66.34         68.58         1.51 o                         
  -7   6  12         24.06         31.95         0.96 o                         
  -6   6  12         75.85         79.24         1.66 o                         
  -5   6  12         49.49         51.35         1.23 o                         
  -4   6  12         28.88         27.22         0.97 o                         
  -3   6  12          2.08          1.70         0.59 o                         
  -2   6  12        149.87        149.96         2.55 o                         
  -1   6  12         23.67         19.93         1.75 o                         
   0   6  12          9.42          7.33         0.76 o                         
   1   6  12          2.74          1.71         0.73 o                         
   2   6  12        137.55        135.56         2.61 o                         
   3   6  12         22.21         24.24         1.58 o                         
   4   6  12         92.94        103.99         2.34 o                         
   5   6  12          4.40          5.88         1.10 o                         
   6   6  12          6.33          5.93         1.40 o                         
  -8   7  12          0.72          1.34         0.86 o                         
  -7   7  12          4.26          4.58         0.68 o                         
  -6   7  12          1.76          0.58         0.67 o                         
  -5   7  12         49.74         52.22         1.42 o                         
  -4   7  12          3.46          3.25         0.68 o                         
  -3   7  12        103.55        101.53         2.41 o                         
  -2   7  12         18.51         14.08         0.98 o                         
  -1   7  12         85.12         71.52         1.98 o                         
   0   7  12         20.43         15.92         1.11 o                         
   1   7  12          2.15          0.88         0.92 o                         
   2   7  12          4.74          5.84         0.73 o                         
   3   7  12        107.55        114.34         3.03 o                         
   4   7  12         56.61         68.83         2.46 o                         
   5   7  12         12.18         11.77         2.43 o                         
   6   7  12          0.19         -0.74         2.25 o                         
  -7   8  12          9.01          5.26         1.12 o                         
  -6   8  12          4.24          2.77         0.89 o                         
  -5   8  12         13.05         12.43         1.00 o                         
  -4   8  12          0.33          0.21         0.83 o                         
  -3   8  12         19.04         22.13         1.32 o                         
  -2   8  12         23.87         20.64         1.31 o                         
  -1   8  12         12.64         11.75         1.14 o                         
   0   8  12         51.68         53.04         1.94 o                         
   1   8  12         67.08         71.31         2.27 o                         
   2   8  12          9.85          8.16         1.47 o                         
   3   8  12          3.20          4.41         0.98 o                         
   4   8  12          0.92          2.39         1.19 o                         
   5   8  12         70.55         77.12         6.38 o                         
  -5   9  12        156.31        157.75         3.29 o                         
  -4   9  12         43.07         43.55         1.85 o                         
  -3   9  12          9.12          9.49         1.26 o                         
  -2   9  12         22.06         25.59         1.45 o                         
  -1   9  12        146.81        153.03         3.54 o                         
   0   9  12        118.67        112.74         3.29 o                         
   1   9  12         11.06         12.79         1.61 o                         
   2   9  12         90.22        108.29         3.37 o                         
   3   9  12         18.19         18.03         1.74 o                         
  -2  10  12          5.59          4.55         2.36 o                         
  -1  10  12         32.62         36.43         4.25 o                         
   0  10  12          9.90         18.22         3.64 o                         
 -11   0  13         13.58         18.82         3.95 o                         
  -9   0  13         81.83         80.06         2.33 o                         
  -7   0  13          2.05          2.09         0.84 o                         
  -5   0  13         53.00         49.97         1.68 o                         
  -3   0  13         30.74         37.84         3.34 o                         
  -1   0  13        249.60        252.46         4.54 o                         
   1   0  13        144.20        149.15         3.94 o                         
   3   0  13       1001.70       1004.56        17.23 o                         
   5   0  13          2.25          4.83         1.10 o                         
   7   0  13          0.44          0.22         1.34 o                         
 -10   1  13          3.30          2.78         0.93 o                         
  -9   1  13          0.11          0.02         0.69 o                         
  -8   1  13         34.53         34.12         1.46 o                         
  -7   1  13          0.84          1.06         0.53 o                         
  -6   1  13         12.52         10.91         0.72 o                         
  -5   1  13         29.69         32.41         0.95 o                         
  -4   1  13        118.21        116.00         2.17 o                         
  -3   1  13          0.00          0.55         0.46 o                         
  -2   1  13        190.65        191.63         2.92 o                         
  -1   1  13         32.39         35.96         0.92 o                         
   0   1  13         66.68         71.01         1.20 o                         
   1   1  13        150.90        142.17         2.02 o                         
   2   1  13         74.39         70.14         1.28 o                         
   3   1  13        144.08        143.59         2.13 o                         
   4   1  13        119.00        113.00         2.00 o                         
   5   1  13          0.31         -0.21         0.75 o                         
   6   1  13          1.55          1.37         0.89 o                         
   7   1  13          2.01          1.94         1.03 o                         
   8   1  13         26.96         28.20         1.89 o                         
 -10   2  13        143.78        147.99         2.87 o                         
  -9   2  13         21.50         16.70         0.89 o                         
  -8   2  13        226.93        212.92         3.70 o                         
  -7   2  13        339.61        344.52         4.53 o                         
  -6   2  13        252.87        249.24         3.81 o                         
  -5   2  13        111.72        112.07         3.34 o                         
  -4   2  13        804.53        842.67        12.90 o                         
  -3   2  13        370.37        383.02         5.11 o                         
  -2   2  13        254.36        247.12         3.71 o                         
  -1   2  13         47.18         46.19         1.12 o                         
   0   2  13        216.61        211.29         3.26 o                         
   1   2  13         84.16         80.65         1.45 o                         
   2   2  13         83.29         82.88         1.43 o                         
   3   2  13        187.14        187.96         2.67 o                         
   4   2  13        181.22        200.01         3.04 o                         
   5   2  13         23.26         23.92         1.13 o                         
   6   2  13         20.77         22.73         1.20 o                         
   7   2  13         53.19         53.88         2.10 o                         
   8   2  13         16.31         18.14         1.78 o                         
 -10   3  13         16.55         13.69         1.25 o                         
  -9   3  13         68.13         67.27         1.69 o                         
  -8   3  13         56.50         55.69         1.44 o                         
  -7   3  13          2.24          1.74         0.47 o                         
  -6   3  13          0.97          0.67         0.50 o                         
  -5   3  13        305.07        319.31         4.70 o                         
  -4   3  13         12.06         11.76         0.56 o                         
  -3   3  13          5.52          6.64         0.51 o                         
  -2   3  13         27.77         27.11         0.88 o                         
  -1   3  13          5.10          4.46         0.53 o                         
   0   3  13        155.60        163.12         2.64 o                         
   1   3  13         32.22         29.62         0.91 o                         
   2   3  13          0.93          0.51         0.48 o                         
   3   3  13         53.34         53.67         1.28 o                         
   4   3  13          2.98          2.76         0.69 o                         
   5   3  13         17.11         19.92         1.01 o                         
   6   3  13          0.32          1.47         0.91 o                         
   7   3  13         25.07         23.95         1.57 o                         
   8   3  13          0.31          0.00         2.73 o                         
 -10   4  13          5.66          8.03         0.98 o                         
  -9   4  13         15.52         14.29         0.97 o                         
  -8   4  13         13.99         13.74         0.78 o                         
  -7   4  13          9.47          8.30         1.03 o                         
  -6   4  13          3.17          3.75         0.64 o                         
  -5   4  13         26.01         20.86         0.67 o                         
  -4   4  13          1.98          1.18         0.44 o                         
  -3   4  13          2.38          2.69         0.51 o                         
  -2   4  13          0.05          0.15         0.51 o                         
  -1   4  13          0.05         -0.12         0.54 o                         
   0   4  13        118.07        103.80         2.10 o                         
   1   4  13          0.98          0.27         0.62 o                         
   2   4  13        609.27        654.85         9.31 o                         
   3   4  13         17.62         16.41         0.97 o                         
   4   4  13         16.80         18.74         0.94 o                         
   5   4  13          4.03          4.24         0.87 o                         
   6   4  13        285.71        329.41         5.75 o                         
   7   4  13          4.94          3.28         1.31 o                         
  -9   5  13          6.00          5.70         1.30 o                         
  -8   5  13         23.83         22.81         1.24 o                         
  -7   5  13          0.34          0.54         0.85 o                         
  -6   5  13         14.42         11.90         0.84 o                         
  -5   5  13         31.19         31.40         0.95 o                         
  -4   5  13         15.53         16.00         0.95 o                         
  -3   5  13         19.09         16.24         0.81 o                         
  -2   5  13          4.02          3.27         0.58 o                         
  -1   5  13          2.32          4.36         0.67 o                         
   0   5  13          6.26          4.92         0.68 o                         
   1   5  13          3.05          1.72         0.73 o                         
   2   5  13        111.38        112.85         2.11 o                         
   3   5  13         72.70         68.17         1.64 o                         
   4   5  13          7.83          7.81         0.83 o                         
   5   5  13         13.72         11.71         1.36 o                         
   6   5  13          1.03          0.27         1.17 o                         
   7   5  13          3.72          4.68         1.98 o                         
  -8   6  13        128.63        127.71         2.90 o                         
  -7   6  13        375.21        414.44         8.11 o                         
  -6   6  13        139.09        147.73         2.29 o                         
  -5   6  13        131.86        132.51         2.22 o                         
  -4   6  13        241.86        244.71         3.83 o                         
  -3   6  13         35.21         34.82         1.17 o                         
  -2   6  13        464.92        469.88         6.83 o                         
  -1   6  13          2.98          1.40         0.74 o                         
   0   6  13         46.23         42.52         1.60 o                         
   1   6  13          0.22          0.30         0.82 o                         
   2   6  13          9.46         11.53         0.81 o                         
   3   6  13          5.40          6.08         0.91 o                         
   4   6  13         20.07         17.80         1.28 o                         
   5   6  13         15.59         17.97         1.37 o                         
   6   6  13         19.09         16.47         2.41 o                         
  -8   7  13         35.00         46.76         5.47 o                         
  -7   7  13          1.52          2.07         0.69 o                         
  -6   7  13          8.25          8.95         0.79 o                         
  -5   7  13         13.66         16.44         0.98 o                         
  -4   7  13         89.26         84.43         2.16 o                         
  -3   7  13         64.92         57.86         1.80 o                         
  -2   7  13         60.13         60.10         1.85 o                         
  -1   7  13          1.70          2.48         0.95 o                         
   0   7  13          5.10          3.57         0.95 o                         
   1   7  13         23.47         28.19         1.74 o                         
   2   7  13         14.36         12.88         1.43 o                         
   3   7  13         54.82         59.71         2.13 o                         
   4   7  13         78.94         85.14         2.85 o                         
   5   7  13          0.81          0.91         2.13 o                         
  -6   8  13          0.43         -0.06         0.89 o                         
  -5   8  13          2.43          2.45         0.90 o                         
  -4   8  13        106.71        106.17         2.72 o                         
  -3   8  13          4.14          2.85         0.93 o                         
  -2   8  13         23.40         27.04         1.48 o                         
  -1   8  13        105.08        116.83         2.93 o                         
   0   8  13          0.03          0.04         1.05 o                         
   1   8  13         37.94         41.93         2.32 o                         
   2   8  13          1.50          1.39         1.74 o                         
   3   8  13        138.21        152.91         3.84 o                         
   4   8  13         14.63         13.36         1.56 o                         
  -4   9  13         43.66         39.82         1.87 o                         
  -3   9  13         61.20         65.63         2.30 o                         
  -2   9  13         42.71         49.77         2.24 o                         
  -1   9  13         12.92         11.06         1.42 o                         
   0   9  13         18.64         15.58         1.51 o                         
   1   9  13          0.35          0.30         1.79 o                         
   2   9  13         61.58         68.62         5.16 o                         
 -10   0  14         37.91         41.43         1.99 o                         
  -8   0  14          3.14          2.81         1.02 o                         
  -6   0  14          9.34          6.86         0.93 o                         
  -4   0  14         48.33         47.62         4.25 o                         
  -2   0  14        224.13        194.99         5.35 o                         
   0   0  14         74.82         68.50         1.72 o                         
   2   0  14         96.56         94.65         2.26 o                         
   4   0  14          1.83          2.63         0.92 o                         
   6   0  14        124.08        118.49         3.56 o                         
 -10   1  14          4.33          3.41         1.00 o                         
  -9   1  14          6.78          4.38         0.82 o                         
  -8   1  14         22.76         25.76         1.04 o                         
  -7   1  14         18.15         19.58         0.86 o                         
  -6   1  14         86.63         84.18         1.87 o                         
  -5   1  14        150.02        157.10         3.59 o                         
  -4   1  14         62.84         71.03         1.93 o                         
  -3   1  14         32.47         29.45         1.12 o                         
  -2   1  14        131.29        119.76         2.17 o                         
  -1   1  14        401.82        413.89         5.97 o                         
   0   1  14         17.29         15.76         0.65 o                         
   1   1  14          1.30          0.73         0.49 o                         
   2   1  14         11.25         11.45         0.63 o                         
   3   1  14        232.72        225.49         3.34 o                         
   4   1  14        293.15        277.89         4.03 o                         
   5   1  14          3.72          2.50         0.87 o                         
   6   1  14          0.04          0.22         0.96 o                         
   7   1  14          0.55         -0.15         1.13 o                         
 -10   2  14         31.36         29.17         1.36 o                         
  -9   2  14         41.55         37.11         1.26 o                         
  -8   2  14         30.00         26.59         1.16 o                         
  -7   2  14         90.24         87.60         1.78 o                         
  -6   2  14         45.47         42.25         1.30 o                         
  -5   2  14         43.71         39.80         1.19 o                         
  -4   2  14        220.75        219.84         4.15 o                         
  -3   2  14        232.93        236.32         3.89 o                         
  -2   2  14         15.86         11.89         0.63 o                         
  -1   2  14         26.38         31.24         0.99 o                         
   0   2  14         91.83         84.19         1.63 o                         
   1   2  14          4.94          5.60         0.51 o                         
   2   2  14         16.81         15.62         0.72 o                         
   3   2  14         68.34         65.53         1.33 o                         
   4   2  14          6.47          5.27         0.73 o                         
   5   2  14         34.71         34.05         1.47 o                         
   6   2  14         33.50         35.05         1.52 o                         
   7   2  14         46.74         47.44         1.94 o                         
 -10   3  14          1.07          0.86         1.16 o                         
  -9   3  14          0.12         -0.06         0.78 o                         
  -8   3  14         46.47         43.37         1.34 o                         
  -7   3  14        270.35        271.54         4.00 o                         
  -6   3  14          2.45          1.83         0.51 o                         
  -5   3  14          0.21          0.06         0.49 o                         
  -4   3  14         77.31         73.41         1.46 o                         
  -3   3  14         35.35         39.73         1.08 o                         
  -2   3  14        147.69        148.64         2.47 o                         
  -1   3  14         40.25         34.83         1.32 o                         
   0   3  14        710.99        731.59        10.35 o                         
   1   3  14        624.59        624.13         8.90 o                         
   2   3  14         83.25         80.29         1.55 o                         
   3   3  14          1.99          1.25         0.63 o                         
   4   3  14         12.13         13.59         0.88 o                         
   5   3  14        193.58        210.86         3.63 o                         
   6   3  14          6.12          8.39         1.14 o                         
   7   3  14         11.84         15.22         1.72 o                         
  -9   4  14         17.12         16.57         1.29 o                         
  -8   4  14         32.83         30.48         2.07 o                         
  -7   4  14          3.06          4.57         1.01 o                         
  -6   4  14         38.72         35.30         1.22 o                         
  -5   4  14         15.00         13.33         0.70 o                         
  -4   4  14         16.23         14.54         0.72 o                         
  -3   4  14         40.91         43.32         1.30 o                         
  -2   4  14          1.95          1.57         0.56 o                         
  -1   4  14        222.91        212.78         4.07 o                         
   0   4  14         12.08          9.04         0.70 o                         
   1   4  14         34.64         31.78         1.18 o                         
   2   4  14         43.25         39.68         1.28 o                         
   3   4  14        134.16        134.73         2.44 o                         
   4   4  14          4.08          3.13         0.80 o                         
   5   4  14          0.74          0.41         0.94 o                         
   6   4  14          1.67          1.76         1.21 o                         
  -9   5  14         13.92         12.82         1.82 o                         
  -8   5  14         62.34         64.02         2.56 o                         
  -7   5  14        369.08        396.21         6.60 o                         
  -6   5  14          3.23          3.70         0.88 o                         
  -5   5  14         10.59         10.19         0.65 o                         
  -4   5  14         49.09         47.94         2.12 o                         
  -3   5  14         15.06         14.09         0.81 o                         
  -2   5  14        118.24        121.91         2.43 o                         
  -1   5  14          3.31          3.63         0.73 o                         
   0   5  14        386.47        409.41         6.62 o                         
   1   5  14        360.13        351.88         5.96 o                         
   2   5  14         58.52         63.85         1.52 o                         
   3   5  14        145.11        151.14         2.80 o                         
   4   5  14         40.40         43.71         1.58 o                         
   5   5  14        142.65        157.53         3.39 o                         
   6   5  14          0.41          1.54         1.51 o                         
  -8   6  14         49.11         47.83         2.17 o                         
  -7   6  14         27.58         27.50         1.51 o                         
  -6   6  14         82.62         84.99         1.70 o                         
  -5   6  14          1.50          1.87         0.66 o                         
  -4   6  14         60.64         54.12         1.42 o                         
  -3   6  14        119.11        114.04         2.16 o                         
  -2   6  14          0.08         -0.42         0.74 o                         
  -1   6  14         46.69         44.24         2.54 o                         
   0   6  14         88.23         90.72         2.41 o                         
   1   6  14         19.26         19.05         1.28 o                         
   2   6  14         50.72         44.89         2.50 o                         
   3   6  14          6.39          6.84         0.87 o                         
   4   6  14         12.96         11.23         1.24 o                         
   5   6  14         41.51         45.19         5.01 o                         
  -7   7  14          0.01         -0.77         1.72 o                         
  -6   7  14         22.77         23.28         1.08 o                         
  -5   7  14         37.56         38.03         2.28 o                         
  -4   7  14         46.46         41.49         1.68 o                         
  -3   7  14         21.69         19.39         1.28 o                         
  -2   7  14         14.78         11.92         1.07 o                         
  -1   7  14        217.48        234.48         5.36 o                         
   0   7  14          4.39          3.19         1.25 o                         
   1   7  14          0.06         -0.66         1.14 o                         
   2   7  14         11.91          9.90         1.47 o                         
   3   7  14         80.38         97.77         2.86 o                         
   4   7  14         79.38         77.75         2.76 o                         
  -5   8  14          7.23          5.67         1.09 o                         
  -4   8  14          3.24          2.30         1.10 o                         
  -3   8  14         17.43         16.87         1.29 o                         
  -2   8  14         41.74         51.10         2.07 o                         
  -1   8  14          4.02          1.82         1.33 o                         
   0   8  14          3.34          2.53         1.31 o                         
   1   8  14          5.32          7.25         1.51 o                         
   2   8  14          0.21          0.63         1.74 o                         
  -2   9  14          4.39          2.28         2.15 o                         
  -1   9  14         49.62         45.78         3.42 o                         
   0   9  14          0.32          0.91         3.34 o                         
  -9   0  15         12.94         11.66         1.38 o                         
  -7   0  15        165.28        173.04         4.33 o                         
  -5   0  15         17.28         12.90         1.29 o                         
  -3   0  15          6.10          5.93         1.05 o                         
  -1   0  15          3.54          4.58         1.01 o                         
   1   0  15          0.31         -0.16         0.69 o                         
   3   0  15        170.10        178.79         3.72 o                         
   5   0  15          1.97          0.41         1.34 o                         
   7   0  15        806.26        977.88        34.31 o                         
 -10   1  15          5.20          6.59         2.04 o                         
  -9   1  15         27.80         29.11         1.27 o                         
  -8   1  15         33.66         33.89         1.27 o                         
  -7   1  15          0.20          0.49         0.72 o                         
  -6   1  15         62.77         63.86         3.05 o                         
  -5   1  15          5.09          5.66         0.80 o                         
  -4   1  15         12.81         13.52         0.92 o                         
  -3   1  15         48.32         41.65         1.37 o                         
  -2   1  15         78.58         80.98         1.98 o                         
  -1   1  15         57.40         61.94         1.46 o                         
   0   1  15         12.55         11.89         0.61 o                         
   1   1  15         20.42         22.53         0.82 o                         
   2   1  15         17.25         16.73         0.75 o                         
   3   1  15         28.88         25.24         1.08 o                         
   4   1  15        125.70        116.03         2.15 o                         
   5   1  15         36.93         36.05         1.52 o                         
   6   1  15         17.74         18.37         1.31 o                         
   7   1  15          0.00         -1.17         2.03 o                         
  -9   2  15          2.50          1.37         0.95 o                         
  -8   2  15         53.58         50.34         1.50 o                         
  -7   2  15        162.75        155.82         3.25 o                         
  -6   2  15          1.88          1.73         0.70 o                         
  -5   2  15        162.46        165.35         3.39 o                         
  -4   2  15         21.26         17.08         1.58 o                         
  -3   2  15          6.70          5.89         0.80 o                         
  -2   2  15          0.34          0.38         0.52 o                         
  -1   2  15        157.02        146.65         2.69 o                         
   0   2  15        331.30        344.17         5.14 o                         
   1   2  15         50.48         48.51         1.12 o                         
   2   2  15        113.50        125.44         2.04 o                         
   3   2  15          2.43          1.38         0.66 o                         
   4   2  15         29.68         26.28         1.09 o                         
   5   2  15         82.00         93.75         2.26 o                         
   6   2  15         13.15         12.68         1.29 o                         
  -9   3  15          0.43         -0.25         0.87 o                         
  -8   3  15          7.27          7.16         1.15 o                         
  -7   3  15        226.20        227.48         3.51 o                         
  -6   3  15        103.30         99.99         2.12 o                         
  -5   3  15        106.94        105.74         2.42 o                         
  -4   3  15         21.43         23.01         1.24 o                         
  -3   3  15         78.99         76.04         1.90 o                         
  -2   3  15         28.01         29.20         1.06 o                         
  -1   3  15          3.39          2.30         0.55 o                         
   0   3  15         64.68         65.40         1.53 o                         
   1   3  15        295.70        293.39         4.50 o                         
   2   3  15          8.48         10.33         0.76 o                         
   3   3  15         11.51         13.38         0.94 o                         
   4   3  15          0.66          0.50         0.76 o                         
   5   3  15          8.55          7.36         1.09 o                         
   6   3  15         27.11         29.89         1.52 o                         
  -9   4  15          1.25          2.13         3.04 o                         
  -8   4  15         14.72         15.02         1.66 o                         
  -7   4  15          7.13          7.33         1.23 o                         
  -6   4  15         30.45         33.00         1.14 o                         
  -5   4  15         11.51         12.12         0.77 o                         
  -4   4  15          0.13         -0.19         0.57 o                         
  -3   4  15         53.83         49.21         1.29 o                         
  -2   4  15          9.85          9.24         0.72 o                         
  -1   4  15          1.33          1.01         0.60 o                         
   0   4  15          4.95          5.83         0.74 o                         
   1   4  15          6.86          5.82         0.76 o                         
   2   4  15        142.52        137.89         2.69 o                         
   3   4  15          0.80          0.89         0.75 o                         
   4   4  15         18.01         18.07         1.13 o                         
   5   4  15          2.10          1.83         1.08 o                         
   6   4  15        499.43        590.41        15.35 o                         
  -8   5  15          0.92         -0.48         1.76 o                         
  -7   5  15         96.19        102.83         3.01 o                         
  -6   5  15        112.33        116.25         2.32 o                         
  -5   5  15          0.00         -0.18         0.50 o                         
  -4   5  15         30.95         34.24         1.18 o                         
  -3   5  15        103.76        108.15         2.73 o                         
  -2   5  15          0.64          0.18         0.65 o                         
  -1   5  15         11.08          9.05         0.90 o                         
   0   5  15        120.22        117.88         2.71 o                         
   1   5  15        158.87        167.37         3.62 o                         
   2   5  15         13.88         11.78         1.10 o                         
   3   5  15         12.43         12.09         1.07 o                         
   4   5  15          1.54          2.03         0.97 o                         
   5   5  15         18.78         21.63         2.24 o                         
  -7   6  15         51.22         47.39         1.97 o                         
  -6   6  15         18.07         18.78         0.98 o                         
  -5   6  15         50.44         54.79         1.48 o                         
  -4   6  15         40.86         34.85         1.28 o                         
  -3   6  15         16.56         17.16         1.01 o                         
  -2   6  15          1.07          0.32         0.88 o                         
  -1   6  15         42.14         39.68         1.66 o                         
   0   6  15        183.30        192.94         4.05 o                         
   1   6  15         12.04          8.21         1.18 o                         
   2   6  15          5.03          3.95         1.21 o                         
   3   6  15         63.90         71.61         2.00 o                         
   4   6  15          4.19          4.45         1.24 o                         
  -6   7  15          9.45         11.28         1.07 o                         
  -5   7  15          0.00          0.33         0.94 o                         
  -4   7  15         74.65         79.81         3.07 o                         
  -3   7  15          7.84          3.11         1.14 o                         
  -2   7  15          9.07          8.47         1.22 o                         
  -1   7  15         14.89         14.85         1.36 o                         
   0   7  15          6.13          5.23         1.31 o                         
   1   7  15          0.77          1.69         1.29 o                         
   2   7  15         21.60         24.56         2.19 o                         
   3   7  15          3.35          3.29         1.74 o                         
  -4   8  15          2.75          1.77         1.29 o                         
  -3   8  15         16.35         15.98         1.40 o                         
  -2   8  15         53.21         60.22         2.54 o                         
  -1   8  15          0.12          0.79         1.38 o                         
   0   8  15         25.01         29.70         1.91 o                         
   1   8  15          6.01          8.81         3.34 o                         
  -8   0  16         11.58         14.33         1.66 o                         
  -6   0  16          4.43          2.48         1.11 o                         
  -4   0  16         67.67         74.64         4.25 o                         
  -2   0  16         14.82         13.21         1.29 o                         
   0   0  16          0.60         -0.47         0.68 o                         
   2   0  16        154.81        165.70         3.52 o                         
   4   0  16        140.63        138.46         5.44 o                         
   6   0  16          4.48          5.88         1.83 o                         
  -9   1  16          0.05          0.22         1.08 o                         
  -8   1  16          9.30          9.46         1.08 o                         
  -7   1  16          0.27         -0.14         0.84 o                         
  -6   1  16        287.29        306.99         6.27 o                         
  -5   1  16         40.94         42.71         1.52 o                         
  -4   1  16          3.82          2.73         0.83 o                         
  -3   1  16        317.26        329.09         6.06 o                         
  -2   1  16          0.28          0.06         0.71 o                         
  -1   1  16          0.01          0.22         0.56 o                         
   0   1  16          0.00         -0.10         0.64 o                         
   1   1  16         56.75         52.35         1.26 o                         
   2   1  16        200.35        195.21         2.80 o                         
   3   1  16         11.63         12.30         0.84 o                         
   4   1  16         27.17         25.34         1.11 o                         
   5   1  16          1.76          2.17         1.04 o                         
   6   1  16          5.82          2.51         1.30 o                         
  -9   2  16          6.27          6.55         1.19 o                         
  -8   2  16         36.25         38.45         1.49 o                         
  -7   2  16         60.81         52.97         1.71 o                         
  -6   2  16        315.15        310.76         5.86 o                         
  -5   2  16         43.17         47.04         1.57 o                         
  -4   2  16         26.33         29.75         1.28 o                         
  -3   2  16         13.04         14.99         0.96 o                         
  -2   2  16          1.25          0.44         0.60 o                         
  -1   2  16         79.89         82.70         2.58 o                         
   0   2  16         83.54         87.20         1.83 o                         
   1   2  16         99.13        102.85         1.82 o                         
   2   2  16         82.88         82.82         1.82 o                         
   3   2  16          7.95          8.33         0.91 o                         
   4   2  16         62.49         62.38         1.69 o                         
   5   2  16          0.80          0.53         1.07 o                         
   6   2  16         20.97         19.58         2.73 o                         
  -8   3  16         25.75         20.88         1.18 o                         
  -7   3  16          8.72         11.01         0.91 o                         
  -6   3  16         78.33         71.01         2.05 o                         
  -5   3  16         86.32         90.24         2.27 o                         
  -4   3  16        220.04        215.43         4.29 o                         
  -3   3  16          0.72          0.55         0.56 o                         
  -2   3  16          0.03         -0.22         0.54 o                         
  -1   3  16        154.78        151.38         2.61 o                         
   0   3  16        262.54        288.20         4.48 o                         
   1   3  16         41.46         40.49         1.38 o                         
   2   3  16         18.98         23.59         1.05 o                         
   3   3  16          9.91         10.22         0.90 o                         
   4   3  16         68.42         74.50         1.92 o                         
   5   3  16         15.90         18.35         1.29 o                         
  -8   4  16          1.49          1.39         1.62 o                         
  -7   4  16         19.94         20.20         1.14 o                         
  -6   4  16         17.70         17.62         1.16 o                         
  -5   4  16          3.62          3.93         0.76 o                         
  -4   4  16         14.39         13.66         0.80 o                         
  -3   4  16          6.75          5.00         0.76 o                         
  -2   4  16          2.75          2.49         0.72 o                         
  -1   4  16         35.16         33.74         1.26 o                         
   0   4  16         10.71          8.09         0.86 o                         
   1   4  16         79.19         84.62         2.15 o                         
   2   4  16          1.90          1.38         0.98 o                         
   3   4  16         25.62         25.93         1.36 o                         
   4   4  16         19.55         22.29         1.28 o                         
   5   4  16         33.35         39.62         2.45 o                         
  -7   5  16         23.98         25.51         1.90 o                         
  -6   5  16         39.82         43.96         1.80 o                         
  -5   5  16         17.74         15.53         1.31 o                         
  -4   5  16        115.70        119.52         2.72 o                         
  -3   5  16          4.98          3.86         0.78 o                         
  -2   5  16          0.46         -0.26         0.76 o                         
  -1   5  16         67.49         66.18         1.83 o                         
   0   5  16        232.55        238.92         4.81 o                         
   1   5  16          1.04          1.99         1.02 o                         
   2   5  16          3.46          3.14         1.12 o                         
   3   5  16          9.02          9.75         1.02 o                         
   4   5  16         36.62         32.91         1.80 o                         
  -6   6  16         26.65         26.95         1.21 o                         
  -5   6  16         14.48         17.50         1.22 o                         
  -4   6  16          0.15         -0.20         0.84 o                         
  -3   6  16          1.04          0.58         0.86 o                         
  -2   6  16          0.20          1.45         0.89 o                         
  -1   6  16         10.86         10.59         1.12 o                         
   0   6  16         66.89         57.72         2.13 o                         
   1   6  16         80.56         74.77         2.43 o                         
   2   6  16          1.15          2.79         1.28 o                         
   3   6  16          7.04          5.72         1.42 o                         
  -5   7  16          8.65          6.52         1.43 o                         
  -4   7  16          0.12          0.26         1.14 o                         
  -3   7  16        326.53        345.57         9.04 o                         
  -2   7  16          0.05          0.14         1.16 o                         
  -1   7  16          3.43          3.39         1.38 o                         
   0   7  16          8.92         10.10         1.54 o                         
   1   7  16        132.78        152.51         4.18 o                         
  -7   0  17         18.75         15.45         1.79 o                         
  -5   0  17        120.71        124.71         4.10 o                         
  -3   0  17        149.80        156.08         4.58 o                         
  -1   0  17         76.17         73.31         2.85 o                         
   1   0  17         97.57         97.66         2.80 o                         
   3   0  17        259.48        261.82         5.19 o                         
   5   0  17         35.25         37.01         2.23 o                         
  -8   1  17          1.98          2.68         1.08 o                         
  -7   1  17         15.04         20.18         2.58 o                         
  -6   1  17         11.01         10.19         1.05 o                         
  -5   1  17        254.91        242.90         4.78 o                         
  -4   1  17          0.03          0.01         0.85 o                         
  -3   1  17         10.43         10.59         0.98 o                         
  -2   1  17         60.78         57.04         2.45 o                         
  -1   1  17          0.15         -0.03         0.50 o                         
   0   1  17          2.63          2.22         0.71 o                         
   1   1  17         50.26         49.39         1.27 o                         
   2   1  17         80.23         74.97         1.90 o                         
   3   1  17          9.59         10.20         0.97 o                         
   4   1  17          0.01          0.08         0.99 o                         
   5   1  17          1.76          1.62         1.27 o                         
  -8   2  17        178.91        193.29         3.64 o                         
  -7   2  17         58.55         59.83         1.91 o                         
  -6   2  17          2.31          2.75         0.91 o                         
  -5   2  17         78.56         80.74         2.20 o                         
  -4   2  17          0.19          0.09         0.83 o                         
  -3   2  17        152.49        141.90         3.94 o                         
  -2   2  17         89.30         90.01         1.93 o                         
  -1   2  17        265.18        280.24         4.76 o                         
   0   2  17         30.76         28.76         1.21 o                         
   1   2  17         79.65         76.44         1.81 o                         
   2   2  17        115.21        115.92         2.38 o                         
   3   2  17          6.89          8.24         0.97 o                         
   4   2  17          0.62         -0.42         0.99 o                         
   5   2  17          0.48          1.31         1.59 o                         
  -8   3  17        117.20        113.64         3.41 o                         
  -7   3  17         63.41         62.78         1.96 o                         
  -6   3  17         21.93         25.86         1.58 o                         
  -5   3  17          0.43          0.37         0.91 o                         
  -4   3  17          3.92          3.56         0.90 o                         
  -3   3  17         38.51         41.23         1.29 o                         
  -2   3  17         20.08         14.28         0.86 o                         
  -1   3  17         17.58         18.64         1.04 o                         
   0   3  17         29.10         31.06         1.26 o                         
   1   3  17         56.74         58.32         1.70 o                         
   2   3  17          0.32          1.10         0.67 o                         
   3   3  17         12.59         10.71         1.13 o                         
   4   3  17          1.80          2.28         1.08 o                         
  -7   4  17          1.06          1.78         1.04 o                         
  -6   4  17         34.15         30.76         2.88 o                         
  -5   4  17         15.71         15.15         1.14 o                         
  -4   4  17          1.56          1.06         0.66 o                         
  -3   4  17          0.31          0.31         0.73 o                         
  -2   4  17         53.17         58.61         1.73 o                         
  -1   4  17          5.68          4.76         0.86 o                         
   0   4  17         22.82         19.83         1.45 o                         
   1   4  17         25.70         25.18         1.37 o                         
   2   4  17         18.78         20.25         1.36 o                         
   3   4  17          4.53          4.99         0.97 o                         
   4   4  17        234.27        268.24         4.60 o                         
  -6   5  17         17.14         19.48         1.50 o                         
  -5   5  17         10.89         11.43         0.96 o                         
  -4   5  17          0.29          0.10         0.84 o                         
  -3   5  17        127.84        129.74         2.96 o                         
  -2   5  17         13.17         11.79         1.07 o                         
  -1   5  17         13.36         13.78         1.16 o                         
   0   5  17         94.25        101.35         2.67 o                         
   1   5  17        167.61        159.18         4.47 o                         
   2   5  17          5.30          3.15         1.30 o                         
   3   5  17         15.00         16.92         1.67 o                         
  -5   6  17         24.37         26.11         1.46 o                         
  -4   6  17          5.30          3.37         0.91 o                         
  -3   6  17         48.02         52.37         1.90 o                         
  -2   6  17          5.32          3.16         1.06 o                         
  -1   6  17         73.38         74.92         2.42 o                         
   0   6  17          2.04          0.10         1.22 o                         
   1   6  17         79.23         79.98         2.71 o                         
   2   6  17         36.90         46.76         4.86 o                         
  -2   7  17         45.37         52.22         4.86 o                         
  -1   7  17          0.68          0.00         3.34 o                         
  -6   0  18         41.33         41.18         3.19 o                         
  -4   0  18         80.98         87.92         3.42 o                         
  -2   0  18          2.73          4.93         1.52 o                         
   0   0  18          0.45          1.58         1.97 o                         
   2   0  18         24.94         22.83         1.80 o                         
   4   0  18         19.50         19.13         3.95 o                         
  -7   1  18          5.85          3.74         1.19 o                         
  -6   1  18          0.01         -0.78         1.01 o                         
  -5   1  18         69.67         66.00         2.46 o                         
  -4   1  18          4.93          6.18         1.00 o                         
  -3   1  18          0.14          0.63         0.96 o                         
  -2   1  18         61.20         61.20         1.96 o                         
  -1   1  18          2.18          1.83         0.96 o                         
   0   1  18         17.34         17.98         1.36 o                         
   1   1  18          7.82          6.95         0.74 o                         
   2   1  18          4.31          6.24         0.85 o                         
   3   1  18          9.99         11.25         1.27 o                         
   4   1  18          0.03         -0.61         3.34 o                         
  -7   2  18         38.41         27.84         1.68 o                         
  -6   2  18          7.40          5.22         1.10 o                         
  -5   2  18          3.01          2.00         1.02 o                         
  -4   2  18        122.23        120.63         2.94 o                         
  -3   2  18        121.91        122.94         3.81 o                         
  -2   2  18        209.76        210.82         4.30 o                         
  -1   2  18        395.61        405.46         6.61 o                         
   0   2  18         85.13         76.12         1.98 o                         
   1   2  18          0.85          0.92         0.85 o                         
   2   2  18        299.16        303.97         4.44 o                         
   3   2  18         21.28         19.04         1.35 o                         
  -7   3  18          0.14         -0.45         1.34 o                         
  -6   3  18          0.02          0.30         1.13 o                         
  -5   3  18          0.29         -0.06         0.95 o                         
  -4   3  18          0.39         -0.02         0.93 o                         
  -3   3  18          3.88          4.91         1.07 o                         
  -2   3  18         46.33         46.17         1.57 o                         
  -1   3  18         16.33         16.55         1.08 o                         
   0   3  18        161.35        176.53         4.32 o                         
   1   3  18         10.64          9.24         1.05 o                         
   2   3  18          5.67          3.93         1.16 o                         
   3   3  18         59.87         56.02         2.19 o                         
  -6   4  18          5.41          3.84         1.21 o                         
  -5   4  18          0.47          0.59         1.03 o                         
  -4   4  18          0.00         -0.15         1.13 o                         
  -3   4  18         50.50         51.07         1.63 o                         
  -2   4  18          0.64          0.32         0.88 o                         
  -1   4  18         24.98         25.18         1.30 o                         
   0   4  18          4.10          5.31         1.03 o                         
   1   4  18         49.47         56.63         2.09 o                         
   2   4  18         34.32         32.46         1.67 o                         
  -5   5  18         12.31         13.26         1.47 o                         
  -4   5  18          0.18          0.45         0.97 o                         
  -3   5  18          8.79          8.61         1.13 o                         
  -2   5  18         18.24         22.24         1.35 o                         
  -1   5  18         26.38         27.78         1.64 o                         
   0   5  18         51.79         58.82         2.29 o                         
   1   5  18          1.23          0.49         1.48 o                         
  -2   6  18        116.96        129.46         5.16 o                         
  -1   6  18        135.40        135.69         5.57 o                         
  -5   0  19        417.64        449.63        16.09 o                         
  -3   0  19          2.03          2.13         1.52 o                         
  -1   0  19         71.24         74.95         3.95 o                         
   1   0  19         49.50         52.37         2.18 o                         
  -6   1  19         20.35         18.07         1.47 o                         
  -5   1  19         42.28         45.21         1.98 o                         
  -4   1  19        107.70        114.16         2.91 o                         
  -3   1  19         34.32         33.13         1.72 o                         
  -2   1  19          6.36          6.70         1.18 o                         
  -1   1  19         86.02         85.93         3.86 o                         
   0   1  19         22.88         20.30         1.13 o                         
   1   1  19         30.06         34.09         1.55 o                         
   2   1  19          0.10         -0.06         0.90 o                         
  -6   2  19         46.62         44.46         2.57 o                         
  -5   2  19          1.69          0.85         1.07 o                         
  -4   2  19         11.48         11.82         1.24 o                         
  -3   2  19         49.42         52.08         2.05 o                         
  -2   2  19        140.28        137.52         3.81 o                         
  -1   2  19          2.21          3.62         0.86 o                         
   0   2  19         24.71         27.29         1.35 o                         
   1   2  19          1.86          1.79         1.08 o                         
   2   2  19          2.97          1.55         1.59 o                         
  -5   3  19          6.26          4.71         1.18 o                         
  -4   3  19         24.39         26.54         1.68 o                         
  -3   3  19         22.54         26.83         1.75 o                         
  -2   3  19          0.12          0.63         0.85 o                         
  -1   3  19         94.00         99.11         2.50 o                         
   0   3  19         25.80         24.26         1.42 o                         
   1   3  19         58.47         56.11         2.31 o                         
  -4   4  19          0.26          0.89         1.40 o                         
  -3   4  19          1.50          0.99         0.87 o                         
  -2   4  19         74.07         81.52         2.16 o                         
  -1   4  19          4.86          2.89         1.05 o                         
   0   4  19         60.53         66.56         3.33 o                         
  -4   0  20        146.29        144.91         5.14 o                         
  -2   0  20          7.30          8.84         1.84 o                         
   0   0  20          6.63          6.13         2.02 o                         
  -4   1  20          0.62          1.17         2.46 o                         
  -3   1  20         17.98         14.94         1.40 o                         
  -2   1  20         88.15         90.52         2.73 o                         
  -1   1  20         14.23         13.08         1.44 o                         
   0   1  20         72.64         76.02         2.94 o                         
  -4   2  20         80.69         91.69         6.38 o                         
  -3   2  20         27.48         28.28         2.63 o                         
  -2   2  20         79.18         77.77         2.84 o                         
  -1   2  20        140.45        142.49         6.55 o                         
   0   2  20         46.09         44.83         2.27 o                         
  -2   3  20         42.36         48.51         3.42 o                         
                                                                                
